# Supplementary material for: Population structure, mitochondrial polyphyly and the repeated loss of human biting ability in anopheline mosquitoes from the southwest Pacific
Source: Mol Ecol. 2012 Sep;21(17):4327–43. doi: 10.1111/j.1365-294X.2012.05690.x (PMC3470930; doi:10.1111/j.1365-294X.2012.05690.x)
Supplement: Supplementary file 1 [file mec0021-4327-SD1.xlsx]

## Sheet: CO1
Genbank accession number	Individual ID	Taxon	Region	Site ID
JN384217	lr9675_4 (An. koliensis)	An. koliensis	outgroup (New Guinea)	n/a
JN384218	lr969_3 (An. koliensis)	An. koliensis	outgroup (New Guinea)	n/a
JN384219	1I-1	An. irenicus	Solomon Islands	1I
JN384220	1I-4	An. irenicus	Solomon Islands	1I
JN384221	1I-3	An. irenicus	Solomon Islands	1I
JN384222	1I-6	An. irenicus	Solomon Islands	1I
JN384223	1f-1	An. farauti	Queensland	1f
JN384224	1f-2	An. farauti	Queensland	1f
JN384225	2f-1	An. farauti	Queensland	2f
JN384226	2f-2	An. farauti	Queensland	2f
JN384227	2f-3	An. farauti	Queensland	2f
JN384228	2f-4	An. farauti	Queensland	2f
JN384229	2f-5	An. farauti	Queensland	2f
JN384230	2f-6	An. farauti	Queensland	2f
JN384231	2f-7	An. farauti	Queensland	2f
JN384232	2f-8	An. farauti	Queensland	2f
JN384233	2f-9	An. farauti	Queensland	2f
JN384234	2f-10	An. farauti	Queensland	2f
JN384235	3f-1	An. farauti	Queensland	3f
JN384236	3f-2	An. farauti	Queensland	3f
JN384237	3f-3	An. farauti	Queensland	3f
JN384238	3f-4	An. farauti	Queensland	3f
JN384239	3f-5	An. farauti	Queensland	3f
JN384240	4f-1	An. farauti	Cape York	4f
JN384241	4f-2	An. farauti	Cape York	4f
JN384242	4f-3	An. farauti	Cape York	4f
JN384243	4f-4	An. farauti	Cape York	4f
JN384244	4f-5	An. farauti	Cape York	4f
JN384245	5f-1	An. farauti	Northern Territory	5f
JN384246	5f-2	An. farauti	Northern Territory	5f
JN384247	5f-3	An. farauti	Northern Territory	5f
JN384248	6f-1	An. farauti	Northern Territory	6f
JN384249	6f-2	An. farauti	Northern Territory	6f
JN384250	6f-3	An. farauti	Northern Territory	6f
JN384251	6f-4	An. farauti	Northern Territory	6f
JN384252	6f-5	An. farauti	Northern Territory	6f
JN384253	7f-1	An. farauti	Northern Territory	7f
JN384254	7f-2	An. farauti	Northern Territory	7f
JN384255	7f-3	An. farauti	Northern Territory	7f
JN384256	7f-4	An. farauti	Northern Territory	7f
JN384257	7f-5	An. farauti	Northern Territory	7f
JN384258	7f-6	An. farauti	Northern Territory	7f
JN384259	7f-7	An. farauti	Northern Territory	7f
JN384260	7f-8	An. farauti	Northern Territory	7f
JN384261	7f-9	An. farauti	Northern Territory	7f
JN384262	8f-1	An. farauti	Northern Territory	8f
JN384263	8f-2	An. farauti	Northern Territory	8f
JN384264	8f-3	An. farauti	Northern Territory	8f
JN384265	9f-1	An. farauti	Torres Strait	9f
JN384266	9f-2	An. farauti	Torres Strait	9f
JN384267	9f-3	An. farauti	Torres Strait	9f
JN384268	9f-4	An. farauti	Torres Strait	9f
JN384269	9f-5	An. farauti	Torres Strait	9f
JN384270	9f-6	An. farauti	Torres Strait	9f
JN384271	9f-7	An. farauti	Torres Strait	9f
JN384272	9f-8	An. farauti	Torres Strait	9f
JN384273	9f-9	An. farauti	Torres Strait	9f
JN384274	9f-10	An. farauti	Torres Strait	9f
JN384275	10f-1	An. farauti	Timika	10f
JN384276	10f-2	An. farauti	Timika	10f
JN384277	10f-3	An. farauti	Timika	10f
JN384278	10f-4	An. farauti	Timika	10f
JN384279	10f-5	An. farauti	Timika	10f
JN384280	11f-1	An. farauti	southern New Guinea	11f
JN384281	11f-2	An. farauti	southern New Guinea	11f
JN384282	11f-3	An. farauti	southern New Guinea	11f
JN384283	11f-4	An. farauti	southern New Guinea	11f
JN384284	11f-5	An. farauti	southern New Guinea	11f
JN384285	11f-6	An. farauti	southern New Guinea	11f
JN384286	11f-7	An. farauti	southern New Guinea	11f
JN384287	11f-8	An. farauti	southern New Guinea	11f
JN384288	11f-9	An. farauti	southern New Guinea	11f
JN384289	11f-10	An. farauti	southern New Guinea	11f
JN384290	16f-1	An. farauti	southern New Guinea	16f
JN384291	16f-2	An. farauti	southern New Guinea	16f
JN384292	16f-3	An. farauti	southern New Guinea	16f
JN384293	16f-4	An. farauti	southern New Guinea	16f
JN384294	16f-5	An. farauti	southern New Guinea	16f
JN384295	16f-6	An. farauti	southern New Guinea	16f
JN384296	16f-7	An. farauti	southern New Guinea	16f
JN384297	16f-8	An. farauti	southern New Guinea	16f
JN384298	16f-9	An. farauti	southern New Guinea	16f
JN384299	16f-10	An. farauti	southern New Guinea	16f
JN384300	17f-1	An. farauti	southern New Guinea	17f
JN384301	17f-2	An. farauti	southern New Guinea	17f
JN384302	17f-3	An. farauti	southern New Guinea	17f
JN384303	17f-4	An. farauti	southern New Guinea	17f
JN384304	17f-5	An. farauti	southern New Guinea	17f
JN384305	17f-6	An. farauti	southern New Guinea	17f
JN384306	17f-7	An. farauti	southern New Guinea	17f
JN384307	17f-8	An. farauti	southern New Guinea	17f
JN384308	17f-9	An. farauti	southern New Guinea	17f
JN384309	17f-10	An. farauti	southern New Guinea	17f
JN384310	17f-11	An. farauti	southern New Guinea	17f
JN384311	17f-12	An. farauti	southern New Guinea	17f
JN384312	17f-13	An. farauti	southern New Guinea	17f
JN384313	18f-1	An. farauti	southern Papuan Peninsula	18f
JN384314	18f-2	An. farauti	southern Papuan Peninsula	18f
JN384315	18f-3	An. farauti	southern Papuan Peninsula	18f
JN384316	18f-4	An. farauti	southern Papuan Peninsula	18f
JN384317	18f-5	An. farauti	southern Papuan Peninsula	18f
JN384318	18f-6	An. farauti	southern Papuan Peninsula	18f
JN384319	18f-7	An. farauti	southern Papuan Peninsula	18f
JN384320	18f-8	An. farauti	southern Papuan Peninsula	18f
JN384321	18f-9	An. farauti	southern Papuan Peninsula	18f
JN384322	19f-1	An. farauti	southern Papuan Peninsula	19f
JN384323	19f-2	An. farauti	southern Papuan Peninsula	19f
JN384324	19f-3	An. farauti	southern Papuan Peninsula	19f
JN384325	19f-4	An. farauti	southern Papuan Peninsula	19f
JN384326	19f-5	An. farauti	southern Papuan Peninsula	19f
JN384327	19f-6	An. farauti	southern Papuan Peninsula	19f
JN384328	21f-1	An. farauti	southern Papuan Peninsula	21f
JN384329	21f-2	An. farauti	southern Papuan Peninsula	21f
JN384330	21f-3	An. farauti	southern Papuan Peninsula	21f
JN384331	21f-4	An. farauti	southern Papuan Peninsula	21f
JN384332	21f-5	An. farauti	southern Papuan Peninsula	21f
JN384333	21f-6	An. farauti	southern Papuan Peninsula	21f
JN384334	21f-7	An. farauti	southern Papuan Peninsula	21f
JN384335	21f-8	An. farauti	southern Papuan Peninsula	21f
JN384336	21f-9	An. farauti	southern Papuan Peninsula	21f
JN384337	23f-1	An. farauti	southern Papuan Peninsula	23f
JN384338	23f-2	An. farauti	southern Papuan Peninsula	23f
JN384339	23f-3	An. farauti	southern Papuan Peninsula	23f
JN384340	23f-4	An. farauti	southern Papuan Peninsula	23f
JN384341	23f-5	An. farauti	southern Papuan Peninsula	23f
JN384342	23f-6	An. farauti	southern Papuan Peninsula	23f
JN384343	23f-7	An. farauti	southern Papuan Peninsula	23f
JN384344	23f-9	An. farauti	southern Papuan Peninsula	23f
JN384345	23f-10	An. farauti	southern Papuan Peninsula	23f
JN384346	24f-1	An. farauti	southern Papuan Peninsula	24f
JN384347	24f-2	An. farauti	southern Papuan Peninsula	24f
JN384348	24f-3	An. farauti	southern Papuan Peninsula	24f
JN384349	24f-4	An. farauti	southern Papuan Peninsula	24f
JN384350	24f-5	An. farauti	southern Papuan Peninsula	24f
JN384351	24f-6	An. farauti	southern Papuan Peninsula	24f
JN384352	24f-7	An. farauti	southern Papuan Peninsula	24f
JN384353	24f-8	An. farauti	southern Papuan Peninsula	24f
JN384354	24f-9	An. farauti	southern Papuan Peninsula	24f
JN384355	25f-1	An. farauti	northern Papuan Peninsula	25f
JN384356	25f-2	An. farauti	northern Papuan Peninsula	25f
JN384357	25f-3	An. farauti	northern Papuan Peninsula	25f
JN384358	25f-4	An. farauti	northern Papuan Peninsula	25f
JN384359	25f-6	An. farauti	northern Papuan Peninsula	25f
JN384360	26f-1	An. farauti	northern Papuan Peninsula	26f
JN384361	26f-2	An. farauti	northern Papuan Peninsula	26f
JN384362	26f-3	An. farauti	northern Papuan Peninsula	26f
JN384363	26f-4	An. farauti	northern Papuan Peninsula	26f
JN384364	26f-5	An. farauti	northern Papuan Peninsula	26f
JN384365	26f-6	An. farauti	northern Papuan Peninsula	26f
JN384366	26f-7	An. farauti	northern Papuan Peninsula	26f
JN384367	26f-8	An. farauti	northern Papuan Peninsula	26f
JN384368	26f-9	An. farauti	northern Papuan Peninsula	26f
JN384369	30f-6	An. farauti	northern New Guinea	30f
JN384370	30f-7	An. farauti	northern New Guinea	30f
JN384371	30f-8	An. farauti	northern New Guinea	30f
JN384372	30f-9	An. farauti	northern New Guinea	30f
JN384373	30f-10	An. farauti	northern New Guinea	30f
JN384374	30f-11	An. farauti	northern New Guinea	30f
JN384375	30f-12	An. farauti	northern New Guinea	30f
JN384376	30f-13	An. farauti	northern New Guinea	30f
JN384377	30f-14	An. farauti	northern New Guinea	30f
JN384378	31f-1	An. farauti	northern New Guinea	31f
JN384379	31f-2	An. farauti	northern New Guinea	31f
JN384380	31f-3	An. farauti	northern New Guinea	31f
JN384381	31f-4	An. farauti	northern New Guinea	31f
JN384382	31f-5	An. farauti	northern New Guinea	31f
JN384383	31f-6	An. farauti	northern New Guinea	31f
JN384384	31f-7	An. farauti	northern New Guinea	31f
JN384385	31f-8	An. farauti	northern New Guinea	31f
JN384386	31f-9	An. farauti	northern New Guinea	31f
JN384387	32f-1	An. farauti	northern New Guinea	32f
JN384388	32f-2	An. farauti	northern New Guinea	32f
JN384389	32f-7	An. farauti	northern New Guinea	32f
JN384390	33f-1	An. farauti	Manus Island	33f
JN384391	33f-2	An. farauti	Manus Island	33f
JN384392	33f-3	An. farauti	Manus Island	33f
JN384393	33f-4	An. farauti	Manus Island	33f
JN384394	33f-5	An. farauti	Manus Island	33f
JN384395	34f-1	An. farauti	New Britain	34f
JN384396	35f-1	An. farauti	Solomon Islands	35f
JN384397	35f-2	An. farauti	Solomon Islands	35f
JN384398	35f-3	An. farauti	Solomon Islands	35f
JN384399	36f-1	An. farauti	Solomon Islands	36f
JN384400	36f-2	An. farauti	Solomon Islands	36f
JN384401	36f-3	An. farauti	Solomon Islands	36f
JN384402	36f-4	An. farauti	Solomon Islands	36f
JN384403	36f-5	An. farauti	Solomon Islands	36f
JN384404	36f-6	An. farauti	Solomon Islands	36f
JN384405	36f-7	An. farauti	Solomon Islands	36f
JN384406	36f-8	An. farauti	Solomon Islands	36f
JN384407	36f-9	An. farauti	Solomon Islands	36f
JN384408	36f-10	An. farauti	Solomon Islands	36f
JN384409	36f-19	An. farauti	Solomon Islands	36f
JN384410	36f-20	An. farauti	Solomon Islands	36f
JN384411	36f-21	An. farauti	Solomon Islands	36f
JN384412	36f-22	An. farauti	Solomon Islands	36f
JN384413	37f-1	An. farauti	Solomon Islands	37f
JN384414	37f-2	An. farauti	Solomon Islands	37f
JN384415	37f-3	An. farauti	Solomon Islands	37f
JN384416	37f-4	An. farauti	Solomon Islands	37f
JN384417	37f-5	An. farauti	Solomon Islands	37f
JN384418	37f-6	An. farauti	Solomon Islands	37f
JN384419	37f-7	An. farauti	Solomon Islands	37f
JN384420	37f-8	An. farauti	Solomon Islands	37f
JN384421	37f-9	An. farauti	Solomon Islands	37f
JN384422	37f-10	An. farauti	Solomon Islands	37f
JN384423	39f-1	An. farauti	Solomon Islands	39f
JN384424	39f-2	An. farauti	Solomon Islands	39f
JN384425	39f-3	An. farauti	Solomon Islands	39f
JN384426	39f-4	An. farauti	Solomon Islands	39f
JN384427	39f-5	An. farauti	Solomon Islands	39f
JN384428	39f-6	An. farauti	Solomon Islands	39f
JN384429	39f-7	An. farauti	Solomon Islands	39f
JN384430	39f-8	An. farauti	Solomon Islands	39f
JN384431	39f-9	An. farauti	Solomon Islands	39f
JN384432	40f-1	An. farauti	Solomon Islands	40f
JN384433	40f-2	An. farauti	Solomon Islands	40f
JN384434	40f-3	An. farauti	Solomon Islands	40f
JN384435	40f-4	An. farauti	Solomon Islands	40f
JN384436	40f-5	An. farauti	Solomon Islands	40f
JN384437	40f-6	An. farauti	Solomon Islands	40f
JN384438	40f-7	An. farauti	Solomon Islands	40f
JN384439	40f-8	An. farauti	Solomon Islands	40f
JN384440	40f-9	An. farauti	Solomon Islands	40f
JN384441	40f-10	An. farauti	Solomon Islands	40f
JN384442	41f-1	An. farauti	Vanuatu Islands	41f
JN384443	41f-2	An. farauti	Vanuatu Islands	41f
JN384444	41f-3	An. farauti	Vanuatu Islands	41f
JN384445	41f-4	An. farauti	Vanuatu Islands	41f
JN384446	42f-1	An. farauti	Vanuatu Islands	42f
JN384447	42f-2	An. farauti	Vanuatu Islands	42f
JN384448	42f-3	An. farauti	Vanuatu Islands	42f
JN384449	42f-4	An. farauti	Vanuatu Islands	42f
JN384450	42f-5	An. farauti	Vanuatu Islands	42f
JN384451	42f-6	An. farauti	Vanuatu Islands	42f
JN384452	42f-7	An. farauti	Vanuatu Islands	42f
JN384453	42f-8	An. farauti	Vanuatu Islands	42f
JN384454	42f-9	An. farauti	Vanuatu Islands	42f
JN384455	42f-10	An. farauti	Vanuatu Islands	42f
JN384456	1h-1	An. hinesorum	Queensland	1h
JN384457	1h-2	An. hinesorum	Queensland	1h
JN384458	1h-3	An. hinesorum	Queensland	1h
JN384459	1h-4	An. hinesorum	Queensland	1h
JN384460	1h-5	An. hinesorum	Queensland	1h
JN384461	1h-6	An. hinesorum	Queensland	1h
JN384462	1h-7	An. hinesorum	Queensland	1h
JN384463	1h-8	An. hinesorum	Queensland	1h
JN384464	2h-1	An. hinesorum	Queensland	2h
JN384465	2h-2	An. hinesorum	Queensland	2h
JN384466	2h-3	An. hinesorum	Queensland	2h
JN384467	2h-4	An. hinesorum	Queensland	2h
JN384468	2h-5	An. hinesorum	Queensland	2h
JN384469	2h-6	An. hinesorum	Queensland	2h
JN384470	3h-1	An. hinesorum	Queensland	3h
JN384471	3h-2	An. hinesorum	Queensland	3h
JN384472	3h-3	An. hinesorum	Queensland	3h
JN384473	3h-4	An. hinesorum	Queensland	3h
JN384474	3h-5	An. hinesorum	Queensland	3h
JN384475	3h-6	An. hinesorum	Queensland	3h
JN384476	3h-7	An. hinesorum	Queensland	3h
JN384477	4h-1	An. hinesorum	Cape York	4h
JN384478	4h-2	An. hinesorum	Cape York	4h
JN384479	4h-3	An. hinesorum	Cape York	4h
JN384480	4h-4	An. hinesorum	Cape York	4h
JN384481	4h-5	An. hinesorum	Cape York	4h
JN384482	4h-6	An. hinesorum	Cape York	4h
JN384483	4h-7	An. hinesorum	Cape York	4h
JN384484	4h-8	An. hinesorum	Cape York	4h
JN384485	4h-9	An. hinesorum	Cape York	4h
JN384486	4h-10	An. hinesorum	Cape York	4h
JN384487	4h-11	An. hinesorum	Cape York	4h
JN384488	4h-12	An. hinesorum	Cape York	4h
JN384489	4h-13	An. hinesorum	Cape York	4h
JN384490	4h-14	An. hinesorum	Cape York	4h
JN384491	4h-15	An. hinesorum	Cape York	4h
JN384492	4h-16	An. hinesorum	Cape York	4h
JN384493	4h-17	An. hinesorum	Cape York	4h
JN384494	4h-18	An. hinesorum	Cape York	4h
JN384495	4h-19	An. hinesorum	Cape York	4h
JN384496	5h-1	An. hinesorum	Northern Territory	5h
JN384497	5h-2	An. hinesorum	Northern Territory	5h
JN384498	5h-3	An. hinesorum	Northern Territory	5h
JN384499	5h-4	An. hinesorum	Northern Territory	5h
JN384500	5h-5	An. hinesorum	Northern Territory	5h
JN384501	5h-6	An. hinesorum	Northern Territory	5h
JN384502	5h-7	An. hinesorum	Northern Territory	5h
JN384503	6h-1	An. hinesorum	Northern Territory	6h
JN384504	6h-2	An. hinesorum	Northern Territory	6h
JN384505	6h-3	An. hinesorum	Northern Territory	6h
JN384506	6h-4	An. hinesorum	Northern Territory	6h
JN384507	7h-2	An. hinesorum	southern New Guinea	7h
JN384508	8h-1	An. hinesorum	southern New Guinea	8h
JN384509	8h-2	An. hinesorum	southern New Guinea	8h
JN384510	8h-3	An. hinesorum	southern New Guinea	8h
JN384511	9h-1	An. hinesorum	southern New Guinea	9h
JN384512	9h-2	An. hinesorum	southern New Guinea	9h
JN384513	9h-4	An. hinesorum	southern New Guinea	9h
JN384514	9h-5	An. hinesorum	southern New Guinea	9h
JN384515	9h-6	An. hinesorum	southern New Guinea	9h
JN384516	10h-1	An. hinesorum	southern New Guinea	10h
JN384517	10h-2	An. hinesorum	southern New Guinea	10h
JN384518	10h-3	An. hinesorum	southern New Guinea	10h
JN384519	10h-4	An. hinesorum	southern New Guinea	10h
JN384520	10h-5	An. hinesorum	southern New Guinea	10h
JN384521	10h-6	An. hinesorum	southern New Guinea	10h
JN384522	10h-7	An. hinesorum	southern New Guinea	10h
JN384523	10h-8	An. hinesorum	southern New Guinea	10h
JN384524	10h-9	An. hinesorum	southern New Guinea	10h
JN384525	12h-1	An. hinesorum	southern New Guinea	12h
JN384526	12h-7	An. hinesorum	southern New Guinea	12h
JN384527	12h-8	An. hinesorum	southern New Guinea	12h
JN384528	12h-9	An. hinesorum	southern New Guinea	12h
JN384529	12h-10	An. hinesorum	southern New Guinea	12h
JN384530	13h-1	An. hinesorum	southern New Guinea	13h
JN384531	13h-2	An. hinesorum	southern New Guinea	13h
JN384532	13h-3	An. hinesorum	southern New Guinea	13h
JN384533	13h-5	An. hinesorum	southern New Guinea	13h
JN384534	13h-6	An. hinesorum	southern New Guinea	13h
JN384535	13h-8	An. hinesorum	southern New Guinea	13h
JN384536	14h-1	An. hinesorum	southern New Guinea	14h
JN384537	14h-2	An. hinesorum	southern New Guinea	14h
JN384538	14h-3	An. hinesorum	southern New Guinea	14h
JN384539	14h-4	An. hinesorum	southern New Guinea	14h
JN384540	14h-5	An. hinesorum	southern New Guinea	14h
JN384541	14h-7	An. hinesorum	southern New Guinea	14h
JN384542	14h-8	An. hinesorum	southern New Guinea	14h
JN384543	14h-9	An. hinesorum	southern New Guinea	14h
JN384544	14h-10	An. hinesorum	southern New Guinea	14h
JN384545	14h-11	An. hinesorum	southern New Guinea	14h
JN384546	18h-1	An. hinesorum	central New Guinea	18h
JN384547	18h-2	An. hinesorum	central New Guinea	18h
JN384548	18h-3	An. hinesorum	central New Guinea	18h
JN384549	18h-4	An. hinesorum	central New Guinea	18h
JN384550	18h-5	An. hinesorum	central New Guinea	18h
JN384551	18h-6	An. hinesorum	central New Guinea	18h
JN384552	18h-7	An. hinesorum	central New Guinea	18h
JN384553	18h-9	An. hinesorum	central New Guinea	18h
JN384554	18h-10	An. hinesorum	central New Guinea	18h
JN384555	18h-12	An. hinesorum	central New Guinea	18h
JN384556	18h-14	An. hinesorum	central New Guinea	18h
JN384557	19h-2	An. hinesorum	central New Guinea	19h
JN384558	19h-4	An. hinesorum	central New Guinea	19h
JN384559	19h-5	An. hinesorum	central New Guinea	19h
JN384560	19h-6	An. hinesorum	central New Guinea	19h
JN384561	19h-8	An. hinesorum	central New Guinea	19h
JN384562	19h-9	An. hinesorum	central New Guinea	19h
JN384563	19h-10	An. hinesorum	central New Guinea	19h
JN384564	19h-11	An. hinesorum	central New Guinea	19h
JN384565	19h-12	An. hinesorum	central New Guinea	19h
JN384566	19h-13	An. hinesorum	central New Guinea	19h
JN384567	19h-14	An. hinesorum	central New Guinea	19h
JN384568	20h-4	An. hinesorum	central New Guinea	20h
JN384569	21h-1	An. hinesorum	Papuan Peninsula	21h
JN384570	21h-2	An. hinesorum	Papuan Peninsula	21h
JN384571	21h-3	An. hinesorum	Papuan Peninsula	21h
JN384572	21h-4	An. hinesorum	Papuan Peninsula	21h
JN384573	21h-5	An. hinesorum	Papuan Peninsula	21h
JN384574	21h-6	An. hinesorum	Papuan Peninsula	21h
JN384575	21h-7	An. hinesorum	Papuan Peninsula	21h
JN384576	21h-8	An. hinesorum	Papuan Peninsula	21h
JN384577	22h-2	An. hinesorum	Papuan Peninsula	22h
JN384578	22h-3	An. hinesorum	Papuan Peninsula	22h
JN384579	22h-4	An. hinesorum	Papuan Peninsula	22h
JN384580	22h-5	An. hinesorum	Papuan Peninsula	22h
JN384581	22h-7	An. hinesorum	Papuan Peninsula	22h
JN384582	22h-9	An. hinesorum	Papuan Peninsula	22h
JN384583	22h-10	An. hinesorum	Papuan Peninsula	22h
JN384584	22h-11	An. hinesorum	Papuan Peninsula	22h
JN384585	22h-12	An. hinesorum	Papuan Peninsula	22h
JN384586	25h-1	An. hinesorum	Papuan Peninsula	25h
JN384587	25h-2	An. hinesorum	Papuan Peninsula	25h
JN384588	25h-3	An. hinesorum	Papuan Peninsula	25h
JN384589	25h-4	An. hinesorum	Papuan Peninsula	25h
JN384590	26h-1	An. hinesorum	Papuan Peninsula	26h
JN384591	26h-2	An. hinesorum	Papuan Peninsula	26h
JN384592	26h-3	An. hinesorum	Papuan Peninsula	26h
JN384593	26h-4	An. hinesorum	Papuan Peninsula	26h
JN384594	26h-5	An. hinesorum	Papuan Peninsula	26h
JN384595	26h-6	An. hinesorum	Papuan Peninsula	26h
JN384596	26h-7	An. hinesorum	Papuan Peninsula	26h
JN384597	26h-8	An. hinesorum	Papuan Peninsula	26h
JN384598	26h-9	An. hinesorum	Papuan Peninsula	26h
JN384599	26h-10	An. hinesorum	Papuan Peninsula	26h
JN384600	26h-11	An. hinesorum	Papuan Peninsula	26h
JN384601	26h-12	An. hinesorum	Papuan Peninsula	26h
JN384602	28h-1	An. hinesorum	Papuan Peninsula	28h
JN384603	28h-2	An. hinesorum	Papuan Peninsula	28h
JN384604	28h-3	An. hinesorum	Papuan Peninsula	28h
JN384605	28h-4	An. hinesorum	Papuan Peninsula	28h
JN384606	29h-1	An. hinesorum	northern New Guinea	29h
JN384607	29h-2	An. hinesorum	northern New Guinea	29h
JN384608	29h-3	An. hinesorum	northern New Guinea	29h
JN384609	29h-4	An. hinesorum	northern New Guinea	29h
JN384610	30h-1	An. hinesorum	northern New Guinea	30h
JN384611	31h-1	An. hinesorum	northern New Guinea	31h
JN384612	32h-1	An. hinesorum	northern New Guinea	32h
JN384613	32h-2	An. hinesorum	northern New Guinea	32h
JN384614	32h-3	An. hinesorum	northern New Guinea	32h
JN384615	33h-1	An. hinesorum	northern New Guinea	33h
JN384616	33h-2	An. hinesorum	northern New Guinea	33h
JN384617	33h-3	An. hinesorum	northern New Guinea	33h
JN384618	33h-4	An. hinesorum	northern New Guinea	33h
JN384619	33h-5	An. hinesorum	northern New Guinea	33h
JN384620	34h-1	An. hinesorum	Solomon Islands	34h
JN384621	34h-2	An. hinesorum	Solomon Islands	34h
JN384622	34h-3	An. hinesorum	Solomon Islands	34h
JN384623	34h-4	An. hinesorum	Solomon Islands	34h
JN384624	34h-5	An. hinesorum	Solomon Islands	34h
JN384625	34h-6	An. hinesorum	Solomon Islands	34h
JN384626	34h-7	An. hinesorum	Solomon Islands	34h
JN384627	34h-8	An. hinesorum	Solomon Islands	34h
JN384628	34h-9	An. hinesorum	Solomon Islands	34h
JN384629	34h-10	An. hinesorum	Solomon Islands	34h
JN384630	34h-11	An. hinesorum	Solomon Islands	34h
JN384631	34h-12	An. hinesorum	Solomon Islands	34h
JN384632	34h-13	An. hinesorum	Solomon Islands	34h
JN384633	34h-14	An. hinesorum	Solomon Islands	34h
JN384634	34h-15	An. hinesorum	Solomon Islands	34h
JN384635	34h-16	An. hinesorum	Solomon Islands	34h
JN384636	34h-17	An. hinesorum	Solomon Islands	34h
JN384637	34h-18	An. hinesorum	Solomon Islands	34h
JN384638	34h-19	An. hinesorum	Solomon Islands	34h
JN384639	34h-20	An. hinesorum	Solomon Islands	34h
JN384640	34h-21	An. hinesorum	Solomon Islands	34h
JN384641	35h-1	An. hinesorum	Solomon Islands	35h
JN384642	35h-2	An. hinesorum	Solomon Islands	35h
JN384643	35h-3	An. hinesorum	Solomon Islands	35h
JN384644	35h-4	An. hinesorum	Solomon Islands	35h
JN384645	35h-5	An. hinesorum	Solomon Islands	35h
JN384646	35h-6	An. hinesorum	Solomon Islands	35h
JN384647	35h-8	An. hinesorum	Solomon Islands	35h
JN384648	35h-9	An. hinesorum	Solomon Islands	35h
JN384649	35h-10	An. hinesorum	Solomon Islands	35h
JN384650	35h-11	An. hinesorum	Solomon Islands	35h
JN384651	35h-12	An. hinesorum	Solomon Islands	35h
JN384652	35h-13	An. hinesorum	Solomon Islands	35h
JN384653	35h-14	An. hinesorum	Solomon Islands	35h
JN384654	35h-15	An. hinesorum	Solomon Islands	35h
JN384655	35h-16	An. hinesorum	Solomon Islands	35h
JN384656	35h-17	An. hinesorum	Solomon Islands	35h
JN384657	35h-18	An. hinesorum	Solomon Islands	35h
JN384658	35h-19	An. hinesorum	Solomon Islands	35h
JN384659	35h-20	An. hinesorum	Solomon Islands	35h
JN384660	35h-21	An. hinesorum	Solomon Islands	35h
JN384661	35h-22	An. hinesorum	Solomon Islands	35h

## Sheet: rpS9
Genbank accession number	Individual ID	Taxon	Region	Site ID
JN384662	10f-1a	An. farauti	Timika	10f
JN384663	10f-1b	An. farauti	Timika	10f
JN384664	10f-2a	An. farauti	Timika	10f
JN384665	10f-2b	An. farauti	Timika	10f
JN384666	10f-3a	An. farauti	Timika	10f
JN384667	10f-3b	An. farauti	Timika	10f
JN384668	10f-4a	An. farauti	Timika	10f
JN384669	10f-4b	An. farauti	Timika	10f
JN384670	10f-5a	An. farauti	Timika	10f
JN384671	10f-5b	An. farauti	Timika	10f
JN384672	11f-11a	An. farauti	southern New Guinea	11f
JN384673	11f-11b	An. farauti	southern New Guinea	11f
JN384674	11f-12a	An. farauti	southern New Guinea	11f
JN384675	11f-12b	An. farauti	southern New Guinea	11f
JN384676	11f-13a	An. farauti	southern New Guinea	11f
JN384677	11f-13b	An. farauti	southern New Guinea	11f
JN384678	11f-14a	An. farauti	southern New Guinea	11f
JN384679	11f-14b	An. farauti	southern New Guinea	11f
JN384680	11f-15a	An. farauti	southern New Guinea	11f
JN384681	11f-15b	An. farauti	southern New Guinea	11f
JN384682	12f-1a	An. farauti	southern New Guinea	12f
JN384683	12f-1b	An. farauti	southern New Guinea	12f
JN384684	13f-1a	An. farauti	southern New Guinea	13f
JN384685	13f-1b	An. farauti	southern New Guinea	13f
JN384686	13f-2a	An. farauti	southern New Guinea	13f
JN384687	13f-2b	An. farauti	southern New Guinea	13f
JN384688	13f-3a	An. farauti	southern New Guinea	13f
JN384689	13f-3b	An. farauti	southern New Guinea	13f
JN384690	13f-4a	An. farauti	southern New Guinea	13f
JN384691	13f-4b	An. farauti	southern New Guinea	13f
JN384692	13f-5a	An. farauti	southern New Guinea	13f
JN384693	13f-5b	An. farauti	southern New Guinea	13f
JN384694	13f-6a	An. farauti	southern New Guinea	13f
JN384695	13f-6b	An. farauti	southern New Guinea	13f
JN384696	13f-7a	An. farauti	southern New Guinea	13f
JN384697	13f-7b	An. farauti	southern New Guinea	13f
JN384698	13f-8a	An. farauti	southern New Guinea	13f
JN384699	13f-8b	An. farauti	southern New Guinea	13f
JN384700	13f-9a	An. farauti	southern New Guinea	13f
JN384701	13f-9b	An. farauti	southern New Guinea	13f
JN384702	13f-10a	An. farauti	southern New Guinea	13f
JN384703	13f-10b	An. farauti	southern New Guinea	13f
JN384704	14f-1a	An. farauti	southern New Guinea	14f
JN384705	14f-1b	An. farauti	southern New Guinea	14f
JN384706	14f-2a	An. farauti	southern New Guinea	14f
JN384707	14f-2b	An. farauti	southern New Guinea	14f
JN384708	14f-3a	An. farauti	southern New Guinea	14f
JN384709	14f-3b	An. farauti	southern New Guinea	14f
JN384710	15f-1a	An. farauti	southern New Guinea	15f
JN384711	15f-1b	An. farauti	southern New Guinea	15f
JN384712	15f-2a	An. farauti	southern New Guinea	15f
JN384713	15f-2b	An. farauti	southern New Guinea	15f
JN384714	15f-3a	An. farauti	southern New Guinea	15f
JN384715	15f-3b	An. farauti	southern New Guinea	15f
JN384716	15f-4a	An. farauti	southern New Guinea	15f
JN384717	15f-4b	An. farauti	southern New Guinea	15f
JN384718	15f-5a	An. farauti	southern New Guinea	15f
JN384719	15f-5b	An. farauti	southern New Guinea	15f
JN384720	17f-12a	An. farauti	southern New Guinea	17f
JN384721	17f-12b	An. farauti	southern New Guinea	17f
JN384722	17f-13a	An. farauti	southern New Guinea	17f
JN384723	17f-13b	An. farauti	southern New Guinea	17f
JN384724	17f-14a	An. farauti	southern New Guinea	17f
JN384725	17f-14b	An. farauti	southern New Guinea	17f
JN384726	17f-15a	An. farauti	southern New Guinea	17f
JN384727	17f-15b	An. farauti	southern New Guinea	17f
JN384728	17f-16a	An. farauti	southern New Guinea	17f
JN384729	17f-16b	An. farauti	southern New Guinea	17f
JN384730	17f-17a	An. farauti	southern New Guinea	17f
JN384731	17f-17b	An. farauti	southern New Guinea	17f
JN384732	18f-1a	An. farauti	southern Papuan Peninsula	18f
JN384733	18f-1b	An. farauti	southern Papuan Peninsula	18f
JN384734	18f-4a	An. farauti	southern Papuan Peninsula	18f
JN384735	18f-4b	An. farauti	southern Papuan Peninsula	18f
JN384736	18f-6a	An. farauti	southern Papuan Peninsula	18f
JN384737	18f-6b	An. farauti	southern Papuan Peninsula	18f
JN384738	18f-7a	An. farauti	southern Papuan Peninsula	18f
JN384739	18f-7b	An. farauti	southern Papuan Peninsula	18f
JN384740	18f-8a	An. farauti	southern Papuan Peninsula	18f
JN384741	18f-8b	An. farauti	southern Papuan Peninsula	18f
JN384742	18f-9a	An. farauti	southern Papuan Peninsula	18f
JN384743	18f-9b	An. farauti	southern Papuan Peninsula	18f
JN384744	20f-1a	An. farauti	southern Papuan Peninsula	20f
JN384745	20f-1b	An. farauti	southern Papuan Peninsula	20f
JN384746	20f-2a	An. farauti	southern Papuan Peninsula	20f
JN384747	20f-2b	An. farauti	southern Papuan Peninsula	20f
JN384748	20f-3a	An. farauti	southern Papuan Peninsula	20f
JN384749	20f-3b	An. farauti	southern Papuan Peninsula	20f
JN384750	20f-4a	An. farauti	southern Papuan Peninsula	20f
JN384751	20f-4b	An. farauti	southern Papuan Peninsula	20f
JN384752	22f-1a	An. farauti	southern Papuan Peninsula	22f
JN384753	22f-1b	An. farauti	southern Papuan Peninsula	22f
JN384754	22f-2a	An. farauti	southern Papuan Peninsula	22f
JN384755	22f-2b	An. farauti	southern Papuan Peninsula	22f
JN384756	22f-3a	An. farauti	southern Papuan Peninsula	22f
JN384757	22f-3b	An. farauti	southern Papuan Peninsula	22f
JN384758	22f-4a	An. farauti	southern Papuan Peninsula	22f
JN384759	22f-4b	An. farauti	southern Papuan Peninsula	22f
JN384760	22f-5a	An. farauti	southern Papuan Peninsula	22f
JN384761	22f-5b	An. farauti	southern Papuan Peninsula	22f
JN384762	23f-1a	An. farauti	southern Papuan Peninsula	23f
JN384763	23f-1b	An. farauti	southern Papuan Peninsula	23f
JN384764	23f-4a	An. farauti	southern Papuan Peninsula	23f
JN384765	23f-4b	An. farauti	southern Papuan Peninsula	23f
JN384766	23f-5a	An. farauti	southern Papuan Peninsula	23f
JN384767	23f-5b	An. farauti	southern Papuan Peninsula	23f
JN384768	23f-6a	An. farauti	southern Papuan Peninsula	23f
JN384769	23f-6b	An. farauti	southern Papuan Peninsula	23f
JN384770	23f-7a	An. farauti	southern Papuan Peninsula	23f
JN384771	23f-7b	An. farauti	southern Papuan Peninsula	23f
JN384772	23f-8a	An. farauti	southern Papuan Peninsula	23f
JN384773	23f-8b	An. farauti	southern Papuan Peninsula	23f
JN384774	23f-9a	An. farauti	southern Papuan Peninsula	23f
JN384775	23f-9b	An. farauti	southern Papuan Peninsula	23f
JN384776	25f-4a	An. farauti	northern Papuan Peninsula	25f
JN384777	25f-4b	An. farauti	northern Papuan Peninsula	25f
JN384778	25f-5a	An. farauti	northern Papuan Peninsula	25f
JN384779	25f-5b	An. farauti	northern Papuan Peninsula	25f
JN384780	25f-6a	An. farauti	northern Papuan Peninsula	25f
JN384781	25f-6b	An. farauti	northern Papuan Peninsula	25f
JN384782	25f-7a	An. farauti	northern Papuan Peninsula	25f
JN384783	25f-7b	An. farauti	northern Papuan Peninsula	25f
JN384784	25f-8a	An. farauti	northern Papuan Peninsula	25f
JN384785	25f-8b	An. farauti	northern Papuan Peninsula	25f
JN384786	25f-9a	An. farauti	northern Papuan Peninsula	25f
JN384787	25f-9b	An. farauti	northern Papuan Peninsula	25f
JN384788	25f-10a	An. farauti	northern Papuan Peninsula	25f
JN384789	25f-10b	An. farauti	northern Papuan Peninsula	25f
JN384790	25f-11a	An. farauti	northern Papuan Peninsula	25f
JN384791	25f-11b	An. farauti	northern Papuan Peninsula	25f
JN384792	26f-1a	An. farauti	northern Papuan Peninsula	26f
JN384793	26f-1b	An. farauti	northern Papuan Peninsula	26f
JN384794	26f-2a	An. farauti	northern Papuan Peninsula	26f
JN384795	26f-2b	An. farauti	northern Papuan Peninsula	26f
JN384796	26f-3a	An. farauti	northern Papuan Peninsula	26f
JN384797	26f-3b	An. farauti	northern Papuan Peninsula	26f
JN384798	26f-4a	An. farauti	northern Papuan Peninsula	26f
JN384799	26f-4b	An. farauti	northern Papuan Peninsula	26f
JN384800	26f-5a	An. farauti	northern Papuan Peninsula	26f
JN384801	26f-5b	An. farauti	northern Papuan Peninsula	26f
JN384802	26f-6a	An. farauti	northern Papuan Peninsula	26f
JN384803	26f-6b	An. farauti	northern Papuan Peninsula	26f
JN384804	26f-7a	An. farauti	northern Papuan Peninsula	26f
JN384805	26f-7b	An. farauti	northern Papuan Peninsula	26f
JN384806	26f-8a	An. farauti	northern Papuan Peninsula	26f
JN384807	26f-8b	An. farauti	northern Papuan Peninsula	26f
JN384808	26f-9a	An. farauti	northern Papuan Peninsula	26f
JN384809	26f-9b	An. farauti	northern Papuan Peninsula	26f
JN384810	27f-1a	An. farauti	northern Papuan Peninsula	27f
JN384811	27f-1b	An. farauti	northern Papuan Peninsula	27f
JN384812	27f-2a	An. farauti	northern Papuan Peninsula	27f
JN384813	27f-2b	An. farauti	northern Papuan Peninsula	27f
JN384814	27f-3a	An. farauti	northern Papuan Peninsula	27f
JN384815	27f-3b	An. farauti	northern Papuan Peninsula	27f
JN384816	27f-4a	An. farauti	northern Papuan Peninsula	27f
JN384817	27f-4b	An. farauti	northern Papuan Peninsula	27f
JN384818	27f-5a	An. farauti	northern Papuan Peninsula	27f
JN384819	27f-5b	An. farauti	northern Papuan Peninsula	27f
JN384820	28f-1a	An. farauti	northern Papuan Peninsula	28f
JN384821	28f-1b	An. farauti	northern Papuan Peninsula	28f
JN384822	28f-2a	An. farauti	northern Papuan Peninsula	28f
JN384823	28f-2b	An. farauti	northern Papuan Peninsula	28f
JN384824	28f-3a	An. farauti	northern Papuan Peninsula	28f
JN384825	28f-3b	An. farauti	northern Papuan Peninsula	28f
JN384826	29f-1a	An. farauti	northern Papuan Peninsula	29f
JN384827	29f-1b	An. farauti	northern Papuan Peninsula	29f
JN384828	29f-2a	An. farauti	northern Papuan Peninsula	29f
JN384829	29f-2b	An. farauti	northern Papuan Peninsula	29f
JN384830	29f-3a	An. farauti	northern Papuan Peninsula	29f
JN384831	29f-3b	An. farauti	northern Papuan Peninsula	29f
JN384832	29f-4a	An. farauti	northern Papuan Peninsula	29f
JN384833	29f-4b	An. farauti	northern Papuan Peninsula	29f
JN384834	29f-5a	An. farauti	northern Papuan Peninsula	29f
JN384835	29f-5b	An. farauti	northern Papuan Peninsula	29f
JN384836	29f-6a	An. farauti	northern Papuan Peninsula	29f
JN384837	29f-6b	An. farauti	northern Papuan Peninsula	29f
JN384838	29f-7a	An. farauti	northern Papuan Peninsula	29f
JN384839	29f-7b	An. farauti	northern Papuan Peninsula	29f
JN384840	29f-8a	An. farauti	northern Papuan Peninsula	29f
JN384841	29f-8b	An. farauti	northern Papuan Peninsula	29f
JN384842	30f-1a	An. farauti	northern New Guinea	30f
JN384843	30f-1b	An. farauti	northern New Guinea	30f
JN384844	30f-2a	An. farauti	northern New Guinea	30f
JN384845	30f-2b	An. farauti	northern New Guinea	30f
JN384846	30f-3a	An. farauti	northern New Guinea	30f
JN384847	30f-3b	An. farauti	northern New Guinea	30f
JN384848	30f-4a	An. farauti	northern New Guinea	30f
JN384849	30f-4b	An. farauti	northern New Guinea	30f
JN384850	30f-5a	An. farauti	northern New Guinea	30f
JN384851	30f-5b	An. farauti	northern New Guinea	30f
JN384852	30f-6a	An. farauti	northern New Guinea	30f
JN384853	30f-6b	An. farauti	northern New Guinea	30f
JN384854	30f-7a	An. farauti	northern New Guinea	30f
JN384855	30f-7b	An. farauti	northern New Guinea	30f
JN384856	30f-8a	An. farauti	northern New Guinea	30f
JN384857	30f-8b	An. farauti	northern New Guinea	30f
JN384858	30f-9a	An. farauti	northern New Guinea	30f
JN384859	30f-9b	An. farauti	northern New Guinea	30f
JN384860	30f-10a	An. farauti	northern New Guinea	30f
JN384861	30f-10b	An. farauti	northern New Guinea	30f
JN384862	30f-11a	An. farauti	northern New Guinea	30f
JN384863	30f-11b	An. farauti	northern New Guinea	30f
JN384864	30f-12a	An. farauti	northern New Guinea	30f
JN384865	30f-12b	An. farauti	northern New Guinea	30f
JN384866	31f-6a	An. farauti	northern New Guinea	31f
JN384867	31f-6b	An. farauti	northern New Guinea	31f
JN384868	31f-7a	An. farauti	northern New Guinea	31f
JN384869	31f-7b	An. farauti	northern New Guinea	31f
JN384870	31f-9a	An. farauti	northern New Guinea	31f
JN384871	31f-9b	An. farauti	northern New Guinea	31f
JN384872	31f-10a	An. farauti	northern New Guinea	31f
JN384873	31f-10b	An. farauti	northern New Guinea	31f
JN384874	31f-11a	An. farauti	northern New Guinea	31f
JN384875	31f-11b	An. farauti	northern New Guinea	31f
JN384876	31f-12a	An. farauti	northern New Guinea	31f
JN384877	31f-12b	An. farauti	northern New Guinea	31f
JN384878	32f-3a	An. farauti	northern New Guinea	32f
JN384879	32f-3b	An. farauti	northern New Guinea	32f
JN384880	32f-4a	An. farauti	northern New Guinea	32f
JN384881	32f-4b	An. farauti	northern New Guinea	32f
JN384882	32f-5a	An. farauti	northern New Guinea	32f
JN384883	32f-5b	An. farauti	northern New Guinea	32f
JN384884	32f-6a	An. farauti	northern New Guinea	32f
JN384885	32f-6b	An. farauti	northern New Guinea	32f
JN384886	32f-7a	An. farauti	northern New Guinea	32f
JN384887	32f-7b	An. farauti	northern New Guinea	32f
JN384888	32f-8a	An. farauti	northern New Guinea	32f
JN384889	32f-8b	An. farauti	northern New Guinea	32f
JN384890	32f-9a	An. farauti	northern New Guinea	32f
JN384891	32f-9b	An. farauti	northern New Guinea	32f
JN384892	32f-10a	An. farauti	northern New Guinea	32f
JN384893	32f-10b	An. farauti	northern New Guinea	32f
JN384894	33f-6a	An. farauti	Manus Island	33f
JN384895	33f-6b	An. farauti	Manus Island	33f
JN384896	33f-7a	An. farauti	Manus Island	33f
JN384897	33f-7b	An. farauti	Manus Island	33f
JN384898	33f-8a	An. farauti	Manus Island	33f
JN384899	33f-8b	An. farauti	Manus Island	33f
JN384900	33f-9a	An. farauti	Manus Island	33f
JN384901	33f-9b	An. farauti	Manus Island	33f
JN384902	33f-10a	An. farauti	Manus Island	33f
JN384903	33f-10b	An. farauti	Manus Island	33f
JN384904	36f-11a	An. farauti	Solomon Islands	36f
JN384905	36f-11b	An. farauti	Solomon Islands	36f
JN384906	36f-12a	An. farauti	Solomon Islands	36f
JN384907	36f-12b	An. farauti	Solomon Islands	36f
JN384908	36f-13a	An. farauti	Solomon Islands	36f
JN384909	36f-13b	An. farauti	Solomon Islands	36f
JN384910	36f-14a	An. farauti	Solomon Islands	36f
JN384911	36f-14b	An. farauti	Solomon Islands	36f
JN384912	36f-15a	An. farauti	Solomon Islands	36f
JN384913	36f-15b	An. farauti	Solomon Islands	36f
JN384914	36f-16a	An. farauti	Solomon Islands	36f
JN384915	36f-16b	An. farauti	Solomon Islands	36f
JN384916	36f-17a	An. farauti	Solomon Islands	36f
JN384917	36f-17b	An. farauti	Solomon Islands	36f
JN384918	36f-18a	An. farauti	Solomon Islands	36f
JN384919	36f-18b	An. farauti	Solomon Islands	36f
JN384920	36f-19a	An. farauti	Solomon Islands	36f
JN384921	36f-19b	An. farauti	Solomon Islands	36f
JN384922	36f-22a	An. farauti	Solomon Islands	36f
JN384923	36f-22b	An. farauti	Solomon Islands	36f
JN384924	37f-1a	An. farauti	Solomon Islands	37f
JN384925	37f-1b	An. farauti	Solomon Islands	37f
JN384926	37f-3a	An. farauti	Solomon Islands	37f
JN384927	37f-3b	An. farauti	Solomon Islands	37f
JN384928	37f-4a	An. farauti	Solomon Islands	37f
JN384929	37f-4b	An. farauti	Solomon Islands	37f
JN384930	37f-5a	An. farauti	Solomon Islands	37f
JN384931	37f-5b	An. farauti	Solomon Islands	37f
JN384932	38f-1a	An. farauti	Solomon Islands	38f
JN384933	38f-1b	An. farauti	Solomon Islands	38f
JN384934	38f-2a	An. farauti	Solomon Islands	38f
JN384935	38f-2b	An. farauti	Solomon Islands	38f
JN384936	38f-3a	An. farauti	Solomon Islands	38f
JN384937	38f-3b	An. farauti	Solomon Islands	38f
JN384938	38f-4a	An. farauti	Solomon Islands	38f
JN384939	38f-4b	An. farauti	Solomon Islands	38f
JN384940	38f-5a	An. farauti	Solomon Islands	38f
JN384941	38f-5b	An. farauti	Solomon Islands	38f
JN384942	38f-6a	An. farauti	Solomon Islands	38f
JN384943	38f-6b	An. farauti	Solomon Islands	38f
JN384944	38f-7a	An. farauti	Solomon Islands	38f
JN384945	38f-7b	An. farauti	Solomon Islands	38f
JN384946	38f-8a	An. farauti	Solomon Islands	38f
JN384947	38f-8b	An. farauti	Solomon Islands	38f
JN384948	38f-9a	An. farauti	Solomon Islands	38f
JN384949	38f-9b	An. farauti	Solomon Islands	38f
JN384950	38f-10a	An. farauti	Solomon Islands	38f
JN384951	38f-10b	An. farauti	Solomon Islands	38f
JN384952	38f-11a	An. farauti	Solomon Islands	38f
JN384953	38f-11b	An. farauti	Solomon Islands	38f
JN384954	38f-12a	An. farauti	Solomon Islands	38f
JN384955	38f-12b	An. farauti	Solomon Islands	38f
JN384956	38f-13a	An. farauti	Solomon Islands	38f
JN384957	38f-13b	An. farauti	Solomon Islands	38f
JN384958	38f-14a	An. farauti	Solomon Islands	38f
JN384959	38f-14b	An. farauti	Solomon Islands	38f
JN384960	38f-15a	An. farauti	Solomon Islands	38f
JN384961	38f-15b	An. farauti	Solomon Islands	38f
JN384962	38f-16a	An. farauti	Solomon Islands	38f
JN384963	38f-16b	An. farauti	Solomon Islands	38f
JN384964	38f-17a	An. farauti	Solomon Islands	38f
JN384965	38f-17b	An. farauti	Solomon Islands	38f
JN384966	38f-18a	An. farauti	Solomon Islands	38f
JN384967	38f-18b	An. farauti	Solomon Islands	38f
JN384968	38f-19a	An. farauti	Solomon Islands	38f
JN384969	38f-19b	An. farauti	Solomon Islands	38f
JN384970	38f-20a	An. farauti	Solomon Islands	38f
JN384971	38f-20b	An. farauti	Solomon Islands	38f
JN384972	40f-1a	An. farauti	Solomon Islands	40f
JN384973	40f-1b	An. farauti	Solomon Islands	40f
JN384974	40f-2a	An. farauti	Solomon Islands	40f
JN384975	40f-2b	An. farauti	Solomon Islands	40f
JN384976	40f-3a	An. farauti	Solomon Islands	40f
JN384977	40f-3b	An. farauti	Solomon Islands	40f
JN384978	40f-4a	An. farauti	Solomon Islands	40f
JN384979	40f-4b	An. farauti	Solomon Islands	40f
JN384980	40f-5a	An. farauti	Solomon Islands	40f
JN384981	40f-5b	An. farauti	Solomon Islands	40f
JN384982	7h-1a	An. hinesorum	southern New Guinea	7h
JN384983	7h-1b	An. hinesorum	southern New Guinea	7h
JN384984	7h-2a	An. hinesorum	southern New Guinea	7h
JN384985	7h-2b	An. hinesorum	southern New Guinea	7h
JN384986	9h-3a	An. hinesorum	southern New Guinea	9h
JN384987	9h-3b	An. hinesorum	southern New Guinea	9h
JN384988	9h-4a	An. hinesorum	southern New Guinea	9h
JN384989	9h-4b	An. hinesorum	southern New Guinea	9h
JN384990	10h-2a	An. hinesorum	southern New Guinea	10h
JN384991	10h-2b	An. hinesorum	southern New Guinea	10h
JN384992	10h-4a	An. hinesorum	southern New Guinea	10h
JN384993	10h-4b	An. hinesorum	southern New Guinea	10h
JN384994	10h-5a	An. hinesorum	southern New Guinea	10h
JN384995	10h-5b	An. hinesorum	southern New Guinea	10h
JN384996	10h-6a	An. hinesorum	southern New Guinea	10h
JN384997	10h-6b	An. hinesorum	southern New Guinea	10h
JN384998	10h-7a	An. hinesorum	southern New Guinea	10h
JN384999	10h-7b	An. hinesorum	southern New Guinea	10h
JN385000	10h-8a	An. hinesorum	southern New Guinea	10h
JN385001	10h-8b	An. hinesorum	southern New Guinea	10h
JN385002	11h-1a	An. hinesorum	southern New Guinea	11h
JN385003	11h-1b	An. hinesorum	southern New Guinea	11h
JN385004	11h-2a	An. hinesorum	southern New Guinea	11h
JN385005	11h-2b	An. hinesorum	southern New Guinea	11h
JN385006	12h-2a	An. hinesorum	southern New Guinea	12h
JN385007	12h-2b	An. hinesorum	southern New Guinea	12h
JN385008	12h-3a	An. hinesorum	southern New Guinea	12h
JN385009	12h-3b	An. hinesorum	southern New Guinea	12h
JN385010	12h-4a	An. hinesorum	southern New Guinea	12h
JN385011	12h-4b	An. hinesorum	southern New Guinea	12h
JN385012	12h-5a	An. hinesorum	southern New Guinea	12h
JN385013	12h-5b	An. hinesorum	southern New Guinea	12h
JN385014	12h-6a	An. hinesorum	southern New Guinea	12h
JN385015	12h-6b	An. hinesorum	southern New Guinea	12h
JN385016	12h-7a	An. hinesorum	southern New Guinea	12h
JN385017	12h-7b	An. hinesorum	southern New Guinea	12h
JN385018	12h-8a	An. hinesorum	southern New Guinea	12h
JN385019	12h-8b	An. hinesorum	southern New Guinea	12h
JN385020	12h-9a	An. hinesorum	southern New Guinea	12h
JN385021	12h-9b	An. hinesorum	southern New Guinea	12h
JN385022	12h-10a	An. hinesorum	southern New Guinea	12h
JN385023	12h-10b	An. hinesorum	southern New Guinea	12h
JN385024	13h-1a	An. hinesorum	southern New Guinea	13h
JN385025	13h-1b	An. hinesorum	southern New Guinea	13h
JN385026	13h-3a	An. hinesorum	southern New Guinea	13h
JN385027	13h-3b	An. hinesorum	southern New Guinea	13h
JN385028	13h-4a	An. hinesorum	southern New Guinea	13h
JN385029	13h-4b	An. hinesorum	southern New Guinea	13h
JN385030	13h-6a	An. hinesorum	southern New Guinea	13h
JN385031	13h-6b	An. hinesorum	southern New Guinea	13h
JN385032	13h-7a	An. hinesorum	southern New Guinea	13h
JN385033	13h-7b	An. hinesorum	southern New Guinea	13h
JN385034	13h-8a	An. hinesorum	southern New Guinea	13h
JN385035	13h-8b	An. hinesorum	southern New Guinea	13h
JN385036	13h-9a	An. hinesorum	southern New Guinea	13h
JN385037	13h-9b	An. hinesorum	southern New Guinea	13h
JN385038	14h-2a	An. hinesorum	southern New Guinea	14h
JN385039	14h-2b	An. hinesorum	southern New Guinea	14h
JN385040	14h-3a	An. hinesorum	southern New Guinea	14h
JN385041	14h-3b	An. hinesorum	southern New Guinea	14h
JN385042	14h-4a	An. hinesorum	southern New Guinea	14h
JN385043	14h-4b	An. hinesorum	southern New Guinea	14h
JN385044	14h-5a	An. hinesorum	southern New Guinea	14h
JN385045	14h-5b	An. hinesorum	southern New Guinea	14h
JN385046	14h-6a	An. hinesorum	southern New Guinea	14h
JN385047	14h-6b	An. hinesorum	southern New Guinea	14h
JN385048	14h-7a	An. hinesorum	southern New Guinea	14h
JN385049	14h-7b	An. hinesorum	southern New Guinea	14h
JN385050	14h-9a	An. hinesorum	southern New Guinea	14h
JN385051	14h-9b	An. hinesorum	southern New Guinea	14h
JN385052	14h-10a	An. hinesorum	southern New Guinea	14h
JN385053	14h-10b	An. hinesorum	southern New Guinea	14h
JN385054	15h-1a	An. hinesorum	southern New Guinea	15h
JN385055	15h-1b	An. hinesorum	southern New Guinea	15h
JN385056	16h-1a	An. hinesorum	southern New Guinea	16h
JN385057	16h-1b	An. hinesorum	southern New Guinea	16h
JN385058	16h-2a	An. hinesorum	southern New Guinea	16h
JN385059	16h-2b	An. hinesorum	southern New Guinea	16h
JN385060	17h-1a	An. hinesorum	southern New Guinea	17h
JN385061	17h-1b	An. hinesorum	southern New Guinea	17h
JN385062	17h-2a	An. hinesorum	southern New Guinea	17h
JN385063	17h-2b	An. hinesorum	southern New Guinea	17h
JN385064	18h-7a	An. hinesorum	central New Guinea	18h
JN385065	18h-7b	An. hinesorum	central New Guinea	18h
JN385066	18h-8a	An. hinesorum	central New Guinea	18h
JN385067	18h-8b	An. hinesorum	central New Guinea	18h
JN385068	18h-10a	An. hinesorum	central New Guinea	18h
JN385069	18h-10b	An. hinesorum	central New Guinea	18h
JN385070	18h-11a	An. hinesorum	central New Guinea	18h
JN385071	18h-11b	An. hinesorum	central New Guinea	18h
JN385072	18h-12a	An. hinesorum	central New Guinea	18h
JN385073	18h-12b	An. hinesorum	central New Guinea	18h
JN385074	18h-13a	An. hinesorum	central New Guinea	18h
JN385075	18h-13b	An. hinesorum	central New Guinea	18h
JN385076	18h-15a	An. hinesorum	central New Guinea	18h
JN385077	18h-15b	An. hinesorum	central New Guinea	18h
JN385078	18h-16a	An. hinesorum	central New Guinea	18h
JN385079	18h-16b	An. hinesorum	central New Guinea	18h
JN385080	19h-1a	An. hinesorum	central New Guinea	19h
JN385081	19h-1b	An. hinesorum	central New Guinea	19h
JN385082	19h-3a	An. hinesorum	central New Guinea	19h
JN385083	19h-3b	An. hinesorum	central New Guinea	19h
JN385084	19h-4a	An. hinesorum	central New Guinea	19h
JN385085	19h-4b	An. hinesorum	central New Guinea	19h
JN385086	19h-6a	An. hinesorum	central New Guinea	19h
JN385087	19h-6b	An. hinesorum	central New Guinea	19h
JN385088	19h-7a	An. hinesorum	central New Guinea	19h
JN385089	19h-7b	An. hinesorum	central New Guinea	19h
JN385090	19h-8a	An. hinesorum	central New Guinea	19h
JN385091	19h-8b	An. hinesorum	central New Guinea	19h
JN385092	19h-9a	An. hinesorum	central New Guinea	19h
JN385093	19h-9b	An. hinesorum	central New Guinea	19h
JN385094	19h-15a	An. hinesorum	central New Guinea	19h
JN385095	19h-15b	An. hinesorum	central New Guinea	19h
JN385096	19h-16a	An. hinesorum	central New Guinea	19h
JN385097	19h-16b	An. hinesorum	central New Guinea	19h
JN385098	19h-17a	An. hinesorum	central New Guinea	19h
JN385099	19h-17b	An. hinesorum	central New Guinea	19h
JN385100	19h-18a	An. hinesorum	central New Guinea	19h
JN385101	19h-18b	An. hinesorum	central New Guinea	19h
JN385102	19h-19a	An. hinesorum	central New Guinea	19h
JN385103	19h-19b	An. hinesorum	central New Guinea	19h
JN385104	20h-1a	An. hinesorum	central New Guinea	20h
JN385105	20h-1b	An. hinesorum	central New Guinea	20h
JN385106	20h-2a	An. hinesorum	central New Guinea	20h
JN385107	20h-2b	An. hinesorum	central New Guinea	20h
JN385108	20h-3a	An. hinesorum	central New Guinea	20h
JN385109	20h-3b	An. hinesorum	central New Guinea	20h
JN385110	20h-4a	An. hinesorum	central New Guinea	20h
JN385111	20h-4b	An. hinesorum	central New Guinea	20h
JN385112	20h-5a	An. hinesorum	central New Guinea	20h
JN385113	20h-5b	An. hinesorum	central New Guinea	20h
JN385114	20h-6a	An. hinesorum	central New Guinea	20h
JN385115	20h-6b	An. hinesorum	central New Guinea	20h
JN385116	20h-7a	An. hinesorum	central New Guinea	20h
JN385117	20h-7b	An. hinesorum	central New Guinea	20h
JN385118	20h-8a	An. hinesorum	central New Guinea	20h
JN385119	20h-8b	An. hinesorum	central New Guinea	20h
JN385120	20h-9a	An. hinesorum	central New Guinea	20h
JN385121	20h-9b	An. hinesorum	central New Guinea	20h
JN385122	20h-10a	An. hinesorum	central New Guinea	20h
JN385123	20h-10b	An. hinesorum	central New Guinea	20h
JN385124	21h-1a	An. hinesorum	Papuan Peninsula	21h
JN385125	21h-1b	An. hinesorum	Papuan Peninsula	21h
JN385126	21h-2a	An. hinesorum	Papuan Peninsula	21h
JN385127	21h-2b	An. hinesorum	Papuan Peninsula	21h
JN385128	21h-3a	An. hinesorum	Papuan Peninsula	21h
JN385129	21h-3b	An. hinesorum	Papuan Peninsula	21h
JN385130	21h-4a	An. hinesorum	Papuan Peninsula	21h
JN385131	21h-4b	An. hinesorum	Papuan Peninsula	21h
JN385132	21h-5a	An. hinesorum	Papuan Peninsula	21h
JN385133	21h-5b	An. hinesorum	Papuan Peninsula	21h
JN385134	21h-6a	An. hinesorum	Papuan Peninsula	21h
JN385135	21h-6b	An. hinesorum	Papuan Peninsula	21h
JN385136	21h-7a	An. hinesorum	Papuan Peninsula	21h
JN385137	21h-7b	An. hinesorum	Papuan Peninsula	21h
JN385138	21h-8a	An. hinesorum	Papuan Peninsula	21h
JN385139	21h-8b	An. hinesorum	Papuan Peninsula	21h
JN385140	21h-9a	An. hinesorum	Papuan Peninsula	21h
JN385141	21h-9b	An. hinesorum	Papuan Peninsula	21h
JN385142	22h-1a	An. hinesorum	Papuan Peninsula	22h
JN385143	22h-1b	An. hinesorum	Papuan Peninsula	22h
JN385144	22h-2a	An. hinesorum	Papuan Peninsula	22h
JN385145	22h-2b	An. hinesorum	Papuan Peninsula	22h
JN385146	22h-3a	An. hinesorum	Papuan Peninsula	22h
JN385147	22h-3b	An. hinesorum	Papuan Peninsula	22h
JN385148	22h-4a	An. hinesorum	Papuan Peninsula	22h
JN385149	22h-4b	An. hinesorum	Papuan Peninsula	22h
JN385150	22h-5a	An. hinesorum	Papuan Peninsula	22h
JN385151	22h-5b	An. hinesorum	Papuan Peninsula	22h
JN385152	22h-6a	An. hinesorum	Papuan Peninsula	22h
JN385153	22h-6b	An. hinesorum	Papuan Peninsula	22h
JN385154	22h-7a	An. hinesorum	Papuan Peninsula	22h
JN385155	22h-7b	An. hinesorum	Papuan Peninsula	22h
JN385156	22h-8a	An. hinesorum	Papuan Peninsula	22h
JN385157	22h-8b	An. hinesorum	Papuan Peninsula	22h
JN385158	22h-9a	An. hinesorum	Papuan Peninsula	22h
JN385159	22h-9b	An. hinesorum	Papuan Peninsula	22h
JN385160	22h-10a	An. hinesorum	Papuan Peninsula	22h
JN385161	22h-10b	An. hinesorum	Papuan Peninsula	22h
JN385162	22h-11a	An. hinesorum	Papuan Peninsula	22h
JN385163	22h-11b	An. hinesorum	Papuan Peninsula	22h
JN385164	22h-12a	An. hinesorum	Papuan Peninsula	22h
JN385165	22h-12b	An. hinesorum	Papuan Peninsula	22h
JN385166	23h-1a	An. hinesorum	Papuan Peninsula	23h
JN385167	23h-1b	An. hinesorum	Papuan Peninsula	23h
JN385168	24h-1a	An. hinesorum	Papuan Peninsula	24h
JN385169	24h-1b	An. hinesorum	Papuan Peninsula	24h
JN385170	25h-1a	An. hinesorum	Papuan Peninsula	25h
JN385171	25h-1b	An. hinesorum	Papuan Peninsula	25h
JN385172	25h-3a	An. hinesorum	Papuan Peninsula	25h
JN385173	25h-3b	An. hinesorum	Papuan Peninsula	25h
JN385174	25h-4a	An. hinesorum	Papuan Peninsula	25h
JN385175	25h-4b	An. hinesorum	Papuan Peninsula	25h
JN385176	26h-1a	An. hinesorum	Papuan Peninsula	26h
JN385177	26h-1b	An. hinesorum	Papuan Peninsula	26h
JN385178	26h-2a	An. hinesorum	Papuan Peninsula	26h
JN385179	26h-2b	An. hinesorum	Papuan Peninsula	26h
JN385180	26h-3a	An. hinesorum	Papuan Peninsula	26h
JN385181	26h-3b	An. hinesorum	Papuan Peninsula	26h
JN385182	26h-4a	An. hinesorum	Papuan Peninsula	26h
JN385183	26h-4b	An. hinesorum	Papuan Peninsula	26h
JN385184	26h-5a	An. hinesorum	Papuan Peninsula	26h
JN385185	26h-5b	An. hinesorum	Papuan Peninsula	26h
JN385186	26h-6a	An. hinesorum	Papuan Peninsula	26h
JN385187	26h-6b	An. hinesorum	Papuan Peninsula	26h
JN385188	26h-7a	An. hinesorum	Papuan Peninsula	26h
JN385189	26h-7b	An. hinesorum	Papuan Peninsula	26h
JN385190	26h-8a	An. hinesorum	Papuan Peninsula	26h
JN385191	26h-8b	An. hinesorum	Papuan Peninsula	26h
JN385192	26h-9a	An. hinesorum	Papuan Peninsula	26h
JN385193	26h-9b	An. hinesorum	Papuan Peninsula	26h
JN385194	26h-10a	An. hinesorum	Papuan Peninsula	26h
JN385195	26h-10b	An. hinesorum	Papuan Peninsula	26h
JN385196	26h-11a	An. hinesorum	Papuan Peninsula	26h
JN385197	26h-11b	An. hinesorum	Papuan Peninsula	26h
JN385198	26h-12a	An. hinesorum	Papuan Peninsula	26h
JN385199	26h-12b	An. hinesorum	Papuan Peninsula	26h
JN385200	27h-1a	An. hinesorum	Papuan Peninsula	27h
JN385201	27h-1b	An. hinesorum	Papuan Peninsula	27h
JN385202	27h-2a	An. hinesorum	Papuan Peninsula	27h
JN385203	27h-2b	An. hinesorum	Papuan Peninsula	27h
JN385204	29h-3a	An. hinesorum	northern New Guinea	29h
JN385205	29h-3b	An. hinesorum	northern New Guinea	29h
JN385206	29h-4a	An. hinesorum	northern New Guinea	29h
JN385207	29h-4b	An. hinesorum	northern New Guinea	29h
JN385208	29h-5a	An. hinesorum	northern New Guinea	29h
JN385209	29h-5b	An. hinesorum	northern New Guinea	29h
JN385210	32h-1a	An. hinesorum	northern New Guinea	32h
JN385211	32h-1b	An. hinesorum	northern New Guinea	32h
JN385212	32h-2a	An. hinesorum	northern New Guinea	32h
JN385213	32h-2b	An. hinesorum	northern New Guinea	32h
JN385214	32h-3a	An. hinesorum	northern New Guinea	32h
JN385215	32h-3b	An. hinesorum	northern New Guinea	32h
JN385216	33h-2a	An. hinesorum	northern New Guinea	33h
JN385217	33h-2b	An. hinesorum	northern New Guinea	33h
JN385218	33h-3a	An. hinesorum	northern New Guinea	33h
JN385219	33h-3b	An. hinesorum	northern New Guinea	33h
JN385220	33h-4a	An. hinesorum	northern New Guinea	33h
JN385221	33h-4b	An. hinesorum	northern New Guinea	33h
JN385222	33h-5a	An. hinesorum	northern New Guinea	33h
JN385223	33h-5b	An. hinesorum	northern New Guinea	33h
JN385224	34h-1a	An. hinesorum	Solomon Islands	34h
JN385225	34h-1b	An. hinesorum	Solomon Islands	34h
JN385226	34h-2a	An. hinesorum	Solomon Islands	34h
JN385227	34h-2b	An. hinesorum	Solomon Islands	34h
JN385228	34h-6a	An. hinesorum	Solomon Islands	34h
JN385229	34h-6b	An. hinesorum	Solomon Islands	34h
JN385230	34h-7a	An. hinesorum	Solomon Islands	34h
JN385231	34h-7b	An. hinesorum	Solomon Islands	34h
JN385232	34h-15a	An. hinesorum	Solomon Islands	34h
JN385233	34h-15b	An. hinesorum	Solomon Islands	34h
JN385234	34h-16a	An. hinesorum	Solomon Islands	34h
JN385235	34h-16b	An. hinesorum	Solomon Islands	34h
JN385236	34h-21a	An. hinesorum	Solomon Islands	34h
JN385237	34h-21b	An. hinesorum	Solomon Islands	34h
JN385238	34h-22a	An. hinesorum	Solomon Islands	34h
JN385239	34h-22b	An. hinesorum	Solomon Islands	34h
JN385240	35h-2a	An. hinesorum	Solomon Islands	35h
JN385241	35h-2b	An. hinesorum	Solomon Islands	35h
JN385242	35h-6a	An. hinesorum	Solomon Islands	35h
JN385243	35h-6b	An. hinesorum	Solomon Islands	35h
JN385244	35h-7a	An. hinesorum	Solomon Islands	35h
JN385245	35h-7b	An. hinesorum	Solomon Islands	35h
JN385246	35h-8a	An. hinesorum	Solomon Islands	35h
JN385247	35h-8b	An. hinesorum	Solomon Islands	35h
JN385248	35h-12a	An. hinesorum	Solomon Islands	35h
JN385249	35h-12b	An. hinesorum	Solomon Islands	35h
JN385250	35h-13a	An. hinesorum	Solomon Islands	35h
JN385251	35h-13b	An. hinesorum	Solomon Islands	35h
JN385252	35h-14a	An. hinesorum	Solomon Islands	35h
JN385253	35h-14b	An. hinesorum	Solomon Islands	35h
JN385254	35h-18a	An. hinesorum	Solomon Islands	35h
JN385255	35h-18b	An. hinesorum	Solomon Islands	35h
JN385256	35h-19a	An. hinesorum	Solomon Islands	35h
JN385257	35h-19b	An. hinesorum	Solomon Islands	35h
JN385258	35h-20a	An. hinesorum	Solomon Islands	35h
JN385259	35h-20b	An. hinesorum	Solomon Islands	35h
JN385260	35h-21a	An. hinesorum	Solomon Islands	35h
JN385261	35h-21b	An. hinesorum	Solomon Islands	35h
JN385262	1I-7a	An. irenicus	Solomon Islands	1I
JN385263	1I-7b	An. irenicus	Solomon Islands	1I
JN385264	1I-8a	An. irenicus	Solomon Islands	1I
JN385265	1I-8b	An. irenicus	Solomon Islands	1I
JN385266	1I-9a	An. irenicus	Solomon Islands	1I
JN385267	1I-9b	An. irenicus	Solomon Islands	1I
JN385268	k93_66_3f_G05_1 (An. koliensis)	An. koliensis	outgroup (New Guinea)	n/a
JN385269	k93_66_1f_G06_1 (An. koliensis)	An. koliensis	outgroup (New Guinea)	n/a
JN385270	k95_137_5f_G08_2 (An. koliensis)	An. koliensis	outgroup (New Guinea)	n/a
JN385271	k95_137_7f_G09_2 (An. koliensis)	An. koliensis	outgroup (New Guinea)	n/a
JN385272	k93_66_9f_H02_3 (An. koliensis)	An. koliensis	outgroup (New Guinea)	n/a
JN385273	SFK5_E01 (An. koliensis)	An. koliensis	outgroup (New Guinea)	n/a
JN385274	SF9694_E03 (An. koliensis)	An. koliensis	outgroup (New Guinea)	n/a
JN385275	SF9695_E04 (An. koliensis)	An. koliensis	outgroup (New Guinea)	n/a

## Sheet: ITS2
Genbank accession number	Individual ID	Taxon	Regions	GenBank sites
JN564766	AH1	An. hinesorum	Northern Territory	5h, 6h
JN564767	AH2	An. hinesorum	Queensland, Northern Territory, southern New Guinea	6h, 3h, 9h,
JN564768	AH3	An. hinesorum	Queensland	3h
JN564769	AH4	An. hinesorum	Queensland	3h
JN564770	AH5	An. hinesorum	Cape York	4h
JN564771	AH6	An. hinesorum	Cape York	4h
JN564772	AH7	An. hinesorum	Cape York	4h
JN564773	AH8	An. hinesorum	southern New Guinea	13h
JN564774	AH9	An. hinesorum	southern New Guinea	13h
JN564775	AH10	An. hinesorum	southern New Guinea	13h
JN564776	AH11	An. hinesorum	southern New Guinea	7h
JN564777	AH12	An. hinesorum	southern New Guinea	7h
JN564778	AH13	An. hinesorum	southern New Guinea	7h
JN564779	AH14	An. hinesorum	southern New Guinea	7h
JN564780	AH15	An. hinesorum	southern New Guinea	7h
JN564781	AH16	An. hinesorum	central New Guinea, Papuan Peninsula	18h, 24h
JN564782	AH17	An. hinesorum	Papuan Peninsula	24h
JN564783	AH18	An. hinesorum	central New Guinea	18h
JN564784	AH19	An. hinesorum	central New Guinea, Papuan Peninsula	18h, 24h
JN564785	AH20	An. hinesorum	central New Guinea	19h, 20h, 18h
JN564786	AH21	An. hinesorum	northern New Guinea	29h, 31h, 32h
JN564787	AH22	An. hinesorum	Bougainville Island	34h
JN564788	AH23	An. hinesorum	Bougainville Island	34h
JN564789	AH24	An. hinesorum	Bougainville Island	34h
JN564790	AH25	An. hinesorum	Bougainville Island	34h
JN564791	AH26	An. hinesorum	Bougainville Island	34h
JN564792	AH27	An. hinesorum	Guadalcanal Island	35h
JN564793	AH28	An. hinesorum	Guadalcanal Island	35h
JN564794	AH29	An. hinesorum	Guadalcanal Island	35h
