# Supplementary material for: Population structure, mitochondrial polyphyly and the repeated loss of human biting ability in anopheline mosquitoes from the southwest Pacific
Source: Mol Ecol. 2012 Sep;21(17):4327–43. doi: 10.1111/j.1365-294X.2012.05690.x (PMC3470930; doi:10.1111/j.1365-294X.2012.05690.x)
Supplement: Supplementary file 2 [file mec0021-4327-SD2.fasta]

>lr9675_4 
CTAGAAGTATAGTAGAAAATGGAGCAGGAACAGGATGAACAGTATACCCCCCTCTTTCATCTGGAATTGCTCATGCTGGAGCTTCAGTTGATTTAGCAATTTTTTCATTACACTTAGCAGGGATCTCATCAATTTTAGGAGCAGTAAATTTCATTACTACTGTGATTAATATACGATCTCCCGGAATTACTTTAGATCGAATACCATTATTTGTTTGATCAGTAGTAATTACTGCTGTATTATTACTTTTATCATTACCAGTTCTAGCAGGTGCTATTACTATACTATTAACAGATCGAAATTTAAATACTTCATTCTTTGACCCAGCAGGAGGAGGAGATCCAATTTTATATCAACATTTATTCTGATTCTTTGGTCATCCAGAAGTATACATTTTAATTTTACCTGGATTTGGAATAATTTCTCATATTATTACTCAAGAAAGAGGAAAAAAGGAAACTTTTGGAAACTTAGGAATAATTTATGCAATACTTGCAATTGGTTTATTAGGATTTATTGTATGAGCT
>lr969_3 
CTAGAAGTATAGTAGAAAATGGAGCAGGAACAGGATGAACAGTATACCCTCCTCTTTCATCTGGAATTGCTCATGCTGGAGCTTCAGTTGATTTAGCAATTTTTTCATTACACTTAGCAGGGATCTCATCAATTTTAGGAGCAGTAAATTTCATTACTACTGTGATTAATATACGATCTCCCGGAATTACTTTAGATCGAATACCTTTATTTGTTTGATCAGTAGTAATTACTGCTGTATTATTACTTTTATCATTACCAGTTTTAGCAGGTGCTATTACTATACTATTAACAGATCGAAATTTAAATACTTCATTCTTTGACCCAGCAGGAGGAGGAGATCCAATTTTATATCAACATTTATTCTGATTCTTTGGTCATCCAGAAGTATACATTTTAATTTTACCTGGATTTGGAATAATTTCTCATATTATTACTCAAGAAAGAGGAAAAAAGGAAACTTTTGGAAACTTAGGAATAATTTATGCAATACTTGCAATTGGTTTATTAGGATTTATTGTATGAGCT
>1I_1 
CTAGAAGTATAGTAGAAAATGGAGCAGGAACAGGATGAACAGTATACCCACCTTTATCTTCTGGGATTGCCCATGCTGGGGCTTCAGTTGATTTAGCAATTTTTTCATTACATTTAGCAGGAATTTCCTCAATTTTAGGAGCAGTAAATTTTATTACTACTGTAATTAATATACGATCTCCTGGAATTACTTTAGATCGAATGCCTTTATTTGTTTGATCAGTTGTAATTACTGCTGTATTATTACTTTTATCTTTACCTGTTTTAGCTGGAGCTATTACTATATTATTAACAGATCGAAATTTAAATACTTCATTTTTTGACCCGGCAGGAGGAGGAGACCCAATTTTATACCAACATTTATTTTGATTTTTTGGACATCCAGAAGTATATATTTTAATTTTACCTGGATTTGGAATAATTTCTCATATTATTACACAAGAAAGAGGAAAAAAGGAAACTTTTGGAAATTTAGGAATAATTTATGCAATACTTGCAATTGGTTTATTAGGGTTTATTGTATGAGCT
>1I_4 
CTAGAAGTATAGTAGAAAATGGAGCAGGAACAGGATGAACAGTATACCCACCTTTATCTTCTGGAATTGCCCATGCTGGGGCTTCAGTTGATTTAGCAATTTTTTCATTACATTTAGCAGGAATTTCCTCAATTTTAGGAGCAGTAAATTTTATTACTACTGTAATTAATATACGATCTCCTGGAATTACTTTAGATCGAATGCCTTTATTTGTTTGATCAGTTGTAATTACTGCTGTATTATTACTTTTATCTTTACCCGTTTTAGCTGGAGCTATTACTATATTATTAACAGATCGAAATTTAAATACTTCATTTTTCGACCCGGCAGGAGGAGGAGACCCAATTTTATACCAGCATTTATTTTGATTTTTTGGACATCCAGAAGTATATATTTTAATTTTACCTGGATTTGGAATAATTTCTCATATTATTACACAAGAAAGAGGAAAAAAGGAAACTTTTGGAAATTTAGGAATAATTTATGCAATACTTGCAATTGGTTTATTAGGGTTTATTGTATGAGCT
>1I_3 
CTAGAAGTATAGTAGAAAATGGAGCAGGAACAGGATGAACAGTATACCCACCTTTATCTTCTGGGATTGCCCATGCTGGGGCTTCAGTTGATTTAGCAATTTTTTCATTACATTTAGCAGGAATTTCCTCAATTTTAGGAGCAGTAAATTTTATTACTACTGTAATTAATATACGATCTCCTGGAATTACTTTAGATCGAATGCCTTTATTTGTTTGATCAGTTGTAATTACTGCTGTATTATTACTTTTATCTTTACCTGTTTTAGCTGGAGCTATTACTATATTATTAACAGATCGAAATTTAAATACTTCATTTTTTGACCCGGCAGGAGGAGGAGACCCAATTTTATACCAGCATTTATTTTGATTTTTTGGGCATCCAGAAGTATATATTTTAATTTTACCTGGATTTGGAATAATTTCTCATATTATTACACAAGAAAGAGGAAAAAAGGAAACTTTTGGAAATTTAGGAATAATTTATGCAATACTTGCAATTGGTTTATTAGGATTTATTGTATGAGCT
>1I_6 
CTAGAAGTATAGTAGAAAATGGAGCAGGAACAGGATGAACAGTATACCCACCTTTATCTTCTGGGATTGCCCATGCTGGGGCTTCAGTTGATTTAGCAATTTTTTCATTACATTTAGCAGGAATTTCCTCAATTTTAGGAGCAGTAAATTTTATTACTACTGTAATTAATATACGATCTCCTGGAATTACTTTAGATCGAATGCCTTTATTTGTTTGATCAGTTGTAATTACTGCTGTATTATTACTTTTATCTTTACCTGTTTTAGCTGGAGCTATTACTATATTATTAACAGATCGAAATTTAAATACTTCATTTTTTGACCCGGCAGGAGGAGGAGACCCAATTTTATACCAGCATTTATTTTGATTTTTTGGGCATCCAGAAGTATATATTTTAATTTTACCTGGATTTGGAATAATTTCTCATATTATTACACAAGAAAGAGGAAAAAAGGAAACTTTTGGAAATTTAGGAATAATTTATGCAATACTTGCAATTGGTTTATTAGGGTTTATTGTATGAGCT
>1f_1 
CTAGAAGTATAGTAGAAAATGGGGCAGGAACAGGATGAACAGTATACCCCCCTTTATCTTCTGGAATTGCTCATGCTGGGGCTTCAGTTGATTTAGCAATTTTTTCATTGCATTTAGCGGGAATTTCATCTATTTTAGGAGCAGTAAACTTTATTACTACTGTAATTAATATACGATCTCCTGGAATTACTTTAGATCGAATGCCTTTATTTGTTTGATCAGTTGTAATTACTGCTGTATTATTACTTTTATCTTTACCTGTATTAGCTGGGGCTATTACTATATTATTAACAGACCGAAATTTAAATACTTCATTTTTTGACCCAGCAGGAGGAGGAGATCCAATTTTATACCAACATTTATTTTGATTTTTTGGACACCCAGAAGTATATATTTTAATTTTACCCGGGTTTGGAATAATTTCTCATATTATTACACAAGAAAGAGGAAAAAAGGAAACTTTTGGAAATTTAGGAATAATTTATGCAATACTTGCAATTGGTTTATTAGGATTTATTGTATGAGCT
>1f_2 
CTAGAAGTATAGTAGAAAATGGGGCAGGAACAGGATGAACAGTATACCCCCCTTTATCTTCTGGGATTGCTCATGCTGGGGCTTCAGTTGATTTAGCAATTTTTTCATTGCATTTAGCGGGAATTTCATCTATTTTAGGAGCAGTAAACTTTATTACTACTGTAATTAATATACGATCTCCTGGAATTACTTTAGATCGAATGCCTTTATTTGTTTGATCAGTTGTAATTACTGCTGTATTATTACTTTTATCTTTACCTGTATTAGCTGGGGCTATTACTATATTATTAACAGACCGAAATTTAAATACTTCATTTTTTGACCCAGCAGGAGGAGGAGACCCAATTTTATACCAACATTTATTTTGATTTTTTGGACACCCAGAAGTATATATTTTAATTTTACCCGGGTTTGGAATAATTTCTCATATTATTACACAAGAAAGAGGAAAAAAGGAAACTTTTGGAAATTTAGGGATAATTTATGCAATACTTGCAATTGGTTTATTAGGATTTATTGTATGAGCT
>2f_1 
CTAGAAGTATAGTAGAAAATGGGGCAGGAACAGGATGAACAGTATACCCCCCTTTATCTTCTGGGATTGCTCATGCTGGGGCTTCAGTTGATTTAGCAATTTTTTCATTGCATTTAGCGGGAATTTCATCTATTTTAGGAGCAGTAAACTTTATTACTACTGTAATTAATATACGATCTCCTGGAATTACTTTAGATCGAATGCCTTTATTTGTTTGATCAGTTGTAATTACTGCTGTATTATTACTTTTATCTTTACCTGTATTAGCTGGGGCTATTACTATATTATTAACAGACCGAAATTTAAATACTTCATTTTTTGACCCAGCAGGAGGAGGAGACCCAATTTTATACCAACATTTATTTTGATTTTTTGGACACCCAGAAGTATATATTTTAATTTTACCCGGGTTTGGAATAATTTCTCATATTATTACACAAGAAAGAGGAAAAAAGGAAACTTTTGGAAATTTAGGGATAATTTATGCAATACTTGCAATTGGTTTATTAGGATTTATTGTATGAGCT
>2f_2 
CTAGAAGTATAGTAGAAAATGGGGCAGGAACAGGATGAACAGTATACCCCCCTTTATCTTCTGGGATTGCTCATGCTGGGGCTTCAGTTGATTTAGCAATTTTTTCATTACATTTAGCGGGAATTTCATCTATTTTAGGAGCAGTAAACTTTATTACTACTGTAATTAATATACGATCTCCTGGAATTACTTTAGATCGAATGCCTTTATTTGTTTGATCAGTTGTAATTACTGCTGTATTATTACTTTTATCTTTACCTGTATTAGCTGGGGCTATTACTATATTATTAACAGACCGAAATTTAAATACTTCATTTTTTGACCCAGCAGGAGGAGGAGATCCAATTTTATACCAACATTTATTTTGATTTTTTGGACACCCAGAAGTATATATTTTAATTTTACCCGGGTTTGGAATAATTTCTCATATTATTACACAAGAAAGAGGAAAAAAGGAAACTTTTGGAAATTTAGGGATAATTTATGCAATACTTGCAATTGGTTTATTAGGATTTATTGTATGAGCT
>2f_3 
CTAGAAGTATAGTAGAAAATGGAGCAGGAACAGGATGAACAGTATACCCCCCTTTATCTTCTGGGATTGCTCATGCTGGGGCTTCAGTTGATTTAGCAATTTTTTCATTGCATTTAGCGGGAATTTCATCCATTTTAGGAGCAGTAAACTTTATTACTACTGTAATTAATATACGATCTCCTGGAATTACTTTAGATCGAATGCCTTTATTTGTTTGATCAGTTGTAATTACTGCTGTATTATTACTTTTATCTTTACCTGTATTAGCTGGGGCTATTACTATATTATTAACAGACCGAAATTTAAATACTTCATTTTTTGACCCAGCAGGAGGAGGAGATCCAATTTTATACCAACATTTATTTTGATTTTTTGGACACCCAGAAGTATATATTTTAATTTTACCCGGGTTTGGAATAATTTCTCATATTATTACACAAGAAAGAGGAAAAAAGGAAACTTTTGGAAATTTAGGGATAATTTATGCAATACTTGCAATTGGTTTATTAGGATTTATTGTGTGAGCT
>2f_4 
CTAGAAGTATAGTAGAAAATGGGGCAGGAACAGGATGAACAGTATACCCCCCTTTATCTTCTGGGATTGCTCATGCTGGGGCTTCAGTTGATTTAGCAATTTTTTCATTGCATTTAGCGGGAATTTCATCCATTTTAGGAGCAGTAAACTTTATTACTACTGTAATTAATATACGATCTCCTGGAATTACTTTAGATCGAATGCCTTTATTTGTTTGATCAGTTGTAATTACTGCTGTATTATTACTTTTATCTTTACCTGTATTAGCTGGGGCTATTACTATATTATTAACAGACCGAAATTTAAATACTTCATTTTTTGACCCAGCAGGAGGAGGAGATCCAATTTTATACCAACATTTATTTTGATTTTTTGGACACCCAGAAGTATATATTTTAATTTTACCCGGGTTTGGAATAATTTCTCATATTATTACACAAGAAAGAGGAAAAAAGGAAACTTTTGGAAATTTAGGGATAATTTATGCAATACTTGCAATTGGTTTATTAGGATTTATTGTATGAGCT
>2f_5 
CTAGAAGTATAGTAGAAAATGGAGCAGGAACAGGATGAACAGTATACCCCCCTTTATCTTCTGGGATTGCTCATGCTGGGGCTTCAGTTGATTTAGCAATTTTTTCATTGCATTTAGCGGGAATTTCATCCATTTTAGGAGCAGTAAACTTTATTACTACTGTAATTAATATACGATCTCCTGGAATTACTTTAGATCGAATGCCTTTATTTGTTTGATCAGTTGTAATTACTGCTGTATTATTACTTTTATCTTTACCTGTATTAGCTGGGGCTATTACTATATTATTAACAGACCGAAATTTAAATACTTCATTTTTTGACCCAGCAGGAGGAGGAGATCCAATTTTATACCAACATTTATTTTGATTTTTTGGACACCCAGAAGTATATATTTTAATTTTACCCGGGTTTGGAATAATTTCTCATATTATTACACAAGAAAGAGGAAAAAAGGAAACTTTTGGAAATTTAGGGATAATTTATGCAATACTTGCAATTGGTTTATTAGGATTTATTGTGTGAGCT
>2f_6 
CTAGAAGTATAGTAGAAAATGGGGCAGGAACAGGATGAACAGTATACCCCCCTTTATCTTCTGGGATTGCTCATGCTGGGGCTTCAGTTGATTTAGCAATTTTTTCATTGCATTTAGCGGGAATTTCATCTATTTTAGGAGCAGTAAACTTTATTACTACTGTAATTAATATACGATCTCCTGGAATTACTTTAGATCGAATGCCTTTATTTGTTTGATCAGTTGTAATTACTGCTGTATTATTACTTTTATCTTTACCTGTATTAGCTGGGGCTATTACTATATTATTAACAGACCGAAATTTAAATACTTCATTTTTTGACCCAGCAGGAGGGGGAGACCCAATTTTATACCAACATTTATTTTGATTTTTTGGACACCCAGAAGTATATATTTTAATTTTACCCGGGTTTGGAATAATTTCTCATATTATTACACAAGAAAGAGGAAAAAAGGAAACTTTTGGAAATTTAGGGATAATTTATGCAATACTTGCAATTGGTTTATTAGGATTTATTGTATGAGCT
>2f_7 
CTAGAAGTATAGTAGAAAATGGAGCAGGAACAGGATGAACAGTATACCCCCCTTTATCTTCTGGGATTGCTCATGCTGGGGCTTCAGTTGATTTAGCAATTTTTTCATTGCATTTAGCGGGAATTTCATCTATTTTAGGAGCAGTAAACTTTATTACTACTGTAATTAATATACGATCTCCTGGAATTACTTTAGATCGAATGCCTTTATTTGTTTGATCAGTTGTAATTACTGCTGTATTATTACTTTTATCTTTACCTGTATTAGCTGGGGCTATTACTATATTATTAACAGACCGAAATTTAAATACTTCATTTTTTGACCCAGCAGGAGGAGGAGATCCAATTTTATACCAACATTTATTTTGATTTTTTGGACACCCAGAAGTATATATTTTAATTTTACCCGGGTTTGGAATAATTTCTCATATTATTACACAAGAAAGAGGAAAAAAGGAAACTTTTGGAAATTTAGGAATAATTTATGCAATACTTGCAATTGGTTTATTAGGATTTATTGTATGAGCT
>2f_8 
CTAGAAGTATAGTAGAAAATGGGGCAGGAACAGGATGAACAGTATACCCCCCTTTATCTTCTGGGATTGCTCATGCTGGGGCTTCAGTTGATTTAGCAATTTTTTCATTGCATTTAGCGGGAATTTCATCTATTTTAGGAGCAGTAAACTTTATTACTACTGTAATTAATATACGATCTCCTGGAATTACTTTAGATCGAATGCCTTTATTTGTTTGATCAGTTGTAATTACTGCTGTATTATTACTTTTATCTTTACCTGTATTAGCTGGGGCTATTACTATATTATTAACAGACCGAAATTTAAATACTTCATTTTTTGACCCAGCAGGAGGGGGAGACCCAATTTTATACCAACATTTATTTTGATTTTTTGGACACCCAGAAGTATATATTTTAATTTTACCCGGGTTTGGAATAATTTCTCATATTATTACACAAGAAAGAGGAAAAAAGGAAACTTTTGGAAATTTAGGGATAATTTATGCAATACTTGCAATTGGTTTATTAGGATTTATTGTATGAGCT
>2f_9 
CTAGAAGTATAGTAGAAAATGGGGCAGGAACAGGATGAACAGTATACCCCCCTTTATCTTCTGGGATTGCTCATGCTGGGGCTTCAGTTGATTTAGCAATTTTTTCATTACATTTAGCGGGAATTTCATCTATTTTAGGAGCAGTAAACTTTATTACTACTGTAATTAATATACGATCTCCTGGAATTACTTTAGATCGAATGCCTTTATTTGTTTGATCAGTTGTAATTACTACTGTATTATTACTTTTATCTTTACCTGTATTAGCTGGGGCTATTACTATATTATTAACAGACCGAAATTTAAATACTTCATTTTTTGACCCAGCAGGAGGAGGAGATCCAATTTTATACCAACATTTATTTTGATTTTTTGGACACCCAGAAGTATATATTTTAATTTTACCCGGGTTTGGAATAATTTCTCATATTATTACACAAGAAAGAGGAAAAAAGGAAACTTTTGGAAATTTAGGGATAATTTATGCAATACTTGCAATTGGTTTATTAGGATTTATTGTATGAGCT
>2f_10 
CTAGAAGTATAGTAGAAAATGGAGCAGGAACAGGATGAACAGTATACCCCCCTTTATCTTCTGGGATTGCTCATGCTGGGGCTTCAGTTGATTTAGCAATTTTTTCATTGCATTTAGCGGGAATTTCATCTATTTTAGGAGCAGTAAACTTTATTACTACTGTAATTAATATACGATCTCCTGGAATTACTTTAGATCGAATGCCTTTATTTGTTTGATCAGTTGTAATTACTGCTGTATTATTACTTTTATCTTTACCTGTATTAGCTGGGGCTATTACTATATTATTAACAGACCGAAATTTAAATACTTCATTTTTTGACCCAGCAGGAGGAGGAGACCCAATTTTATACCAACATTTATTTTGATTTTTTGGACACCCAGAAGTATATATTTTAATTTTGCCCGGGTTTGGAATAATTTCTCATATTATTACACAAGAAAGAGGAAAAAAGGAAACTTTTGGAAATTTAGGGATAATTTATGCAATACTTGCAATTGGTTTATTAGGATTTATTGTATGAGCT
>3f_1 
CTAGAAGTATAGTAGAAAATGGAGCAGGAACAGGATGAACAGTATACCCCCCCTTATCTTCTGGGATTGCTCATGCTGGGGCTTCAGTTGATTTAGCAATTTTTTCATTGCATTTAGCGGGAATTTCATCTATTTTAGGAGCAGTAAACTTTATTACTACTGTAATTAATATACGATCTCCTGGAATTACTTTAGATCGAATGCCTTTATTTGTTTGATCAGTTGTAATTACTGCTGTATTATTACTTTTATCTTTACCTGTATTAGCTGGGGCTATTACTATATTATTAACAGACCGAAATTTAAATACTTCATTTTTTGACCCAGCAGGAGGAGGAGATCCAATTTTATACCAACATTTATTTTGATTTTTTGGACACCCAGAAGTATATATTTTAATTTTACCCGGGTTTGGAATAATTTCTCATATTATTACACAAGAAAGAGGAAAAAAGGAAACTTTTGGAAATTTAGGGATAATTTATGCAATACTTGCAATTGGTTTATTAGGATTTATTGTATGAGCT
>3f_2 
CTAGAAGTATAGTAGAAAATGGAGCAGGAACAGGATGAACAGTATACCCCCCTTTATCTTCTGGGATTGCTCATGCTGGGGCTTCAGTTGATTTAGCAATTTTTTCATTGCATTTAGCGGGAATTTCATCTATTTTAGGAGCAGTAAACTTTATTACTACTGTAATTAATATACGATCTCCTGGAATTACTTTAGATCGAATGCCTTTATTTGTTTGATCAGTTGTAATTACTGCTGTATTATTACTTTTATCTTTACCTGTATTAGCTGGGGCTATTACTATATTATTAACAGACCGAAATTTAAATACTTCATTTTTTGACCCAGCAGGAGGAGGAGATCCAATTTTATACCAACATTTATTTTGATTTTTTGGACACCCAGAAGTATATATTTTAATTTTACCCGGGTTTGGAATAATTTCTCATATTATTACACAAGAAAGAGGAAAAAAGGAAACTTTTGGAAATTTAGGGATAATTTATGCAATACTTGCAATTGGTTTATTAGGATTTATTGTATGAGCT
>3f_3 
CTAGAAGTATAGTAGAAAATGGAGCAGGAACAGGATGAACAGTATACCCCCCTTTATCTTCTGGGATTGCTCATGCTGGGGCTTCAGTTGATTTAGCAATTTTTTCATTGCATTTAGCGGGAATTTCATCTATTTTAGGAGCAGTAAACTTTATTACTACTGTAATTAATATACGATCTCCTGGAATTACTTTAGATCGAATGCCTTTATTTGTTTGATCAGTTGTAATTACTGCTGTATTATTACTTTTATCTTTACCTGTATTAGCTGGGGCTATTACTATATTATTAACAGACCGAAATTTAAATACTTCATTTTTTGACCCAGCAGGAGGAGGAGATCCAATTTTATACCAACATTTATTTTGATTTTTTGGACACCCAGAAGTATATATTTTAATTTTACCCGGGTTTGGAATAATTTCTCATATTATTACACAAGAAAGAGGAAAAAAGGAAACTTTTGGAAATTTAGGAATAATTTATGCAATACTTGCAATTGGTTTATTAGGATTTATTGTATGAGCT
>3f_4 
CTAGAAGTATAGTAGAAAATGGGGCAGGAACAGGATGAACAGTATACCCCCCTTTATCTTCTGGGATTGCTCATGCTGGGGCTTCAGTTGATTTAGCAATTTTTTCATTGCATTTAGCGGGAATTTCATCCATTTTAGGAGCAGTAAACTTTATTACTACTGTAATTAATATACGATCTCCTGGAATTACTTTAGATCGAATGCCTTTATTTGTTTGATCAGTTGTAATTACTGCTGTATTATTACTTTTATCTTTACCTGTATTAGCTGGGGCTATTACTATATTATTAACAGACCGAAATTTAAATACTTCATTTTTTGACCCAGCAGGAGGAGGAGATCCAATTTTATACCAACATTTATTTTGATTTTTTGGACACCCAGAAGTATATATTTTAATTTTACCCGGGTTTGGAATAATTTCTCATATTATTACACAAGAAAGAGGAAAAAAGGAAACTTTTGGAAATTTAGGGATAATTTATGCAATACTTGCAATTGGTTTATTAGGATTTATTGTATGAGCT
>3f_5 
CTAGAAGTATAGTAGAAAATGGGGCAGGAACAGGATGAACAGTATACCCCCCTTTATCTTCTGGGATTGCTCATGCTGGGGCTTCAGTTGATTTAGCAATTTTTTCATTGCATTTAGCGGGAATTTCATCCATTTTAGGAGCAGTAAACTTTATTACTACTGTAATTAATATACGATCTCCTGGAATTACTTTAGATCGAATGCCTTTATTTGTTTGATCAGTTGTAATTACTGCTGTATTATTACTTTTATCTTTACCTGTATTAGCTGGGGCTATTACTATATTATTAACAGACCGAAATTTAAATACTTCATTTTTTGACCCAGCAGGAGGAGGAGATCCAATTTTATACCAACATTTATTTTGATTTTTTGGACACCCAGAAGTATATATTTTAATTTTACCCGGGTTTGGAATAATTTCTCATATTATTACACAAGAAAGAGGAAAAAAGGAAACTTTTGGAAATTTAGGGATAATTTATGCAATACTTGCAATTGGTTTATTAGGATTTATTGTATGAGCT
>4f_1 
CTAGAAGTATAGTAGAAAATGGAGCAGGAACAGGATGAACAGTATATCCCCCTTTATCTTCTGGGATTGCTCATGCTGGGGCTTCAGTTGATTTAGCAATTTTTTCATTGCATTTAGCGGGAATTTCATCTATTTTAGGAGCAGTAAACTTTATTACTACTGTAATTAATATACGATCTCCTGGAATTACTTTAGATCGAATACCTTTATTTGTTTGATCAGTTGTAATTACTGCTGTATTATTACTTTTATCTTTACCTGTATTAGCTGGGGCTATTACTATATTATTAACAGACCGAAATTTAAATACTTCATTTTTTGACCCAGCAGGAGGAGGAGATCCAATTTTATACCAACATTTATTTTGATTTTTTGGGCACCCAGAAGTATATATTTTAATTTTACCTGGATTTGGAATAATTTCTCATATTATTACACAAGAAAGAGGAAAAAAGGAAACTTTTGGAAATTTAGGTATAATTTATGCAATACTTGCAATTGGTTTATTAGGATTTATTGTATGAGCT
>4f_2 
CTAGAAGTATAGTAGAAAATGGGGCAGGAACAGGATGAACAGTATACCCCCCTTTATCTTCTGGGATTGCTCATGCTGGGGCTTCAGTTGATTTAGCAATTTTTTCATTGCATTTAGCGGGAATTTCATCCATTTTAGGAGCAGTAAACTTTATTACTACTGTAATTAATATACGATCTCCTGGAATTACTTTAGATCGAATGCCTTTATTTGTTTGATCAGTTGTAATTACTGCTGTATTATTACTTTTATCTTTACCTGTATTAGCTGGGGCTATTACTATATTATTAACAGACCGAAATTTAAATACTTCATTTTTTGACCCAGCAGGAGGAGGAGATCCAATTTTATACCAACATTTATTTTGATTTTTTGGACACCCAGAAGTATATATTTTAATTTTACCCGGGTTTGGAATAATTTCTCATATTATTACACAAGAAAGAGGAAAAAAGGAAACTTTTGGAAATTTAGGGATAATTTATGCAATACTTGCAATTGGTTTATTAGGATTTATTGTATGAGCT
>4f_3 
CTAGAAGTATAGTAGAAAATGGGGCAGGAACAGGATGAACAGTATACCCCCCTTTATCTTCTGGGATTGCTCATGCTGGGGCTTCAGTTGATTTAGCAATTTTTTCATTGCATTTAGCGGGAATTTCATCTATTTTAGGAGCAGTAAACTTTATTACTACTGTAATTAATATACGATCTCCTGGAATTACTTTAGATCGAATGCCTTTATTTGTTTGATCAGTTGTAATTACTGCTGTATTATTACTTTTATCTTTACCTGTATTAGCTGGGGCTATTACTATATTATTAACAGACCGAAATTTAAATACTTCATTTTTTGACCCAGCAGGAGGAGGAGACCCAATTTTATACCAACATTTATTTTGATTTTTTGGACACCCAGAAGTATATATTTTAATTTTACCCGGGTTTGGAATAATTTCTCATATTATTACACAAGAAAGAGGAAAAAAGGAAACTTTTGGAAATTTAGGGATAATTTATGCAATACTTGCAATTGGTTTATTAGGATTTATTGTATGAGCT
>4f_4 
CTAGAAGTATAGTAGAAAATGGAGCAGGAACAGGATGAACAGTATATCCCCCTTTATCTTCTGGGATTGCTCATGCTGGGGCTTCAGTTGATTTAGCAATTTTTTCATTGCATTTAGCGGGAATTTCATCTATTTTAGGAGCAGTAAACTTTATTACTACTGTAATTAATATACGATCTCCTGGAATTACTTTAGATCGAATACCTTTATTTGTTTGATCAGTTGTAATTACTGCTGTATTATTACTTTTATCTTTACCTGTATTAGCTGGGGCTATTACTATATTATTAACAGACCGAAATTTAAATACTTCATTTTTTGACCCAGCAGGAGGAGGAGATCCAATTTTATACCAACATTTATTTTGATTTTTTGGGCACCCAGAAGTATATATTTTAATTTTACCTGGATTTGGAATAATTTCTCATATTATTACACAAGAAAGAGGAAAAAAGGAAACTTTTGGAAATTTAGGTATAATTTATGCAATACTTGCAATTGGTTTATTAGGATTTATTGTATGAGCT
>4f_5 
CTAGAAGTATAGTAGAAAATGGGGCAGGAACAGGATGAACAGTATACCCCCCTTTATCTTCTGGGATTGCTCATGCTGGGGCTTCAGTTGATTTAGCAATTTTTTCATTGCATTTAGCGGGAATTTCATCTATTTTAGGAGCAGTAAACTTTATTACTACTGTAATTAATATACGATCTCCTGGAATTACTTTAGATCGAATGCCTTTATTTGTTTGATCAGTTGTAATTACTGCTGTATTATTACTTTTATCTTTACCTGTATTAGCTGGGGCTATTACTATATTATTAACAGACCGAAATTTAAATACTTCATTTTTTGACCCAGCAGGAGGAGGAGACCCAATTTTATACCAACATTTATTTTGATTTTTTGGACACCCAGAAGTATATATTTTAATTTTACCCGGGTTTGGAATAATTTCTCATATTATTACACAAGAAAGAGGAAAAAAGGAAACTTTTGGAAATTTAGGGATAATTTATGCAATACTTGCAATTGGTTTATTAGGATTTATTGTATGAGCT
>5f_1 
CTAGAAGTATAGTAGAAAATGGAGCAGGAACAGGATGAACAGTATACCCACCTTTATCTTCTGGAATTGCCCATGCTGGAGCTTCAGTTGATTTAGCAATTTTTTCATTACATTTAGCAGGAATTTCCTCAATTTTAGGAGCAGTAAATTTTATTACTACTGTAATTAATATACGATCTCCTGGAATTACTTTAGATCGAATACCTTTATTTGTTTGATCAGTTGTAATTACTGCTGTATTATTACTTTTATCTTTACCTGTTTTAGCTGGAGCTATTACTATATTATTAACAGATCGAAATTTAAATACTTCATTTTTCGATCCAGCAGGAGGAGGAGATCCAATTTTATATCAACACTTATTTTGATTTTTTGGACATCCAGAAGTATATATTTTAATTTTACCTGGATTTGGAATAATTTCTCATATTATTACACAAGAAAGAGGAAAAAAGGAAACTTTTGGAAATTTAGGAATAATTTATGCAATACTTGCAATTGGTTTATTAGGATTTATTGTATGAGCT
>5f_2 
CTAGAAGTATAGTAGAAAATGGAGCAGGAACAGGATGAACAGTATACCCACCTTTATCTTCTGGAATTGCCCATGCTGGAGCTTCAGTTGATTTAGCAATTTTTTCATTACATTTAGCAGGAATTTCCTCAATTTTAGGAGCAGTAAATTTTATTACTACTGTAATTAATATACGATCTCCTGGAATTACTTTAGATCGAATACCTTTATTTGTTTGATCAGTTGTAATTACTGCTGTATTATTACTTTTATCTTTACCTGTTTTAGCTGGAGCTATTACTATATTATTAACAGATCGAAATTTAAATACTTCATTTTTCGATCCAGCAGGAGGAGGAGATCCAATTTTATATCAACACTTATTTTGATTTTTTGGACATCCAGAAGTATATATTTTAATTTTACCTGGATTTGGAATAATTTCTCATATTATTACACAAGAAAGAGGAAAAAAGGAAACTTTTGGAAATTTAGGAATAATTTATGCAATACTTGCAATTGGTTTATTAGGATTTATTGTATGAGCT
>5f_3 
CTAGAAGTATAGTAGAAAATGGAGCAGGAACAGGATGAACAGTATACCCACCTTTATCTTCTGGAATTGCCCATGCTGGAGCTTCAGTTGATTTAGCAATTTTTTCATTACATTTAGCAGGAATTTCCTCAATTTTAGGAGCAGTAAATTTTATTACTACTGTAATTAATATACGATCTCCTGGAATTACTTTAGATCGAATACCTTTATTTGTTTGATCAGTTGTAATTACTGCTGTATTATTACTTTTATCTTTACCTGTTTTAGCTGGAGCTATTACTATATTATTAACAGATCGAAATTTAAATACTTCATTTTTCGATCCAGCAGGAGGAGGAGATCCAATTTTATATCAACACTTATTTTGATTTTTTGGACATCCAGAAGTATATATTTTAATTTTACCTGGATTTGGAATAATTTCTCATATTATTACACAAGAAAGAGGAAAAAAGGAAACTTTTGGAAATTTAGGAATAATTTATGCAATACTTGCAATTGGTTTATTAGGATTTATTGTATGAGCT
>6f_1 
CTAGAAGTATAGTAGAAAATGGAGCAGGAACAGGATGAACAGTATACCCACCTTTATCTTCTGGAATTGCCCATGCTGGAGCTTCAGTTGATTTAGCAATTTTTTCATTACATTTAGCAGGAATTTCCTCAATTTTAGGAGCAGTAAATTTTATTACTACTGTAATTAATATACGATCTCCTGGAATTACTTTAGATCGAATACCTTTATTTGTTTGATCAGTTGTAATTACTGCTGTATTATTACTTTTATCTTTACCTGTTTTAGCTGGAGCTATTACTATATTATTAACAGATCGAAATTTAAATACTTCATTTTTCGATCCAGCAGGAGGAGGAGATCCAATTTTATATCAACACTTATTTTGATTTTTTGGACATCCAGAAGTATATATTTTAATTTTACCTGGATTTGGAATAATTTCTCATATTATTACACAAGAAAGAGGAAAAAAGGAAACTTTTGGAAATTTAGGAATAATTTATGCAATACTTGCAATTGGTTTATTAGGATTTATTGTATGAGCT
>6f_2 
CTAGAAGTATAGTAGAAAATGGAGCAGGAACAGGATGAACAGTATACCCACCTTTATCTTCTGGAATTGCCCATGCTGGAGCTTCAGTTGATTTAGCAATTTTTTCATTACATTTAGCAGGAATTTCCTCAATTTTAGGGGCAGTAAATTTTATTACTACTGTAATTAATATACGATCTCCTGGAATTACTTTAGATCGAATACCTTTATTTGTTTGATCAGTTGTAATTACTGCTGTATTATTACTTTTATCTTTACCTGTTTTAGCTGGAGCTATTACTATATTATTAACAGATCGAAATTTAAATACTTCATTTTTCGATCCAGCAGGAGGAGGAGATCCAATTTTATACCAACACTTGTTTTGATTTTTTGGACATCCAGAAGTATATATTTTAATTTTACCTGGATTTGGAATAATTTCTCATATTATTACACAAGAAAGAGGAAAAAAGGAAACTTTTGGAAATTTAGGAATAATTTATGCAATACTTGCAATTGGTTTATTAGGGTTTATTGTATGAGCT
>6f_3 
CTAGAAGTATAGTAGAAAATGGAGCAGGAACAGGATGAACAGTATACCCACCTTTATCTTCTGGAATTGCCCATGCTGGAGCTTCAGTTGATTTAGCAATTTTTTCATTACATTTAGCAGGAATTTCCTCAATTTTAGGAGCAGTAAATTTTATTACTACTGTAATTAATATACGATCTCCTGGAATTACTTTAGATCGAATACCTTTATTTGTTTGATCAGTTGTAATTACTGCTGTATTATTACTTTTATCTTTACCTGTTTTAGCTGGAGCTATTACTATATTATTAACAGATCGAAATTTAAATACTTCATTTTTCGATCCAGCAGGAGGAGGAGATCCAATTTTATATCAACACTTATTTTGATTTTTTGGACATCCAGAAGTATATATTTTAATTTTACCTGGATTTGGAATAATTTCTCATATTATTACACAAGAAAGAGGAAAAAAGGAAACTTTTGGAAATTTAGGAATAATTTATGCAATACTTGCAATTGGTTTATTAGGATTTATTGTATGAGCT
>6f_4 
CTAGAAGTATAGTAGAAAATGGAGCAGGAACAGGATGAACAGTATACCCACCTTTATCTTCTGGAATTGCCCATGCTGGAGCTTCAGTTGATTTAGCAATTTTTTCATTACATTTAGCAGGAATTTCTTCAATTTTAGGAGCAGTAAATTTTATTACTACTGTAATTAATATACGATCTCCTGGAATTACTTTAGATCGAATACCTTTATTTGTTTGATCAGTTGTAATTACTGCTGTATTATTACTTTTATCTTTACCTGTTTTAGCTGGAGCTATTACTATATTATTAACAGATCGAAATTTAAATACTTCATTTTTCGATCCAGCAGGAGGAGGAGATCCAATTTTATATCAACACTTATTTTGATTTTTTGGACATCCAGAAGTATATATTTTAATTTTACCTGGATTTGGAATAATTTCTCATATTATTACACAAGAAAGAGGAAAAAAGGAAACTTTTGGAAATTTAGGAATAATTTATGCAATACTTGCAATTGGTTTATTAGGATTTATTGTATGAGCT
>6f_5 
CTAGAAGTATAGTAGAAAATGGAGCAGGAACAGGATGAACAGTATACCCACCTTTATCTTCTGGAATTGCCCATGCTGGAGCTTCAGTTGATTTAGCAATTTTTTCATTACATTTAGCAGGAATTTCTTCAATTTTAGGAGCAGTAAATTTTATTACTACTGTAATTAATATACGATCTCCTGGAATTACTTTAGATCGAATACCTTTATTTGTTTGATCAGTTGTAATTACTGCTGTATTATTACTTTTATCTTTACCTGTTTTAGCTGGAGCTATTACTATATTATTAACAGATCGAAATTTAAATACTTCATTTTTCGATCCAGCAGGAGGAGGAGATCCAATTTTATATCAACACTTATTTTGATTTTTTGGACATCCAGAAGTATACATTTTAATTTTACCTGGATTTGGAATAATTTCTCATATTATTACACAAGAAAGAGGAAAAAAGGAAACTTTTGGAAATTTAGGAATAATTTATGCAATACTTGCAATTGGTTTATTAGGATTTATTGTATGAGCT
>7f_1 
CTAGAAGTATAGTAGAAAATGGAGCAGGAACAGGATGAACAGTATACCCACCTTTATCTTCTGGAATTGCCCATGCTGGAGCTTCAGTTGATTTAGCAATTTTTTCATTACATTTAGCAGGAATTTCTTCAATTTTAGGAGCAGTAAATTTTATTACTACTGTAATTAATATACGATCTCCTGGAATTACTTTAGATCGAATACCTTTATTTGTTTGATCAGTTGTAATTACTGCTGTATTATTACTTTTATCTTTACCTGTTTTAGCTGGAGCTATTACTATATTATTAACAGATCGAAATTTAAATACTTCATTTTTCGATCCAGCAGGAGGAGGAGATCCAATTTTATATCAACACTTATTTTGATTTTTTGGACATCCAGAAGTATATATTTTAATTTTACCTGGATTTGGAATAATTTCTCATATTATTACACAAGAAAGAGGAAAAAAGGAAACTTTTGGAAATTTAGGAATAATTTATGCAATACTTGCAATTGGTTTATTAGGATTTATTGTATGAGCT
>7f_2 
CTAGAAGTATAGTAGAAAATGGAGCAGGAACAGGATGAACAGTATACCCACCTTTATCTTCTGGAATTGCCCATGCTGGAGCTTCAGTTGATTTAGCAATTTTTTCATTACATTTAGCAGGAATTTCCTCAATTTTAGGAGCAGTAAATTTTATTACTACTGTAATTAATATACGATCTCCTGGAATTACTTTAGATCGAATACCTTTATTTGTTTGATCAGTTGTAATTACTGCTGTATTATTACTTTTATCTTTACCTGTTTTAGCTGGAGCTATTACTATATTATTAACAGATCGAAATTTAAATACTTCATTTTTCGATCCAGCAGGAGGAGGAGATCCAATTTTATATCAACACTTATTTTGATTTTTTGGACATCCAGAAGTATATATTTTAATTTTACCTGGATTTGGAATAATTTCTCATATTATTACACAAGAAAGAGGAAAAAAGGAAACTTTTGGAAATTTAGGAATAATTTATGCAATACTTGCAATTGGTTTATTAGGATTTATTGTATGAGCT
>7f_3 
CTAGAAGTATAGTAGAAAATGGAGCAGGAACAGGATGAACAGTATACCCACCTTTATCTTCTGGAATTGCCCATGCTGGAGCTTCAGTTGATTTAGCAATTTTTTCATTACATTTAGCAGGAATTTCCTCAATTTTAGGAGCAGTAAATTTTATTACTACTGTAATTAATATACGATCTCCTGGAATTACTTTAGATCGAATACCTTTATTTGTTTGATCAGTTGTAATTACTGCTGTATTATTACTTTTATCTTTACCTGTTTTAGCTGGAGCTATTACTATATTATTAACAGATCGAAATTTAAATACTTCATTTTTCGATCCAGCAGGAGGAGGAGATCCAATTTTATATCAACACTTATTTTGATTTTTTGGACATCCAGAAGTATATATTTTAATTTTACCTGGATTTGGAATAATTTCTCATATTATTACACAAGAAAGAGGAAAAAAGGAAACTTTTGGAAATTTAGGAATAATTTATGCAATACTTGCAATTGGTTTATTAGGATTTATTGTATGAGCT
>7f_4 
CTAGAAGTATAGTAGAAAATGGAGCAGGAACAGGATGAACAGTATACCCACCTTTATCTTCTGGAATTGCCCATGCTGGAGCTTCAGTTGATTTAGCAATTTTTTCATTACATTTAGCAGGAATTTCCTCAATTTTAGGGGCAGTAAATTTTATTACTACTGTAATTAATATACGATCTCCTGGAATTACTTTAGATCGAATACCTTTATTTGTTTGATCAGTTGTAATTACTGCTGTATTATTACTTTTATCTTTACCTGTTTTAGCTGGAGCTATTACTATATTATTAACAGATCGAAATTTAAATACTTCATTTTTCGATCCAGCAGGAGGAGGAGATCCAATTTTATACCAACACTTGTTTTGATTTTTTGGACATCCAGAAGTATATATTTTAATTTTACCTGGATTTGGAATAATTTCTCATATTATTACACAAGAAAGAGGAAAAAAGGAAACTTTTGGAAATTTAGGAATAATTTATGCAATACTTGCAATTGGTTTATTAGGGTTTATTGTATGAGCT
>7f_5 
CTAGAAGTATAGTAGAAAATGGAGCAGGAACAGGATGAACAGTATACCCACCTTTATCTTCTGGAATTGCCCATGCTGGAGCTTCAGTTGATTTAGCAATTTTTTCATTACATTTAGCAGGAATTTCCTCAATTTTAGGAGCAGTAAATTTTATTACTACTGTAATTAATATACGATCTCCTGGAATTACTTTAGATCGAATACCTTTATTTGTTTGATCAGTTGTAATTACTGCTGTATTATTACTTTTATCTTTACCTGTTTTAGCTGGAGCTATTACTATATTATTAACAGATCGAAATTTAAATACTTCATTTTTCGATCCAGCAGGAGGAGGAGATCCAATTTTATATCAACACTTATTTTGATTTTTTGGACATCCAGAAGTATATATTTTAATTTTACCTGGATTTGGAATAATTTCTCATATTATTACACAAGAAAGAGGAAAAAAGGAAACTTTTGGAAATTTAGGAATAATTTATGCAATACTTGCAATTGGTTTATTAGGATTTATTGTATGAGCT
>7f_6 
CTAGAAGTATAGTAGAAAATGGAGCAGGAACAGGATGAACAGTATACCCACCTTTATCTTCTGGAATTGCCCATGCTGGAGCTTCAGTTGATTTAGCAATTTTTTCATTACATTTAGCAGGAATTTCCTCAATTTTAGGAGCAGTAAATTTTATTACTACTGTAATTAATATACGATCTCCTGGAATTACTTTAGATCGAATACCTTTATTTGTTTGATCAGTTGTAATTACTGCTGTATTATTACTTTTATCTTTACCTGTTTTAGCTGGAGCTATTACTATATTATTAACAGATCGAAATTTAAATACTTCATTTTTCGATCCAGCAGGAGGAGGAGATCCAATTTTATATCAACACTTATTTTGATTTTTTGGACATCCAGAAGTATATATTTTAATTTTACCTGGATTTGGAATAATTTCTCATATTATTACACAAGAAAGAGGAAAAAAGGAAACTTTTGGAAATTTAGGAATAATTTATGCAATACTTGCAATTGGTTTATTAGGATTTATTGTATGAGCT
>7f_7 
CTAGAAGTATAGTAGAAAATGGAGCAGGAACAGGATGAACAGTATACCCACCTTTATCTTCTGGAATTGCCCATGCTGGAGCTTCAGTTGATTTAGCAATTTTTTCATTACATTTAGCAGGAATTTCCTCAATTTTAGGAGCAGTAAATTTTATTACTACTGTAATTAATATACGATCTCCTGGAATTACTTTAGATCGAATACCTTTATTTGTTTGATCAGTTGTAATTACTGCTGTATTATTACTTTTATCTTTACCTGTTTTAGCTGGAGCTATTACTATATTATTAACAGATCGAAATTTAAATACTTCATTTTTCGATCCAGCAGGAGGAGGAGATCCAATTTTATATCAACACTTATTTTGATTTTTTGGACATCCAGAAGTATATATTTTAATTTTACCTGGATTTGGAATAATTTCTCATATTATTACACAAGAAAGAGGAAAAAAGGAAACTTTTGGAAATTTAGGAATAATTTATGCAATACTTGCAATTGGTTTATTAGGATTTATTGTATGAGCT
>7f_8 
CTAGAAGTATAGTAGAAAATGGAGCAGGAACAGGATGAACAGTATACCCACCTTTATCTTCTGGAATTGCCCATGCTGGAGCTTCAGTTGATTTAGCAATTTTTTCATTACATTTAGCAGGAATTTCCTCAATTTTAGGAGCAGTAAATTTTATTACTACTGTAATTAATATACGATCTCCTGGAATTACTTTAGATCGAATACCTTTATTTGTTTGATCAGTTGTAATTACTGCTGTATTATTACTTTTATCTTTACCTGTTTTAGCTGGAGCTATTACTATATTATTAACAGATCGAAATTTAAATACTTCATTTTTCGATCCAGCAGGAGGAGGAGATCCAATTTTATATCAACACTTATTTTGATTTTTTGGACATCCAGAAGTATATATTTTAATTTTACCTGGATTTGGAATAATTTCTCATATTATTACACAAGAAAGAGGAAAAAAGGAAACTTTTGGAAATTTAGGAATAATTTATGCAATACTTGCAATTGGTTTATTAGGATTTATTGTATGAGCT
>7f_9 
CTAGAAGTATAGTAGAAAATGGAGCAGGAACAGGATGAACAGTATACCCACCTTTATCTTCTGGAATTGCCCATGCTGGAGCTTCAGTTGATTTAGCAATTTTTTCATTACATTTAGCAGGAATTTCCTCAATTTTAGGAGCAGTAAATTTTATTACTACTGTAATTAATATACGATCTCCTGGAATTACTTTAGATCGAATACCTTTATTTGTTTGATCAGTTGTAATTACTGCTGTATTATTACTTTTATCTTTACCTGTTTTAGCTGGAGCTATTACTATATTATTAACAGATCGAAATTTAAATACTTCATTTTTCGATCCAGCAGGAGGAGGAGATCCAATTTTATATCAACACTTATTTTGATTTTTTGGACATCCAGAAGTATATATTTTAATTTTACCTGGATTTGGAATAATTTCTCATATTATTACACAAGAAAGAGGAAAAAAGGAAACTTTTGGAAATTTAGGAATAATTTATGCAATACTTGCAATTGGTTTATTAGGATTTATTGTATGAGCT
>8f_1 
CTAGAAGTATAGTAGAAAATGGAGCAGGAACAGGATGAACAGTATACCCACCTTTATCTTCTGGAATTGCCCATGCTGGAGCTTCAGTTGATTTAGCAATTTTTTCATTACATTTAGCAGGAATTTCCTCAATTTTAGGAGCAGTAAATTTTATTACTACTGTAATTAATATACGATCTCCTGGAATTACTTTAGATCGAATACCTTTATTTGTTTGATCAGTTGTAATTACTGCTGTATTATTACTTTTATCTTTACCTGTTTTAGCTGGAGCTATTACTATATTATTAACAGATCGAAATTTAAATACTTCATTTTTCGATCCAGCAGGAGGAGGAGATCCAATTTTATATCAACACTTATTTTGATTTTTTGGACATCCAGAAGTATATATTTTAATTTTACCTGGATTTGGAATAATTTCTCATATTATTACACAAGAAAGAGGAAAAAAGGAAACTTTTGGAAATTTAGGAATAATTTATGCAATACTTGCAATTGGTTTATTAGGATTTATTGTATGAGCT
>8f_2 
CTAGAAGTATAGTAGAAAATGGAGCAGGAACAGGATGAACAGTATACCCACCTTTATCTTCTGGAATTGCCCATGCTGGAGCTTCAGTTGATTTAGCAATTTTTTCATTACATTTAGCAGGAATTTCCTCAATTTTAGGAGCAGTAAATTTTATTACTACTGTAATTAATATACGATCTCCTGGAATTACTTTAGATCGAATACCTTTATTTGTTTGATCAGTTGTAATTACTGCTGTATTATTACTTTTATCTTTACCTGTTTTAGCTGGAGCTATTACTATATTATTAACAGATCGAAATTTAAATACTTCATTTTTCGATCCAGCAGGAGGAGGAGATCCAATTTTATATCAACACTTATTTTGATTTTTTGGACATCCAGAAGTATATATTTTAATTTTACCTGGATTTGGAATAATTTCTCATATTATTACACAAGAAAGAGGAAAAAAGGAAACTTTTGGAAATTTAGGAATAATTTATGCAATACTTGCAATTGGTTTATTAGGATTTATTGTATGAGCT
>8f_3 
CTAGAAGTATAGTAGAAAATGGAGCAGGAACAGGATGAACAGTATACCCACCTTTATCTTCTGGAATTGCCCATGCTGGAGCTTCAGTTGATTTAGCAATTTTTTCATTACATTTAGCAGGAATTTCTTCAATTTTAGGAGCAGTAAATTTTATTACTACTGTAATTAATATACGATCTCCTGGAATTACTTTAGATCGAATACCTTTATTTGTTTGATCAGTTGTAATTACTGCTGTATTATTACTTTTATCTTTACCTGTTTTAGCTGGAGCTATTACTATATTATTAACAGATCGAAATTTAAATACTTCATTTTTCGATCCAGCAGGAGGAGGAGATCCAATTTTATATCAACACTTATTTTGATTTTTTGGACATCCAGAAGTATATATTTTAATTTTACCTGGATTTGGAATAATTTCTCATATTATTACACAAGAAAGAGGAAAAAAGGAAACTTTTGGAAATTTAGGAATAATTTATGCAATACTTGCAATTGGTTTATTAGGATTTATTGTATGAGCT
>9f_1 
CTAGAAGTATAGTAGAAAATGGAGCAGGAACAGGATGAACAGTATATCCCCCTTTATCTTCTGGGATTGCTCATGCTGGGGCTTCAGTTGATTTAGCAATTTTTTCATTACATTTAGCGGGGATTTCATCTATTTTAGGAGCAGTAAACTTTATTACTACTGTAATTAATATACGATCTCCTGGAATTACTTTAGATCGAATACCTTTATTTGTTTGATCAGTTGTAATTACTGCTGTATTATTACTTTTATCTTTACCTGTATTAGCTGGGGCTATTACTATATTATTAACAGACCGAAATTTAAATACTTCATTTTTTGACCCAGCAGGAGGAGGAGATCCAATTTTATACCAACATTTATTTTGATTTTTTGGGCACCCAGAAGTATATATTTTAATTTTACCCGGGTTTGGAATAATTTCTCATATTATTACACAAGAAAGAGGAAAAAAGGAAACTTTTGGAAATTTAGGTATAATTTATGCAATACTTGCAATTGGTTTATTAGGATTTATTGTATGAGCT
>9f_2 
CTAGAAGTATAGTAGAAAATGGAGCAGGAACAGGATGAACAGTATATCCCCCTTTATCTTCTGGGATTGCTCATGCTGGGGCTTCAGTTGATTTAGCAATTTTTTCATTACATTTAGCGGGGATTTCATCTATTTTAGGAGCAGTAAACTTTATTACTACTGTAATTAATATACGATCTCCTGGAATTACTTTAGATCGAATACCTTTATTTGTTTGATCAGTTGTAATTACTGCTGTATTATTACTTTTATCTTTACCTGTATTAGCTGGGGCTATTACTATATTATTAACAGACCGAAATTTAAATACTTCATTTTTTGACCCAGCAGGAGGAGGAGATCCAATTTTATACCAACATTTATTTTGATTTTTTGGGCACCCAGAAGTATATATTTTAATTTTACCCGGGTTTGGAATAATTTCTCATATTATTACACAAGAAAGAGGAAAAAAGGAAACTTTTGGAAATTTAGGTATAATTTATGCAATACTTGCAATTGGTTTATTAGGATTTATTGTATGAGCT
>9f_3 
CTAGAAGTATAGTAGAAAATGGAGCAGGAACAGGATGAACAGTATATCCCCCTTTATCTTCTGGGATTGCTCATGCTGGGGCTTCAGTTGATTTAGCAATTTTTTCATTGCATTTAGCGGGAATTTCATCTATTTTAGGAGCAGTAAACTTTATTACTACTGTAATTAATATACGATCTCCTGGAATTACTTTAGATCGAATACCTTTATTTGTTTGATCAGTTGTAATTACTGCTGTATTATTACTTTTATCTTTACCTGTATTAGCTGGGGCTATTACTATATTATTAACAGACCGAAATTTAAATACTTCATTTTTTGACCCAGCAGGAGGAGGAGATCCAATTTTATACCAACATTTATTTTGATTTTTTGGGCACCCAGAAGTATATATTTTAATTTTACCTGGGTTTGGAATAATTTCTCATATTATTACACAAGAAAGAGGAAAAAAGGAAACTTTTGGAAATTTAGGTATAATTTATGCAATACTTGCAATTGGTTTATTAGGATTTATTGTATGAGCT
>9f_4 
CTAGAAGTATAGTAGAAAATGGAGCAGGAACAGGATGAACAGTATATCCCCCTTTATCTTCTGGGATTGCTCATGCTGGGGCTTCAGTTGATTTAGCAATTTTTTCATTACATTTAGCGGGGATTTCATCTATTTTAGGAGCAGTAAACTTTATTACTACTGTAATTAATATACGATCTCCTGGAATTACTTTAGATCGAATACCTTTATTTGTTTGATCAGTTGTAATTACTGCTGTATTATTACTTTTATCTTTACCTGTATTAGCTGGAGCTATTACTATATTATTAACAGACCGAAATTTAAATACTTCATTTTTTGACCCAGCAGGAGGAGGAGATCCAATTTTATACCAACATTTATTTTGATTTTTTGGGCACCCAGAAGTATATATTTTAATTTTACCCGGGTTTGGAATAATTTCTCATATTATTACACAAGAAAGAGGAAAAAAGGAAACTTTTGGAAATTTAGGTATAATTTATGCAATACTTGCAATTGGTTTATTAGGATTTATTGTATGAGCT
>9f_5 
CTAGAAGTATAGTAGAAAATGGAGCAGGAACAGGATGAACAGTATATCCCCCTTTATCTTCTGGGATTGCTCATGCTGGGGCTTCAGTTGATTTAGCAATTTTTTCATTGCATTTAGCGGGAATTTCATCTATTTTAGGAGCAGTAAACTTTATTACTACTGTAATTAATATACGATCTCCTGGAATTACTTTAGATCGAATACCTTTATTTGTTTGATCAGTTGTAATTACTGCTGTATTATTACTTTTATCTTTACCTGTATTAGCTGGGGCTATTACTATATTATTAACAGACCGAAATTTAAATACTTCATTTTTTGATCCAGCAGGAGGAGGAGATCCAATTTTATATCAACATTTATTTTGATTTTTTGGGCACCCAGAAGTATATATTTTAATTTTACCTGGGTTTGGAATAATTTCTCATATTATTACACAAGAAAGAGGAAAAAAGGAAACTTTTGGAAATTTAGGTATAATTTATGCAATACTTGCAATTGGTTTATTAGGATTTATTGTATGAGCT
>9f_6 
CTAGAAGTATAGTAGAAAATGGAGCAGGAACAGGATGAACAGTATATCCCCCTTTATCTTCTGGGATTGCTCATGCTGGGGCTTCAGTTGATTTAGCAATTTTTTCATTGCATTTAGCGGGAATTTCATCTATTTTAGGAGCAGTAAACTTTATTACTACTGTAATTAATATACGATCTCCTGGAATTACTTTAGATCGAATACCTTTATTTGTTTGATCAGTTGTAATTACTGCTGTATTATTACTTTTATCTTTACCTGTATTAGCTGGGGCTATTACTATATTATTAACAGACCGAAATTTAAATACTTCATTTTTTGACCCAGCAGGAGGAGGAGATCCAATTTTATACCAACATTTATTTTGATTTTTTGGGCACCCAGAAGTATATATTTTAATTTTACCTGGGTTTGGAATAATTTCTCATATTATTACACAAGAAAGAGGAAAAAAGGAAACTTTTGGAAATTTAGGTATAATTTATGCAATACTTGCAATTGGTTTATTAGGATTTATTGTATGAGCT
>9f_7 
CTAGAAGTATAGTAGAAAATGGAGCAGGAACAGGATGAACAGTATATCCCCCTTTATCTTCTGGGATTGCTCATGCTGGGGCTTCAGTTGATTTAGCAATTTTTTCATTACATTTAGCGGGGATTTCATCTATTTTAGGAGCAGTAAACTTTATTACTACTGTAATTAATATACGATCTCCTGGAATTACTTTAGATCGAATACCTTTATTTGTTTGATCAGTTGTAATTACTGCTGTATTATTACTTTTATCTTTACCTGTATTAGCTGGGGCTATTACTATATTATTAACAGACCGAAATTTAAATACTTCATTTTTTGACCCAGCAGGAGGAGGAGATCCAATTTTATACCAACATTTATTTTGATTTTTTGGGCACCCAGAAGTATATATTTTAATTTTACCCGGGTTTGGAATAATTTCTCATATTATTACACAAGAAAGAGGAAAAAAGGAAACTTTTGGAAATTTAGGTATAATTTATGCAATACTTGCAATTGGTTTATTAGGATTTATTGTATGAGCT
>9f_8 
CTAGAAGTATAGTAGAAAATGGAGCAGGAACAGGATGAACAGTATATCCCCCTTTATCTTCTGGGATTGCTCATGCTGGGGCTTCAGTTGATTTAGCAATTTTTTCATTGCATTTAGCGGGAATTTCATCTATTTTAGGAGCAGTAAACTTTATTACTACTGTAATTAATATACGATCTCCTGGAATTACTTTAGATCGAATACCTTTATTTGTTTGATCAGTTGTAATTACTGCTGTATTATTACTTTTATCTTTACCTGTATTAGCTGGGGCTATTACTATATTATTAACAGACCGAAATTTAAATACTTCATTTTTTGACCCAGCAGGAGGAGGAGATCCAATTTTATACCAACATTTATTTTGATTTTTTGGGCACCCAGAAGTATATATTTTAATTTTACCTGGGTTTGGAATAATTTCTCATATTATTACACAAGAAAGAGGAAAAAAGGAAACTTTTGGAAATTTAGGTATAATTTATGCAATACTTGCAATTGGTTTATTAGGATTTATTGTATGAGCT
>9f_9 
CTAGAAGTATAGTAGAAAATGGAGCAGGAACAGGATGAACAGTATATCCCCCTTTATCTTCTGGGATTGCTCATGCTGGGGCTTCAGTTGATTTAGCAATTTTTTCATTACATTTAGCGGGGATTTCATCTATTTTAGGAGCAGTAAACTTTATTACTACTGTAATTAATATACGATCTCCTGGAATTACTTTAGATCGAATACCTTTATTTGTTTGATCAGTTGTAATTACTGCTGTATTATTACTTTTATCTTTACCTGTATTAGCTGGGGCTATTACTATATTATTAACAGACCGAAATTTAAATACTTCATTTTTTGACCCAGCAGGAGGAGGAGATCCAATTTTATACCAACATTTATTTTGATTTTTTGGGCACCCAGAAGTATATATTTTAATTTTACCCGGGTTTGGAATAATTTCTCATATTATTACACAAGAAAGAGGAAAAAAGGAAACTTTTGGAAATTTAGGTATAATTTATGCAATACTTGCAATTGGTTTATTAGGATTTATTGTATGAGCT
>9f_10 
CTAGAAGTATAGTAGAAAATGGAGCAGGAACAGGATGAACAGTATATCCCCCTTTATCTTCTGGGATTGCTCATGCTGGGGCTTCAGTTGATTTAGCAATTTTTTCATTACATTTAGCGGGAATTTCATCTATTTTAGGAGCAGTAAACTTTATTACTACTGTAATTAATATACGATCTCCTGGAATTACTTTAGATCGAATACCTTTATTTGTTTGATCAGTTGTAATTACTGCTGTATTATTACTTTTATCTTTACCTGTATTAGCTGGGGCTATTACTATATTATTAACAGACCGAAATTTAAATACTTCATTTTTTGACCCAGCAGGAGGAGGAGATCCAATTTTATACCAACATTTATTTTGATTTTTTGGTCACCCAGAAGTATATATTTTAATTTTACCCGGGTTTGGAATAATTTCTCATATTATTACACAAGAAAGAGGAAAAAAGGAAACTTTTGGAAATTTAGGTATAATTTATGCAATACTTGCAATTGGTTTATTAGGATTTATTGTATGAGCT
>10f-1 
CTAGAAGTATAGTAGAAAATGGAGCAGGAACAGGATGAACAGTATATCCCCCTTTATCTTCTGGGATTGCTCATGCTGGGGCTTCAGTTGATTTAGCAATTTTTTCATTGCATTTAGCGGGGATTTCATCTATTTTAGGAGCAGTAAACTTTATTACTACTGTAATTAATATACGATCTCCTGGAATTACTTTAGATCGAATACCTTTATTTGTTTGATCAGTTGTAATTACTGCTGTATTATTACTTTTATCTTTACCTGTATTAGCTGGGGCTATTACTATATTATTAACAGACCGAAATTTAAATACTTCATTTTTTGACCCAGCAGGAGGAGGAGATCCAATTTTATACCAACATTTATTTTGATTTTTTGGGCACCCAGAAGTATATATTTTAATTTTACCCGGGTTTGGAATAATTTCTCATATTATTACACAAGAAAGAGGAAAAAAGGAAACTTTTGGAAATTTAGGTATAATTTATGCAATACTTGCAATTGGTTTATTAGGATTTATTGTATGAGCT
>10f-2 
CTAGAAGTATAGTAGAAAATGGAGCAGGAACAGGATGAACAGTATATCCCCCTTTATCTTCTGGGATTGCTCATGCTGGGGCTTCAGTTGATTTAGCAATTTTTTCATTGCATTTAGCGGGGATTTCATCTATTTTAGGAGCAGTAAACTTTATTACTACTGTAATTAATATACGATCTCCTGGAATTACTTTAGATCGAATACCTTTATTTGTTTGATCAGTTGTAATTACTGCTGTATTATTACTTTTATCTTTACCTGTATTAGCTGGGGCTATTACTATATTATTAACAGACCGAAATTTAAATACTTCATTTTTTGACCCAGCAGGAGGAGGAGATCCAATTTTATACCAACATTTATTTTGATTTTTTGGGCACCCAGAAGTATATATTTTAATTTTACCCGGGTTTGGAATAATTTCTCATATTATTACACAAGAAAGAGGAAAAAAGGAAACTTTTGGAAATTTAGGTATAATTTATGCAATACTTGCAATTGGTTTATTAGGATTTATTGTATGAGCT
>10f-3 
CTAGAAGTATAGTAGAAAATGGAGCAGGAACAGGATGAACAGTATATCCCCCTTTATCTTCTGGGATTGCTCATGCTGGGGCTTCAGTTGATTTAGCAATTTTTTCATTGCATTTAGCGGGGATTTCATCTATTTTAGGAGCAGTAAACTTTATTACTACTGTAATTAATATACGATCTCCTGGAATTACTTTAGATCGAATACCTTTATTTGTTTGATCAGTTGTAATTACTGCTGTATTATTACTTTTATCTTTACCTGTATTAGCTGGGGCTATTACTATATTATTAACAGACCGAAATTTAAATACTTCATTTTTTGACCCAGCAGGAGGAGGAGATCCAATTTTATACCAACATTTATTTTGATTTTTTGGGCACCCAGAAGTATATATTTTAATTTTACCCGGGTTTGGAATAATTTCTCATATTATTACACAAGAAAGAGGAAAAAAGGAAACTTTTGGAAATTTAGGTATAATTTATGCAATACTTGCAATTGGTTTATTAGGATTTATTGTATGAGCT
>10f-4 
CTAGAAGTATAGTAGAAAATGGAGCAGGAACAGGATGAACAGTATATCCCCCTTTATCTTCTGGGATTGCTCATGCTGGGGCTTCAGTTGATTTAGCAATTTTTTCATTACATTTAGCGGGGATTTCATCTATTTTAGGAGCAGTAAACTTTATTACTACTGTAATTAATATACGATCTCCTGGAATTACTTTAGATCGAATACCTTTATTTGTTTGATCAGTTGTAATTACTGCTGTATTATTACTTTTATCTTTACCTGTATTAGCTGGGGCTATTACTATATTATTAACAGACCGAAATTTAAATACTTCATTTTTTGACCCAGCAGGAGGAGGAGATCCAATTTTATACCAACATTTATTTTGATTTTTTGGGCACCCAGAAGTATATATTTTAATTTTACCCGGGTTTGGAATAATTTCTCATATTATTACACAAGAAAGAGGAAAAAAGGAAACTTTTGGAAATTTAGGTATAATTTATGCAATACTTGCAATTGGTTTATTAGGATTTATTGTATGAGCT
>10f-5 
CTAGAAGTATAGTAGAAAATGGAGCAGGAACAGGATGAACAGTATATCCCCCTTTATCTTCTGGGATTGCTCATGCTGGGGCTTCAGTTGATTTAGCAATTTTTTCATTACATTTAGCGGGGATTTCATCTATTTTAGGAGCAGTAAACTTTATTACTACTGTAATTAATATACGATCTCCTGGAATTACTTTAGATCGAATACCTTTATTTGTTTGATCAGTTGTAATTACTGCTGTATTATTACTTTTATCTTTACCTGTATTAGCTGGGGCTATTACTATATTATTAACAGACCGAAATTTAAATACTTCATTTTTTGACCCAGCAGGAGGAGGAGATCCAATTTTATACCAACATTTATTTTGATTTTTTGGGCACCCAGAAGTATATATTTTAATTTTACCCGGGTTTGGAATAATTTCTCATATTATTACACAAGAAAGAGGAAAAAAGGAAACTTTTGGAAATTTAGGTATAATTTATGCAATACTTGCAATTGGTTTATTAGGATTTATTGTATGAGCT
>11f-1 
CTAGAAGTATAGTAGAAAATGGAGCAGGAACAGGATGAACAGTATATCCCCCTTTATCTTCTGGGATTGCTCATGCTGGGGCTTCAGTTGATTTAGCAATTTTTTCATTGCATTTAGCGGGAATTTCATCTATTTTAGGAGCAGTAAACTTTATTACTACTGTAATTAATATACGATCTCCTGGAATTACTTTAGATCGAATACCTTTATTTGTTTGATCAGTTGTAATTACTGCTGTATTATTACTTTTATCTTTACCTGTATTAGCTGGGGCTATTACTATATTATTAACAGACCGAAATTTAAATACTTCATTTTTTGACCCAGCAGGAGGAGGAGATCCAATTTTATACCAACATTTATTTTGATTTTTTGGGCACCCAGAAGTATATATTTTAATTTTACCTGGGTTTGGAATAATTTCTCATATTATTACACAAGAAAGAGGAAAAAAGGAAACTTTTGGAAATTTAGGTATAATTTATGCAATACTTGCAATTGGTTTATTAGGATTTATTGTATGAGCT
>11f-2 
CTAGAAGTATAGTAGAAAATGGAGCAGGAACAGGATGAACAGTATATCCCCCTTTATCTTCTGGGATTGCTCATGCTGGGGCTTCAGTTGATTTAGCAATTTTTTCATTACATTTAGCGGGGATTTCATCTATTTTAGGAGCAGTAAACTTTATTACTACTGTAATTAATATACGATCTCCTGGAATTACTTTAGATCGAATACCTTTATTTGTTTGATCAGTTGTAATTACTGCTGTATTATTACTTTTATCTTTACCTGTATTAGCTGGGGCTATTACTATATTATTAACAGACCGAAATTTAAATACTTCATTTTTTGACCCAGCAGGAGGAGGAGATCCAATTTTATACCAACATTTATTTTGATTTTTTGGGCACCCAGAAGTATATATTTTAATTTTACCCGGGTTTGGAATAATTTCTCATATTATTACACAAGAAAGAGGAAAAAAGGAAACTTTTGGAAATTTAGGTATAATTTATGCAATACTTGCAATTGGTTTATTAGGATTTATTGTATGAGCT
>11f-3 
CTAGAAGTATAGTAGAAAATGGAGCAGGAACAGGATGAACAGTATATCCCCCTTTATCTTCTGGGATTGCTCATGCTGGGGCTTCAGTTGATTTAGCAATTTTTTCATTACATTTAGCGGGGATTTCATCTATTTTAGGAGCAGTAAACTTTATTACTACTGTAATTAATATACGATCTCCTGGAATTACTTTAGATCGAATACCTTTATTTGTTTGATCAGTTGTAATTACTGCTGTATTATTACTTTTATCTTTACCTGTATTAGCTGGGGCTATTACTATATTATTAACAGACCGAAATTTAAATACTTCATTTTTTGACCCAGCAGGAGGAGGAGATCCAATTTTATACCAACATTTATTTTGATTTTTTGGGCACCCAGAAGTATATATTTTAATTTTACCCGGGTTTGGAATAATTTCTCATATTATTACACAAGAAAGAGGAAAAAAGGAAACTTTTGGAAATTTAGGTATAATTTATGCAATACTTGCAATTGGTTTATTAGGATTTATTGTATGAGCT
>11f-4 
CTAGAAGTATAGTAGAAAATGGAGCAGGAACAGGATGAACAGTATATCCCCCTTTATCTTCTGGGATTGCTCATGCTGGGGCTTCAGTTGATTTAGCAATTTTTTCATTACATTTAGCGGGGATTTCATCTATTTTAGGAGCAGTAAACTTTATTACTACTGTAATTAATATACGATCTCCTGGAATTACTTTAGATCGAATACCTTTATTTGTTTGATCAGTTGTAATTACTGCTGTATTATTACTTTTATCTTTACCTGTATTAGCTGGGGCTATTACTATATTATTAACAGACCGAAATTTAAATACTTCATTTTTTGACCCAGCAGGAGGAGGAGATCCAATTTTATACCAACATTTATTTTGATTTTTTGGGCACCCAGAAGTATATATTTTAATTTTACCCGGGTTTGGAATAATTTCTCATATTATTACACAAGAAAGAGGAAAAAAGGAAACTTTTGGAAATTTAGGTATAATTTATGCAATACTTGCAATTGGTTTATTAGGATTTATTGTATGAGCT
>11f-5 
CTAGAAGTATAGTAGAAAATGGAGCAGGAACAGGATGAACAGTATATCCCCCTTTATCTTCTGGGATTGCTCATGCTGGGGCTTCAGTTGATTTAGCAATTTTTTCATTACATTTAGCGGGGATTTCATCTATTTTAGGAGCAGTAAACTTTATTACTACTGTAATTAATATACGATCTCCTGGAATTACTTTAGATCGAATACCTTTATTTGTTTGATCAGTTGTAATTACTGCTGTATTATTACTTTTATCTTTACCTGTATTAGCTGGGGCTATTACTATATTATTAACAGACCGAAATTTAAATACTTCATTTTTTGACCCAGCAGGAGGAGGAGATCCAATTTTATACCAACATTTATTTTGATTTTTTGGGCACCCAGAAGTATATATTTTAATTTTACCCGGGTTTGGAATAATTTCTCATATTATTACACAAGAAAGAGGAAAAAAGGAAACTTTTGGAAATTTAGGTATAATTTATGCAATACTTGCAATTGGTTTATTAGGATTTATTGTATGAGCT
>11f-6 
CTAGAAGTATAGTAGAAAATGGAGCAGGAACAGGATGAACAGTATATCCCCCTTTATCTTCTGGGATTGCTCATGCTGGGGCTTCAGTTGATTTAGCAATTTTTTCATTGCATTTAGCGGGAATTTCATCTATTTTAGGAGCAGTAAACTTTATTACTACTGTAATTAATATACGATCTCCTGGAATTACTTTAGATCGAATACCTTTATTTGTTTGATCAGTTGTAATTACTGCTGTATTATTACTTTTATCTTTACCTGTATTAGCTGGGGCTATTACTATATTATTAACAGACCGAAATTTAAATACTTCATTTTTTGATCCAGCAGGAGGAGGAGATCCAATTTTATATCAACATTTATTTTGATTTTTTGGGCACCCAGAAGTATATATTTTAATTTTACCTGGGTTTGGAATAATTTCTCATATTATTACACAAGAAAGAGGAAAAAAGGAAACTTTTGGAAATTTAGGTATAATTTATGCAATACTTGCAATTGGTTTATTAGGATTTATTGTATGAGCT
>11f-7 
CTAGAAGTATAGTAGAAAATGGAGCAGGAACAGGATGAACAGTATATCCCCCTTTATCTTCTGGGATTGCTCATGCTGGGGCTTCAGTTGATTTAGCAATTTTTTCATTGCATTTAGCGGGAATTTCATCTATTTTAGGAGCAGTAAACTTTATTACTACTGTAATTAATATACGATCTCCTGGAATTACTTTAGATCGAATACCTTTATTTGTTTGATCAGTTGTAATTACTGCTGTATTATTACTTTTATCTTTACCTGTATTAGCTGGGGCTATTACTATATTATTAACAGACCGAAATTTAAATACTTCATTTTTTGACCCAGCAGGAGGAGGAGATCCAATTTTATACCAACATTTATTTTGATTTTTTGGGCACCCAGAAGTATATATTTTAATTTTACCTGGGTTTGGAATAATTTCTCATATTATTACACAAGAAAGAGGAAAAAAGGAAACTTTTGGAAATTTAGGTATAATTTATGCAATACTTGCAATTGGTTTATTAGGATTTATTGTATGAGCT
>11f-8 
CTAGAAGTATAGTAGAAAATGGAGCAGGAACAGGATGAACAGTATATCCCCCTTTATCTTCTGGGATTGCTCATGCTGGGGCTTCAGTTGATTTAGCAATTTTTTCATTACATTTAGCGGGGATTTCATCTATTTTAGGAGCAGTAAACTTTATTACTACTGTAATTAATATACGATCTCCTGGAATTACTTTAGATCGAATACCTTTATTTGTTTGATCAGTTGTAATTACTGCTGTATTATTACTTTTATCTTTACCTGTATTAGCTGGGGCTATTACTATATTATTAACAGACCGAAATTTAAATACTTCATTTTTTGACCCAGCAGGAGGAGGAGATCCAATTTTATACCAACATTTATTTTGATTTTTTGGGCACCCAGAAGTATATATTTTAATTTTACCCGGGTTTGGAATAATTTCTCATATTATTACACAAGAAAGAGGAAAAAAGGAAACTTTTGGAAATTTAGGTATAATTTATGCAATACTTGCAATTGGTTTATTAGGATTTATTGTATGAGCT
>11f-9 
CTAGAAGTATAGTAGAAAATGGAGCAGGAACAGGATGAACAGTATATCCCCCTTTATCTTCTGGGATTGCTCATGCTGGGGCTTCAGTTGATTTAGCAATTTTTTCATTACATTTAGCGGGGATTTCATCTATTTTAGGAGCAGTAAACTTTATTACTACTGTAATTAATATACGATCTCCTGGAATTACTTTAGATCGAATACCTTTATTTGTTTGATCAGTTGTAATTACTGCTGTATTATTACTTTTATCTTTACCTGTATTAGCTGGGGCTATTACTATATTATTAACAGACCGAAATTTAAATACTTCATTTTTTGACCCAGCAGGAGGAGGAGATCCAATTTTATACCAACATTTATTTTGATTTTTTGGGCACCCAGAAGTATATATTTTAATTTTACCCGGGTTTGGAATAATTTCTCATATTATTACACAAGAAAGAGGAAAAAAGGAAACTTTTGGAAATTTAGGTATAATTTATGCAATACTTGCAATTGGTTTATTAGGATTTATTGTATGAGCT
>11f-10 
CTAGAAGTATAGTAGAAAATGGAGCAGGAACAGGATGAACAGTATATCCCCCTTTATCTTCTGGGATTGCTCATGCTGGGGCTTCAGTTGATTTAGCAATTTTTTCATTACATTTAGCGGGGATTTCATCTATTTTAGGAGCAGTAAACTTTATTACTACTGTAATTAATATACGATCTCCTGGAATTACTTTAGATCGAATACCTTTATTTGTTTGATCAGTTGTAATTACTGCTGTATTATTACTTTTATCTTTACCTGTATTAGCTGGGGCTATTACTATATTATTAACAGACCGAAATTTAAATACTTCATTTTTTGACCCAGCAGGAGGAGGAGATCCAATTTTATACCAACATTTATTTTGATTTTTTGGGCACCCAGAAGTATATATTTTAATTTTACCCGGGTTTGGAATAATTTCTCATATTATTACACAAGAAAGAGGAAAAAAGGAAACTTTTGGAAATTTAGGTATAATTTATGCAATACTTGCAATTGGTTTATTAGGATTTATTGTATGAGCT
>16f-1 
CTAGAAGTATAGTAGAAAATGGAGCAGGAACAGGATGAACAGTATATCCCCCTTTATCTTCTGGGATTGCTCATGCTGGGGCTTCAGTTGATTTAGCAATTTTTTCATTGCATTTAGCGGGAATTTCATCTATTTTAGGAGCAGTAAACTTTATTACTACTGTAATTAATATACGATCTCCTGGAATTACTTTAGATCGAATACCTTTATTTGTTTGATCAGTTGTAATTACTGCTGTATTATTACTTTTATCTTTACCTGTATTAGCTGGGGCTATTACTATATTATTAACAGACCGAAATTTAAATACTTCATTTTTTGACCCAGCAGGAGGAGGAGATCCAATTTTATACCAACATTTATTTTGATTTTTTGGGCACCCAGAAGTATATATTTTAATTTTACCTGGGTTTGGAATAATTTCTCATATTATTACACAAGAAAGAGGAAAAAAGGAAACTTTTGGAAATTTAGGTATAATTTATGCAATACTTGCAATTGGTTTATTAGGATTTATTGTATGAGCT
>16f-2 
CTAGAAGTATAGTAGAAAATGGAGCAGGAACAGGATGAACAGTATATCCCCCTTTATCTTCTGGGATTGCTCATGCTGGGGCTTCAGTTGATTTAGCAATTTTTTCATTACATTTAGCGGGGATTTCATCTATTTTAGGAGCAGTAAACTTTATTACTACTGTAATTAATATACGATCTCCTGGAATTACTTTAGATCGAATACCTTTATTTGTTTGATCAGTTGTAATTACTGCTGTATTATTACTTTTATCTTTACCTGTATTAGCTGGGGCTATTACTATATTATTAACAGACCGAAATTTAAATACTTCATTTTTTGACCCAGCAGGAGGAGGAGATCCAATTTTATACCAACATTTATTTTGATTTTTTGGGCACCCAGAAGTATATATTTTAATTTTACCCGGGTTTGGAATAATTTCTCATATTATTACACAAGAAAGAGGAAAAAAGGAAACTTTTGGAAATTTAGGTATAATTTATGCAATACTTGCAATTGGTTTATTAGGATTTATTGTATGAGCT
>16f-3 
CTAGAAGTATAGTAGAAAATGGAGCAGGAACAGGATGAACAGTATATCCCCCTTTATCTTCTGGGATTGCTCATGCTGGGGCTTCAGTTGATTTAGCAATTTTTTCATTGCATTTAGCGGGAATTTCATCTATTTTAGGAGCAGTAAACTTTATTACTACTGTAATTAATATACGATCTCCTGGAATTACTTTAGATCGAATACCTTTATTTGTTTGATCAGTTGTAATTACTGCTGTATTATTACTTTTATCTTTACCTGTATTAGCTGGAGCTATTACTATATTATTAACAGACCGAAATTTAAATACTTCATTTTTTGACCCAGCAGGAGGAGGAGATCCAATTTTATACCAACATTTATTTTGATTTTTTGGGCACCCAGAAGTATATATTTTAATTTTACCTGGGTTTGGAATAATTTCTCATATTATTACACAAGAAAGAGGAAAAAAGGAAACTTTTGGAAATTTAGGTATAATTTATGCAATACTTGCAATTGGTTTATTAGGATTTATTGTATGAGCT
>16f-4 
CTAGAAGTATAGTAGAAAATGGAGCAGGAACAGGATGAACAGTATATCCCCCTTTATCTTCTGGGATTGCTCATGCTGGGGCTTCAGTTGATTTAGCAATTTTTTCATTGCATTTAGCGGGAATTTCATCTATTTTAGGAGCAGTAAACTTTATTACTACTGTAATTAATATACGATCTCCTGGAATTACTTTAGATCGAATACCTTTATTTGTTTGATCAGTTGTAATTACTGCTGTATTATTACTTTTATCTTTACCTGTATTAGCTGGGGCTATTACTATATTATTAACAGACCGAAATTTAAATACTTCATTTTTTGACCCAGCAGGAGGAGGAGATCCAATTTTATACCAACATTTATTTTGATTTTTTGGGCACCCAGAAGTATATATTTTAATTTTACCTGGGTTTGGAATAATTTCTCATATTATTACACAAGAAAGAGGAAAAAAGGAAACTTTTGGAAATTTAGGTATAATTTATGCAATACTTGCAATTGGTTTATTAGGATTTATTGTATGAGCT
>16f-5 
CTAGAAGTATAGTAGAAAATGGAGCAGGAACAGGATGAACAGTATACCCCCCTTTATCTTCTGGGATTGCTCATGCTGGGGCTTCAGTTGATTTAGCAATTTTTTCATTGCATTTAGCGGGAATTTCATCTATTTTAGGAGCAGTAAACTTTATTACTACTGTAATTAATATACGATCTCCTGGAATTACTTTAGATCGAATACCTTTATTTGTTTGATCAGTTGTAATTACTGCTGTATTATTACTTTTATCTTTACCTGTATTAGCTGGGGCTATTACTATATTATTAACAGACCGAAATTTAAATACTTCATTTTTTGACCCAGCAGGAGGAGGAGATCCAATTTTATACCAACATTTATTTTGATTTTTTGGGCACCCAGAAGTATATATTTTAATTTTACCTGGGTTTGGAATAATTTCTCATATTATTACACAAGAAAGAGGAAAAAAGGAAACTTTTGGAAATTTAGGTATAATTTATGCAATACTTGCAATTGGTTTATTAGGATTTATTGTATGAGCT
>16f-6 
CTAGAAGTATAGTAGAAAATGGAGCAGGAACAGGATGAACAGTATATCCCCCTTTATCTTCTGGGATTGCTCATGCTGGGGCTTCAGTTGATTTAGCAATTTTTTCATTGCATTTAGCGGGAATTTCATCTATTTTAGGAGCAGTAAACTTTATTACTACTGTAATTAATATACGATCTCCTGGAATTACTTTAGATCGAATACCTTTATTTGTTTGATCAGTTGTAATTACTGCTGTATTATTACTTTTATCTTTACCTGTATTAGCTGGGGCTATTACTATATTATTAACAGACCGAAATTTAAATACTTCATTTTTTGACCCAGCAGGAGGAGGAGATCCAATTTTATACCAACATTTATTTTGATTTTTTGGGCACCCAGAAGTATATATTTTAATTTTACCTGGGTTTGGAATAATTTCTCATATTATTACACAAGAAAGAGGAAAAAAGGAAACTTTTGGAAATTTAGGTATAATTTATGCAATACTTGCAATTGGTTTATTAGGATTTATTGTATGAGCT
>16f-7 
CTAGAAGTATAGTAGAAAATGGAGCAGGAACAGGATGAACAGTATATCCCCCTTTATCTTCTGGGATTGCTCATGCTGGGGCTTCAGTTGATTTAGCAATTTTTTCATTACATTTAGCGGGAATTTCATCTATTTTAGGAGCAGTAAACTTTATTACTACTGTAATTAATATACGATCTCCTGGAATTACTTTAGATCGAATACCTTTATTTGTTTGATCAGTTGTAATTACTGCTGTATTATTACTTTTATCTTTACCTGTATTAGCTGGGGCTATTACTATATTATTAACAGACCGAAATTTAAATACTTCATTTTTTGACCCAGCAGGAGGAGGAGATCCAATTTTATATCAACATTTATTTTGATTTTTTGGGCACCCAGAAGTATATATTTTAATTTTACCTGGGTTTGGAATAATTTCTCATATTATTACACAAGAAAGAGGAAAAAAGGAAACTTTTGGAAATTTAGGTATAATTTATGCAATACTTGCAATTGGTTTATTAGGATTTATTGTATGAGCT
>16f-8 
CTAGAAGTATAGTAGAAAATGGAGCAGGAACAGGATGAACAGTATATCCCCCTTTATCTTCTGGGATTGCTCATGCTGGGGCTTCAGTTGATTTAGCAATTTTTTCATTGCATTTAGCGGGAATTTCATCTATTTTAGGAGCAGTAAACTTTATTACTACTGTAATTAATATACGATCTCCTGGAATTACTTTAGATCGAATACCTTTATTTGTTTGATCAGTTGTAATTACTGCTGTATTATTACTTTTATCTTTACCTGTATTAGCTGGGGCTATTACTATATTATTAACAGACCGAAATTTAAATACTTCATTTTTTGACCCAGCAGGAGGAGGAGATCCAATTTTATACCAACATTTATTTTGATTTTTTGGGCACCCAGAAGTATATATTTTAATTTTACCTGGGTTTGGAATAATTTCTCATATTATTACACAAGAAAGAGGAAAAAAGGAAACTTTTGGAAATTTAGGTATAATTTATGCAATACTTGCAATTGGTTTATTAGGATTTATTGTATGAGCT
>16f-9 
CTAGAAGTATAGTAGAAAATGGAGCAGGAACAGGATGAACAGTATATCCCCCTTTATCTTCTGGGATTGCTCATGCTGGGGCTTCAGTTGATTTAGCAATTTTTTCATTACATTTAGCGGGGATTTCATCTATTTTAGGAGCAGTAAACTTTATTACTACTGTAATTAATATACGATCTCCTGGAATTACTTTAGATCGAATACCTTTATTTGTTTGATCAGTTGTAATTACTGCTGTATTATTACTTTTATCTTTACCTGTATTAGCTGGGGCTATTACTATATTATTAACAGACCGAAATTTAAATACTTCATTTTTTGACCCAGCAGGAGGAGGAGATCCAATTTTATACCAACATTTATTTTGATTTTTTGGGCACCCAGAAGTATATATTTTAATTTTACCCGGGTTTGGAATAATTTCTCATATTATTACACAAGAAAGAGGAAAAAAGGAAACTTTTGGAAATTTAGGTATAATTTATGCAATACTTGCAATTGGTTTATTAGGATTTATTGTATGAGCT
>16f-10 
CTAGAAGTATAGTAGAAAATGGAGCAGGAACAGGATGAACAGTATATCCCCCTTTATCTTCTGGGATTGCTCATGCTGGGGCTTCAGTTGATTTAGCAATTTTTTCATTACATTTAGCGGGGATTTCATCTATTTTAGGAGCAGTAAACTTTATTACTACTGTAATTAATATACGATCTCCTGGAATTACTTTAGATCGAATACCTTTATTTGTTTGATCAGTTATAATTACTGCTGTATTATTACTTTTATCTTTACCTGTATTAGCTGGGGCTATTACTATATTATTAACAGACCGAAATTTAAATACTTCATTTTTTGACCCAGCAGGAGGAGGAGATCCAATTTTATACCAACATTTATTTTGATTTTTTGGGCACCCAGAAGTATATATTTTAATTTTACCCGGGTTTGGAATAATTTCTCATATTATTACACAAGAAAGAGGAAAAAAGGAAACTTTTGGAAATTTAGGTATAATTTATGCAATACTTGCAATTGGTTTATTAGGATTTATTGTATGAGCT
>17f-1 
CTAGAAGTATAGTAGAAAATGGAGCAGGAACAGGATGAACAGTATACCCACCTTTATCTTCTGGAATTGCTCATGCTGGAGCTTCAGTTGATTTAGCAATTTTTTCATTACATTTAGCAGGAATTTCCTCAATTTTAGGGGCAGTAAATTTTATTACTACTGTAATTAATATACGATCTCCTGGAATTACTTTAGATCGAATACCTTTATTTGTTTGATCAGTTGTAATTACTGCTGTATTATTACTTTTATCTTTACCTGTTTTAGCTGGAGCTATTACTATATTATTAACAGATCGAAATTTAAATACTTCATTTTTCGACCCAGCAGGAGGAGGAGACCCAATTTTATATCAACATTTATTTTGATTTTTTGGACATCCAGAAGTATACATTTTAATTTTACCTGGATTTGGAATAATTTCTCATATTATTACACAAGAAAGAGGAAAAAAGGAAACTTTTGGAAATTTAGGAATAATTTATGCAATACTTGCAATTGGTTTATTAGGATTTATTGTATGAGCT
>17f-2 
CTAGAAGTATAGTAGAAAATGGAGCAGGAACAGGATGAACAGTATATCCACCTTTATCTTCTGGAATTGCTCATGCTGGGGCTTCAGTTGATTTAGCAATTTTTTCATTACATTTAGCAGGAATTTCCTCAATTTTAGGGGCAGTAAATTTTATTACTACTGTAATTAATATACGATCTCCTGGAATTACTTTAGATCGAATACCTTTATTTGTTTGATCAGTTGTAATTACTGCTGTATTATTACTTTTATCTTTACCTGTTTTAGCTGGAGCTATTACTATATTATTAACAGATCGAAATTTAAATACTTCATTTTTCGACCCAGCAGGAGGAGGAGATCCAATTTTATATCAACATTTATTTTGATTTTTTGGACATCCAGAAGTATACATTTTAATTTTACCTGGATTTGGAATAATTTCTCATATTATTACACAAGAAAGAGGAAAAAAGGAAACTTTTGGAAATTTAGGAATAATTTATGCAATACTTGCAATTGGTTTATTAGGATTTATTGTATGAGCT
>17f-3 
CTAGAAGTATAGTAGAAAATGGAGCAGGAACAGGATGAACAGTATACCCACCTTTATCTTCTGGAATTGCTCATGCTGGAGCTTCAGTTGATTTAGCAATTTTTTCATTACATTTAGCAGGAATTTCCTCAATTTTAGGGGCAGTAAATTTTATTACTACTGTAATTAATATACGATCTCCTGGGATTACTTTAGATCGAATACCTTTATTTGTTTGATCAGTTGTAATTACTGCTGTATTATTACTTTTATCTTTACCTGTTTTAGCTGGAGCTATTACTATATTATTAACAGATCGAAATTTAAATACTTCATTTTTCGACCCAGCAGGAGGAGGAGACCCAATTTTATATCAACATTTATTTTGATTTTTTGGACATCCAGAAGTATACATTTTAATTTTACCTGGATTTGGAATAATTTCTCATATTATTACACAAGAAAGAGGAAAAAAGGAAACTTTTGGAAATTTAGGAATAATTTATGCAATACTTGCAATTGGTTTATTAGGATTTATTGTATGAGCT
>17f-4 
CTAGAAGTATAGTAGAAAATGGAGCAGGAACAGGATGAACAGTATATCCCCCTTTATCTTCTGGGATTGCTCATGCTGGGGCTTCAGTTGATTTAGCAATTTTTTCATTGCATTTAGCGGGAATTTCATCTATTTTAGGAGCAGTAAACTTTATTACTACTGTAATTAATATACGATCTCCTGGAATTACTTTAGATCGAATACCTTTATTTGTTTGATCAGTTGTAATTACTGCTGTATTATTACTTTTATCTTTACCTGTATTAGCTGGGGCTATTACTATATTATTAACAGACCGAAATTTAAATACTTCATTTTTTGACCCAGCAGGAGGAGGAGATCCAATTTTATATCAACATTTATTTTGATTTTTTGGGCACCCAGAAGTATATATTTTAATTTTACCCGGGTTTGGAATAATTTCTCATATTATTACACAAGAAAGAGGAAAAAAGGAAACTTTTGGAAATTTAGGTATAATTTATGCAATACTTGCAATTGGTTTATTAGGATTTATTGTATGAGCT
>17f-5 
CTAGAAGTATAGTAGAAAATGGAGCAGGAACAGGATGAACAGTATATCCACCTTTATCTTCTGGAATTGCTCATGCTGGGGCTTCAGTTGATTTAGCAATTTTTTCATTACATTTAGCAGGAATTTCCTCAATTTTAGGGGCAGTAAATTTTATTACTACTGTAATTAATATACGATCTCCTGGAATTACTTTAGATCGAATACCTTTATTTGTTTGATCAGTTGTAATTACTGCTGTATTATTACTTTTATCTTTACCTGTTTTAGCTGGAGCTATTACTATATTATTAACAGATCGAAATTTAAATACTTCATTTTTCGACCCAGCAGGAGGAGGAGATCCAATTTTATATCAACATTTATTTTGATTTTTTGGACATCCAGAAGTATACATTTTAATTTTACCTGGATTTGGAATAATTTCTCATATTATTACACAAGAAAGAGGAAAAAAGGAAACTTTTGGAAATTTAGGAATAATTTATGCAATACTTGCAATTGGTTTATTAGGATTTATTGTATGAGCT
>17f-6 
CTAGAAGTATAGTAGAAAATGGAGCAGGAACAGGATGAACAGTATACCCACCTTTATCTTCTGGAATTGCTCATGCTGGGGCTTCAGTTGATTTAGCAATTTTTTCATTACATTTAGCAGGAATTTCCTCAATTTTAGGGGCAGTAAATTTTATTACTACTGTAATTAATATACGATCTCCTGGGATTACTTTAGATCGAATACCTTTATTTGTTTGATCAGTTGTAATTACTGCTGTATTATTACTTTTATCTTTACCTGTTTTAGCTGGAGCTATTACTATATTATTAACAGATCGAAATTTAAATACTTCATTTTTCGACCCAGCAGGAGGAGGAGATCCAATTTTATACCAACATTTATTTTGATTTTTTGGACATCCAGAAGTATACATTTTAATTTTACCTGGATTTGGAATAATTTCTCATATTATTACACAAGAAAGAGGAAAAAAGGAAACTTTTGGAAATTTAGGAATAATTTATGCAATACTTGCAATTGGTTTATTAGGATTTATTGTATGAGCT
>17f-7 
CTAGAAGTATAGTAGAAAATGGAGCAGGAACAGGATGAACAGTATACCCACCTTTATCTTCTGGAATTGCTCATGCTGGAGCTTCAGTTGATTTAGCAATTTTTTCATTACATTTAGCAGGAATTTCCTCAATTTTAGGGGCAGTAAATTTTATTACTACTGTAATTAATATACGATCTCCTGGGATTACTTTAGATCGAATACCTTTATTTGTTTGATCAGTTGTAATTACTGCTGTATTATTACTTTTATCTTTACCTGTTTTAGCTGGAGCTATTACTATATTATTAACAGATCGAAATTTAAATACTTCATTTTTCGACCCAGCAGGAGGAGGAGACCCAATTTTATATCAACATTTATTTTGATTTTTTGGACATCCAGAAGTATACATTTTAATTTTACCTGGATTTGGAATAATTTCTCATATTATTACACAAGAAAGAGGAAAAAAGGAAACTTTTGGAAATTTAGGAATAATTTATGCAATACTTGCAATTGGTTTATTAGGATTTATTGTATGAGCT
>17f-8 
CTAGAAGTATAGTAGAAAATGGAGCAGGAACAGGATGAACAGTATATCCACCTTTATCTTCTGGAATTGCTCATGCTGGGGCTTCAGTTGATTTAGCAATTTTTTCATTACATTTAGCAGGAATTTCCTCAATTTTAGGGGCAGTAAATTTTATTACTACTGTAATTAATATACGATCTCCTGGAATTACTTTAGATCGAATACCTTTATTTGTTTGATCAGTTGTAATTACTGCTGTATTATTACTTTTATCTTTACCTGTTTTAGCTGGAGCTATTACTATATTATTAACAGATCGAAATTTAAATACTTCATTTTTCGACCCAGCAGGAGGAGGAGATCCAATTTTATATCAACATTTATTTTGATTTTTTGGACATCCAGAAGTATACATTTTAATTTTACCTGGATTTGGAATAATTTCTCATATTATTACACAAGAAAGAGGAAAAAAGGAAACTTTTGGAAATTTAGGAATAATTTATGCAATACTTGCAATTGGTTTATTAGGATTTATTGTATGAGCT
>17f-9 
CTAGAAGTATAGTAGAAAATGGAGCAGGAACAGGATGAACAGTATACCCACCTTTATCTTCTGGAATTGCTCATGCTGGAGCTTCAGTTGATTTAGCAATTTTTTCATTACATTTAGCAGGAATTTCCTCAATTTTAGGGGCAGTAAATTTTATTACTACTGTAATTAATATACGATCTCCTGGGATTACTTTAGATCGAATACCTTTATTTGTTTGATCAGTTGTAATTACTGCTGTATTATTACTTTTATCTTTACCTGTTTTAGCTGGAGCTATTACTATATTATTAACAGATCGAAATTTAAATACTTCATTTTTCGACCCAGCAGGAGGAGGAGACCCAATTTTATATCAACATTTATTTTGATTTTTTGGACATCCAGAAGTATACATTTTAATTTTACCTGGATTTGGAATAATTTCTCATATTATTACACAAGAAAGAGGAAAAAAGGAAACTTTTGGAAATTTAGGAATAATTTATGCAATACTTGCAATTGGTTTATTAGGATTTATTGTATGAGCT
>17f-10 
CTAGAAGTATAGTAGAAAATGGAGCAGGAACAGGATGAACAGTATATCCACCTTTATCTTCTGGAATTGCTCATGCTGGGGCTTCAGTTGATTTAGCAATTTTTTCATTACATTTAGCAGGAATTTCCTCAATTTTAGGGGCAGTAAATTTTATTACTACTGTAATTAATATACGATCTCCTGGAATTACTTTAGATCGAATACCTTTATTTGTTTGATCAGTTGTAATTACTGCTGTATTATTACTTTTATCTTTACCTGTTTTAGCTGGAGCTATTACTATATTATTAACAGATCGAAATTTAAATACTTCATTTTTCGACCCAGCAGGAGGAGGAGATCCAATTTTATATCAACATTTATTTTGATTTTTTGGACATCCAGAAGTATACATTTTAATTTTACCTGGATTTGGAATAATTTCTCATATTATTACACAAGAAAGAGGAAAAAAGGAAACTTTTGGAAATTTAGGAATAATTTATGCAATACTTGCAATTGGTTTATTAGGATTTATTGTATGAGCT
>17f-11 
CTAGAAGTATAGTAGAAAATGGAGCAGGAACAGGATGAACAGTATACCCACCTTTATCTTCTGGAATTGCTCATGCTGGGGCTTCAGTTGATTTAGCAATTTTTTCATTACATTTAGCAGGAATTTCCTCAATTTTAGGGGCAGTAAATTTTATTACTACTGTAATTAATATACGATCTCCTGGAATTACTTTAGATCGAATACCTTTATTTGTTTGATCAGTTGTAATTACTGCTGTATTATTACTTTTATCTTTACCTGTTTTAGCTGGAGCTATTACTATATTATTAACAGATCGAAATTTAAATACTTCATTTTTCGACCCAGCAGGAGGAGGAGATCCAATTTTATATCAACATTTATTTTGATTTTTTGGACATCCAGAAGTATATATTTTAATTTTACCTGGATTTGGAATAATTTCTCATATTATTACACAAGAAAGAGGAAAAAAGGAAACTTTTGGAAATTTAGGAATAATTTATGCAATACTTGCAATTGGTTTATTAGGATTTATTGTATGAGCT
>17f-12 
CTAGAAGTATAGTAGAAAATGGAGCAGGAACAGGATGAACAGTATACCCACCTTTATCTTCTGGAATTGCTCATGCTGGGGCTTCAGTTGATTTAGCAATTTTTTCATTACATTTAGCAGGAATTTCCTCAATTTTAGGGGCAGTAAATTTTATTACTACTGTAATTAATATACGATCTCCTGGAATTACTTTAGATCGAATACCTTTATTTGTTTGATCAGTTGTAATTACTGCTGTATTATTACTTTTATCTTTACCTGTTTTAGCTGGAGCTATTACTATATTATTAACAGATCGAAATTTAAATACTTCATTTTTCGACCCAGCAGGAGGAGGAGATCCAATTTTATATCAACATTTATTTTGATTTTTTGGACATCCAGAAGTATATATTTTAATTTTACCTGGATTTGGAATAATTTCTCATATTATTACACAAGAAAGAGGAAAAAAAGAAACTTTTGGAAATTTAGGAATAATTTATGCAATACTTGCAATTGGTTTATTAGGATTTATTGTATGAGCT
>17f-13 
CTAGAAGTATAGTAGAAAATGGAGCAGGAACAGGATGAACAGTATACCCACCTTTATCTTCTGGAATTGCTCATGCTGGAGCTTCAGTTGATTTAGCAATTTTTTCATTACATTTAGCAGGAATTTCCTCAATTTTAGGGGCAGTAAATTTTATTACTACTGTAATTAATATACGATCTCCTGGAATTACTTTAGATCGAATACCTTTATTTGTTTGATCAGTTGTAATTACTGCTGTATTATTACTTTTATCTTTACCTGTTTTAGCTGGAGCTATTACTATATTATTAACAGATCGAAATTTAAATACTTCATTTTTCGACCCAGCAGGAGGAGGAGACCCAATTTTATATCAACATTTATTTTGATTTTTTGGACATCCAGAAGTATACATTTTAATTTTACCTGGATTTGGAATAATTTCTCATATTATTACACAAGAAAGAGGAAAAAAGGAAACTTTTGGAAATTTAGGAATAATTTATGCAATACTTGCAATTGGTTTATTAGGATTTATTGTATGAGCT
>18f-1 
CTAGAAGTATAGTAGAAAATGGAGCAGGAACAGGGTGAACAGTATACCCACCTTTATCTTCTGGAATTGCTCATGCTGGGGCTTCAGTTGATTTAGCAATTTTTTCATTACACTTAGCAGGAATTTCCTCAATTTTAGGTGCAGTAAATTTTATTACTACTGTAATTAATATACGATCTCCTGGAATTACTTTAGATCGAATACCTTTATTTGTTTGATCAGTTGTAATTACTGCTGTATTATTACTTTTATCTTTACCTGTTTTAGCTGGAGCTATTACTATATTATTAACAGATCGAAATTTAAATACTTCATTTTTCGACCCAGCAGGAGGAGGAGATCCAATTTTATACCAACATTTATTTTGATTTTTTGGACATCCAGAAGTATACATTTTAATTTTACCTGGATTTGGAATAATTTCTCATATTATTACACAAGAAAGAGGAAAAAAGGAAACTTTTGGAAATTTAGGAATAATTTATGCAATACTTGCAATTGGTTTATTAGGATTTATTGTATGAGCT
>18f-2 
CTAGAAGTATAGTAGAAAATGGAGCAGGAACAGGATGAACAGTATATCCACCTTTATCTTCTGGAATTGCTCATGCTGGGGCTTCAGTTGATTTAGCAATTTTTTCATTACATTTAGCAGGAATTTCCTCAATTTTAGGGGCAGTAAATTTTATTACTACTGTAATTAATATACGATCTCCTGGAATTACTTTAGATCGAATACCTTTATTTGTTTGATCAGTTGTAATTACTGCTGTATTATTACTTTTATCTTTACCTGTTTTAGCTGGAGCTATTACTATATTATTAACAGATCGAAATTTAAATACTTCATTTTTCGACCCAGCAGGAGGAGGAGATCCAATTTTATATCAACATTTATTTTGATTTTTTGGACATCCAGAAGTATACATTTTAATTTTACCTGGATTTGGAATAATTTCTCATATTATTACACAAGAAAGAGGAAAAAAGGAAACTTTTGGAAATTTAGGAATAATTTATGCAATACTTGCAATTGGTTTATTAGGATTTATTGTATGAGCT
>18f-3 
CTAGAAGTATAGTAGAAAATGGAGCAGGAACAGGATGAACAGTATACCCACCTTTATCTTCTGGAATTGCTCATGCTGGGGCTTCAGTTGATTTAGCAATTTTTTCATTACATTTAGCAGGAATTTCCTCAATTTTAGGGGCAGTAAATTTTATTACTACTGTAATTAATATACGATCTCCTGGAATTACTTTAGATCGAATACCTTTATTTGTTTGATCAGTTGTAATTACTGCTGTATTATTACTTTTATCTTTACCTGTTTTAGCTGGAGCTATTACTATATTATTAACAGATCGAAATTTAAATACTTCATTTTTCGACCCAGCAGGAGGAGGAGATCCAATTTTATATCAACATTTATTTTGATTTTTTGGACATCCAGAAGTATACATTTTAATTTTACCTGGATTTGGAATAATTTCTCATATTATTACACAAGAAAGAGGAAAAAAGGAAACTTTTGGAAATTTAGGAATAATTTATGCAATACTTGCAATTGGTTTATTAGGATTTATTGTATGAGCT
>18f-4 
CTAGAAGTATAGTAGAAAATGGAGCAGGAACAGGATGAACAGTATACCCACCTTTATCTTCTGGAATTGCTCATGCTGGAGCTTCAGTTGATTTAGCAATTTTTTCATTACATTTAGCAGGAATTTCCTCAATTTTAGGGGCAGTAAATTTTATTACTACTGTAATTAATATACGATCTCCTGGGATTACTTTAGATCGAATACCTTTATTTGTTTGATCAGTTGTAATTACTGCTGTATTATTACTTTTATCTTTACCTGTTTTAGCTGGAGCTATTACTATATTATTAACAGATCGAAATTTAAATACTTCATTTTTCGACCCAGCAGGAGGAGGAGACCCAATTTTATATCAACATTTATTTTGATTTTTTGGACATCCAGAAGTATACATTTTAATTTTACCTGGATTTGGAATAATTTCTCATATTATTACACAAGAAAGAGGAAAAAAGGAAACTTTTGGAAATTTAGGAATAATTTATGCAATACTTGCAATTGGTTTATTAGGATTTATTGTATGAGCT
>18f-5 
CTAGAAGTATAGTAGAAAATGGAGCAGGAACAGGATGAACAGTATACCCACCTTTATCTTCTGGAATTGCTCATGCTGGAGCTTCAGTTGATTTAGCAATTTTTTCATTACATTTAGCAGGAATTTCCTCAATTTTAGGGGCAGTAAATTTTATTACTACTGTAATTAATATACGATCTCCTGGAATTACTTTAGATCGAATACCTTTATTTGTTTGATCAGTTGTAATTACTGCTGTATTATTACTTTTATCTTTACCTGTTTTAGCTGGAGCTATTACTATATTATTAACAGATCGAAATTTAAATACTTCATTTTTCGACCCAGCAGGAGGAGGAGACCCAATTTTATATCAACATTTATTTTGATTTTTTGGACATCCAGAAGTATACATTTTAATTTTACCTGGATTTGGAATAATTTCTCATATTATTACACAAGAAAGAGGAAAAAAGGAAACTTTTGGAAATTTAGGAATAATTTATGCAATACTTGCAATTGGTTTATTAGGATTTATTGTATGAGCT
>18f-6 
CTAGAAGTATAGTAGAAAATGGAGCAGGAACAGGATGAACAGTATACCCACCTTTATCTTCTGGAATTGCTCATGCTGGAGCTTCAGTTGATTTAGCAATTTTTTCATTACATTTAGCAGGGATTTCCTCAATTTTAGGGGCAGTAAATTTTATTACTACTGTAATTAATATACGGTCTCCTGGGATTACTTTAGATCGAATACCTTTATTTGTTTGATCAGTTGTAATTACTGCTGTATTATTACTTTTATCTTTACCTGTTTTAGCTGGAGCTATTACTATATTATTAACAGATCGAAATTTAAATACTTCATTTTTCGACCCAGCAGGAGGAGGAGACCCAATTTTATATCAACATTTATTTTGATTTTTTGGACATCCAGAAGTATACATTTTAATTTTACCTGGATTTGGAATAATTTCTCATATTATTACACAAGAAAGAGGAAAAAAGGAAACTTTTGGAAATTTAGGAATAATTTATGCAATACTTGCAATTGGTTTATTAGGATTTATTGTATGAGCT
>18f-7 
CTAGAAGTATAGTAGAAAATGGAGCAGGAACAGGGTGAACAGTATACCCACCTTTATCTTCTGGAATTGCTCATGCTGGGGCTTCAGTTGATTTAGCAATTTTTTCATTACACTTAGCAGGAATTTCCTCAATTTTAGGGGCAGTAAATTTTATTACTACTGTAATTAATATACGATCTCCTGGAATTACTTTAGATCGAATACCTTTATTTGTTTGATCAGTTGTAATTACTGCTGTATTATTACTTTTATCTTTACCTGTTTTAGCTGGAGCTATTACTATATTATTAACAGATCGAAATTTAAATACTTCATTTTTCGACCCAGCAGGAGGAGGAGATCCAATTTTATACCAACATTTATTTTGATTTTTTGGACATCCAGAAGTATACATTTTAATTTTACCTGGATTTGGAATAATTTCTCATATTATTACACAAGAAAGAGGAAAAAAGGAAACTTTTGGAAATTTAGGAATAATTTATGCAATACTTGCAATTGGTTTATTAGGATTTATTGTATGAGCT
>18f-8 
CTAGAAGTATAGTAGAAAATGGAGCAGGAACAGGATGAACAGTATACCCACCTTTATCTTCTGGAATTGCTCATGCTGGGGCTTCAGTTGATTTAGCAATTTTTTCATTACATTTAGCAGGAATTTCCTCAATTTTAGGGGCAGTAAATTTTATTACTACTGTAATTAATATACGATCTCCTGGAATTACTTTAGATCGAATACCTTTATTTGTTTGATCAGTTGTAATTACTGCTGTATTATTACTTTTATCTTTACCTGTTTTAGCTGGAGCTATTACTATATTATTAACAGATCGAAATTTAAATACTTCATTTTTCGACCCAGCAGGAGGAGGAGATCCAATTTTATATCAACATTTATTTTGATTTTTTGGACATCCAGAAGTATACATTTTAATTTTACCTGGATTTGGAATAATTTCTCATATTATTACACAAGAAAGAGGAAAAAAGGAAACTTTTGGAAATTTAGGAATAATTTATGCAATACTTGCAATTGGTTTATTAGGATTTATTGTATGAGCT
>18f-9 
CTAGAAGTATAGTAGAAAATGGAGCAGGAACAGGATGAACAGTATATCCACCTTTATCTTCTGGAATTGCTCATGCTGGGGCTTCAGTTGATTTAGCAATTTTTTCATTACATTTAGCAGGAATTTCCTCAATTTTAGGGGCAGTAAATTTTATTACTACTGTAATTAATATACGATCTCCTGGAATTACTTTAGATCGAATACCTTTATTTGTTTGATCAGTTGTAATTACTGCTGTATTATTACTTTTATCTTTACCTGTTTTAGCTGGAGCTATTACTATATTATTAACAGATCGAAATTTAAATACTTCATTTTTCGACCCAGCAGGAGGAGGAGATCCAATTTTATATCAACATTTATTTTGATTTTTTGGACATCCAGAAGTATACATTTTAATTTTACCTGGATTTGGAATAATTTCTCATATTATTACACAAGAAAGAGGAAAAAAGGAAACTTTTGGAAATTTAGGAATAATTTATGCAATACTTGCAATTGGTTTATTAGGATTTATTGTATGAGCT
>19f-1 
CTAGAAGTATAGTAGAAAATGGAGCAGGAACAGGGTGAACAGTATACCCACCTTTATCTTCTGGAATTGCTCATGCTGGGGCTTCAGTTGATTTAGCAATTTTTTCATTACACTTAGCAGGAATTTCCTCAATTTTAGGGGCAGTAAATTTTATTACTACTGTAATTAATATACGATCTCCTGGAATTACTTTAGATCGAATACCTTTATTTGTTTGATCAGTTGTAATTACTGCTGTATTATTACTTTTATCTTTACCTGTTTTAGCTGGAGCTATTACTATATTATTAACAGATCGAAATTTAAATACTTCATTTTTCGACCCAGCAGGAGGAGGAGATCCAATTTTATACCAACATTTATTTTGATTTTTTGGACATCCAGAAGTATACATTTTAATTTTACCTGGATTTGGAATAATTTCTCATATTATTACACAAGAAAGAGGAAAAAAGGAAACTTTTGGAAATTTAGGAATAATTTATGCAATACTTGCAATTGGTTTATTAGGATTTATTGTATGAGCT
>19f-2 
CTAGAAGTATAGTAGAAAATGGGGCAGGAACAGGATGAACAGTATACCCACCTTTATCTTCTGGAATTGCTCATGCTGGAGCTTCAGTTGATTTAGCAATTTTTTCATTACATTTAGCAGGAATTTCCTCAATTTTAGGGGCAGTAAATTTTATTACTACTGTAATTAATATACGATCTCCTGGAATTACTTTAGATCGAATACCTTTATTTGTTTGATCAGTTGTAATTACTGCTGTATTATTACTTTTATCTTTACCTGTTTTAGCTGGAGCTATTACTATATTATTAACAGATCGAAATTTAAATACTTCATTTTTCGACCCAGCAGGAGGAGGAGATCCAATTTTATATCAACATTTATTTTGATTTTTTGGACATCCAGAAGTATACATTTTAATTTTACCTGGATTTGGAATAATTTCTCATATTATTACACAAGAAAGAGGAAAAAAGGAAACTTTTGGAAATTTAGGAATAATTTATGCAATACTTGCAATTGGTTTATTAGGATTTATTGTATGAGCT
>19f-3 
CTAGAAGTATAGTAGAAAATGGAGCAGGAACAGGATGAACAGTATACCCACCTTTATCTTCTGGAATTGCTCATGCTGGAGCTTCAGTTGATTTAGCAATTTTTTCATTACATTTAGCAGGAATTTCCTCAATTTTAGGGGCAGTAAATTTTATTACTACTGTAATTAATATACGATCTCCTGGAATTACTTTAGATCGAATACCTTTATTTGTTTGATCAGTTGTAATTACTGCTGTATTATTACTTTTATCTTTACCTGTTTTAGCTGGAGCTATTACTATATTATTAACAGATCGAAATTTAAATACTTCATTTTTCGACCCAGCAGGAGGAGGAGATCCAATTTTATATCAACATTTATTTTGATTTTTTGGACATCCAGAAGTATACATTTTAATTTTACCTGGATTTGGAATAATTTCTCATATTATTACACAAGAAAGAGGAAAAAAGGAAACTTTTGGAAATTTAGGAATAATTTATGCAATACTTGCAATTGGTTTATTAGGATTTATTGTATGAGCT
>19f-4 
CTAGAAGTATAGTAGAAAATGGAGCAGGAACAGGATGAACAGTATACCCACCTTTATCTTCTGGAATTGCTCATGCTGGAGCTTCAGTTGATTTAGCAATTTTTTCATTACATTTAGCAGGAATTTCCTCAATTTTAGGGGCAGTAAATTTTATTACTACTGTAATTAATATACGATCTCCTGGAATTACTTTAGATCGAATACCTTTATTTGTTTGATCAGTTGTAATTACTGCTGTATTATTACTTTTATCTTTACCTGTTTTAGCTGGAGCTATTACTATATTATTAACAGATCGAAATTTAAATACTTCATTTTTCGACCCAGCAGGAGGAGGAGATCCAATTTTATATCAACATTTATTTTGATTTTTTGGGCATCCAGAAGTATACATTTTAATTTTACCTGGATTTGGAATAATTTCTCATATTATTACACAAGAAAGAGGAAAAAAGGAAACTTTTGGAAATTTAGGAATAATTTATGCAATACTTGCAATTGGTTTATTAGGATTTATTGTATGAGCT
>19f-5 
CTAGAAGTATAGTAGAAAATGGAGCAGGAACAGGATGAACAGTATACCCACCTTTATCTTCTGGAATTGCTCATGCTGGAGCTTCAGTTGATTTAGCAATTTTTTCATTACATTTAGCAGGAATTTCCTCAATTTTAGGGGCAGTAAATTTTATTACTACTGTAATTAATATGCGATCTCCTGGAATTACTTTAGATCGAATACCTTTATTTGTTTGATCAGTTGTAATTACTGCTGTATTATTACTTTTATCTTTACCTGTTTTAGCTGGAGCTATTACTATATTATTAACAGATCGAAATTTAAATACTTCATTTTTCGACCCAGCAGGAGGAGGAGATCCAATTTTATATCAACATTTATTTTGATTTTTTGGACATCCAGAAGTATACATTTTAATTTTACCTGGATTTGGAATAATTTCTCATATTATTACACAAGAAAGAGGAAAAAAGGAAACTTTTGGAAATTTAGGAATAATTTATGCAATACTTGCAATTGGTTTATTAGGATTTATTGTATGAGCT
>19f-6 
CTAGAAGTATAGTAGAAAATGGAGCAGGAACAGGATGAACAGTATACCCACCTTTATCTTCTGGAATTGCTCATGCTGGAGCTTCAGTTGATTTAGCAATTTTTTCATTACATTTAGCAGGAATTTCCTCAATTTTAGGGGCAGTAAATTTTATTACTACTGTAATTAATATACGATCTCCTGGAATTACTTTAGATCGAATACCTTTATTTGTTTGATCAGTTGTAATTACTGCTGTATTATTACTTTTATCTTTACCTGTTTTAGCTGGAGCTATTACTATATTATTAACAGATCGAAATTTAAATACTTCATTTTTCGACCCAGCAGGAGGAGGAGATCCAATTTTATATCAACATTTATTTTGATTTTTTGGACATCCAGAAGTATACATTTTAATTTTACCTGGATTTGGAATAATTTCTCATATTATTACACAAGAAAGAGGAAAAAAGGAAACTTTTGGAAATTTAGGAATAATTTATGCAATACTTGCAATTGGTTTATTAGGATTTATTGTATGAGCT
>21f-1 
CTAGAAGTATAGTAGAAAATGGAGCAGGAACAGGATGAACAGTATACCCACCTTTATCTTCTGGAATTGCTCATGCTGGAGCTTCAGTTGATTTAGCAATTTTTTCATTACATTTAGCAGGAATTTCCTCAATTTTAGGGGCAGTAAATTTTATTACTACTGTAATTAATATACGATCTCCTGGGATTACTTTAGATCGAATACCTTTATTTGTTTGATCAGTTGTAATTACTGCTGTATTATTACTTTTATCTTTACCTGTTTTAGCTGGAGCTATTACTATATTATTAACAGATCGAAATTTAAATACTTCATTTTTCGACCCAGCAGGAGGAGGAGACCCAATTTTATATCAACATTTATTTTGATTTTTTGGACATCCAGAAGTATACATTTTAATTTTACCTGGATTTGGAATAATTTCTCATATTATTACACAAGAAAGAGGGAAAAAGGAAACTTTTGGAAATTTAGGAATAATTTATGCAATACTTGCAATTGGTTTATTAGGATTTATTGTATGAGCT
>21f-2 
CTAGAAGTATAGTAGAAAATGGAGCAGGAACAGGATGAACAGTATACCCACCTTTATCTTCTGGAATTGCTCATGCTGGAGCTTCAGTTGATTTAGCAATTTTTTCATTACATTTAGCAGGAATTTCCTCAATTTTAGGGGCAGTAAATTTTATTACTACTGTAATTAATATACGATCTCCTGGGATTACTTTAGATCGAATACCTTTATTTGTTTGATCAGTTGTAATTACTGCTGTATTATTACTTTTATCTTTACCTGTTTTAGCTGGAGCTATTACTATATTATTAACAGATCGAAATTTAAATACTTCATTTTTCGACCCAGCAGGAGGAGGAGACCCAATTTTATATCAACATTTATTTTGATTTTTTGGACATCCAGAAGTATACATTTTAATTTTACCTGGATTTGGAATAATTTCTCATATTATTACACAAGAAAGAGGAAAAAAGGAAACTTTTGGAAATTTAGGAATAATTTATGCAATACTTGCAATTGGTTTATTAGGATTTATTGTATGAGCT
>21f-3 
CTAGAAGTATAGTAGAAAATGGAGCAGGAACAGGATGAACAGTATACCCACCTTTATCTTCTGGAATTGCTCATGCTGGAGCTTCAGTTGATTTAGCAATTTTTTCATTACATTTAGCAGGGATTTCCTCAATTTTAGGGGCAGTAAATTTTATTACTACTGTAATTAATATACGGTCTCCTGGGATTACTTTAGATCGAATACCTTTATTTGTTTGATCAGTTGTAATTACTGCTGTATTATTACTTTTATCTTTACCTGTTTTAGCTGGAGCTATTACTATATTATTAACAGATCGAAATTTAAATACTTCATTTTTCGACCCAGCAGGAGGAGGAGACCCAATTTTATATCAACATTTATTTTGATTTTTTGGACATCCAGAAGTATACATTTTAATTTTACCTGGATTTGGAATAATTTCTCATATTATTACACAAGAAAGAGGAAAAAAGGAAACTTTTGGAAATTTAGGAATAATTTATGCAATACTTGCAATTGGTTTATTAGGATTTATTGTATGAGCT
>21f-4 
CTAGAAGTATAGTAGAAAATGGAGCAGGAACAGGGTGAACAGTATACCCACCTTTATCTTCTGGAATTGCTCATGCTGGGGCTTCAGTTGATTTAGCAATTTTTTCATTACACTTAGCAGGAATTTCCTCAATTTTAGGGGCAGTAAATTTTATTACTACTGTAATTAATATACGATCTCCTGGAATTACTTTAGATCGAATACCTTTATTTGTTTGATCAGTTGTAATTACTGCTGTATTATTACTTTTATCTTTACCTGTTTTAGCTGGAGCTATTACTATATTATTAACAGATCGAAATTTAAATACTTCATTTTTCGACCCAGCAGGAGGAGGAGATCCAATTTTATACCAACATTTATTTTGATTTTTTGGACATCCAGAAGTATACATTTTAATTTTACCTGGATTTGGAATAATTTCTCATATTATTACACAAGAAAGAGGAAAAAAGGAAACTTTTGGAAATTTAGGAATAATTTATGCAATACTTGCAATTGGTTTATTAGGATTTATTGTATGAGCT
>21f-5 
CTAGAAGTATAGTAGAAAATGGAGCAGGAACAGGATGAACAGTATACCCACCTTTATCTTCTGGAATTGCTCATGCTGGAGCTTCAGTTGATTTAGCAATTTTTTCATTACATTTAGCAGGAATTTCCTCAATTTTAGGGGCAGTAAATTTTATTACTACTGTAATTAATATACGATCTCCTGGGATTACTTTAGATCGAATACCTTTATTTGTTTGATCAGTTGTAATTACTGCTGTATTATTACTTTTATCTTTACCTGTTTTAGCTGGAGCTATTACTATATTATTAACAGATCGAAATTTAAATACTTCATTTTTCGACCCAGCAGGAGGAGGAGACCCAATTTTATATCAACATTTATTTTGATTTTTTGGACATCCAGAAGTATACATTTTAATTTTACCTGGATTTGGAATAATTTCTCATATTATTACACAAGAAAGAGGAAAAAAAGAAACTTTTGGAAATTTAGGAATAATTTATGCAATACTTGCAATTGGTTTATTAGGATTTATTGTATGAGCT
>21f-6 
CTAGAAGTATAGTAGAAAATGGAGCAGGAACAGGATGAACAGTATACCCACCTTTATCTTCTGGAATTGCTCATGCTGGGGCTTCAGTTGATTTAGCAATTTTTTCATTACATTTAGCAGGAATTTCCTCAATTTTAGGGGCAGTAAATTTTATTACTACTGTAATTAATATACGATCTCCTGGAATTACTTTAGATCGAATACCTTTATTTGTTTGATCAGTTGTAATTACTGCTGTATTATTACTTTTATCTTTACCTGTTTTAGCTGGAGCTATTACTATATTATTAACAGATCGAAATTTAAATACTTCATTTTTCGACCCAGCAGGAGGAGGAGATCCAATTTTATATCAACATTTATTTTGATTTTTTGGACATCCAGAAGTATACATTTTAATTTTACCTGGATTTGGAATAATTTCTCATATTATTACACAAGAAAGAGGAAAAAAGGAAACTTTTGGAAATTTAGGAATAATTTATGCAATACTTGCAATTGGTTTATTAGGATTTATTGTATGAGCT
>21f-7 
CTAGAAGTATAGTAGAAAATGGAGCAGGAACAGGGTGAACAGTATACCCACCTTTATCTTCTGGAATTGCTCATGCTGGGGCTTCAGTTGATTTAGCAATTTTTTCATTACACTTAGCAGGAATTTCCTCAATTTTAGGGGCAGTAAATTTTATTACTACTGTAATTAATATACGATCTCCTGGAATTACTTTAGATCGAATACCTTTATTTGTTTGATCAGTTGTAATTACTGCTGTATTATTACTTTTATCTTTACCTGTTTTAGCTGGAGCTATTACTATATTATTAACAGATCGAAATTTAAATACTTCATTTTTCGACCCAGCAGGAGGAGGAGATCCAATTTTATACCAACATTTATTTTGATTTTTTGGACATCCAGAAGTATACATTTTAATTTTACCTGGATTTGGAATAATTTCTCATATTATTACACAAGAAAGAGGAAAAAAGGAAACTTTTGGAAATTTAGGAATAATTTATGCAATACTTGCAATTGGTTTATTAGGATTTATTGTATGAGCT
>21f-8 
CTAGAAGTATAGTAGAAAATGGAGCAGGAACAGGATGAACAGTATACCCACCTTTATCTTCTGGAATTGCTCATGCTGGAGCTTCAGTTGATTTAGCAATTTTTTCATTACATTTAGCAGGAATTTCCTCAATTTTAGGGGCAGTAAATTTTATTACTACTGTAATTAATATACGATCTCCTGGGATTACTTTAGATCGAATACCTTTATTTGTTTGATCAGTTGTAATTACTGCTGTATTATTACTTTTATCTTTACCTGTTTTAGCTGGAGCTATTACTATATTATTAACAGATCGAAATTTAAATACTTCATTTTTCGACCCAGCAGGAGGAGGAGACCCAATTTTATATCAACATTTATTTTGATTTTTTGGACATCCAGAAGTATACATTTTAATTTTACCTGGATTTGGAATAATTTCTCATATTATTACACAAGAAAGAGGGAAAAAGGAAACTTTTGGAAATTTAGGAATAATTTATGCAATACTTGCAATTGGTTTATTAGGATTTATTGTATGAGCT
>21f-9 
CTAGAAGTATAGTAGAAAATGGAGCAGGAACAGGGTGAACAGTATACCCACCTTTATCTTCTGGAATTGCTCATGCTGGGGCTTCAGTTGATTTAGCAATTTTTTCATTACACTTAGCAGGAATTTCCTCAATTTTAGGTGCAGTAAATTTTATTACTACTGTAATTAATATACGATCTCCTGGAATTACTTTAGATCGAATACCTTTATTTGTTTGATCAGTTGTAATTACTGCTGTATTATTACTTTTATCTTTACCTGTTTTAGCTGGAGCTATTACTATATTATTAACAGATCGAAATTTAAATACTTCATTTTTCGACCCAGCAGGAGGAGGAGATCCAATTTTATACCAACATTTATTTTGATTTTTTGGACATCCAGAAGTATACATTTTAATTTTACCTGGATTTGGAATAATTTCTCATATTATTACACAAGAAAGAGGAAAAAAGGAAACTTTTGGAAATTTAGGAATAATTTATGCAATACTTGCAATTGGTTTATTAGGATTTATTGTATGAGCT
>23f-1 
CTAGAAGTATAGTAGAAAATGGAGCAGGAACAGGATGAACAGTATACCCACCTTTATCTTCTGGAATTGCTCATGCTGGGGCTTCAGTTGATTTAGCAATTTTTTCATTACATTTAGCAGGAATTTCCTCAATTTTAGGGGCAGTAAATTTTATTACTACTGTAATTAATATACGATCTCCTGGAATTACTTTAGATCGAATACCTTTATTTGTTTGATCAGTTGTAATTACTGCTGTATTATTACTTTTATCTTTACCTGTTTTAGCTGGAGCTATTACTATATTATTAACAGATCGAAATTTAAATACTTCATTTTTCGACCCAGCAGGAGGAGGAGATCCAATTTTATATCAACATTTATTTTGATTTTTTGGACATCCAGAAGTATACATTTTAATTTTACCTGGATTTGGAATAATTTCTCATATTATTACACAAGAAAGAGGAAAAAAGGAAACTTTTGGAAATTTAGGAATAATTTATGCAATACTTGCAATTGGTTTATTAGGATTTATTGTATGAGCT
>23f-2 
CTAGAAGTATAGTAGAAAATGGAGCAGGAACAGGATGAACAGTATACCCACCTTTATCTTCTGGAATTGCTCATGCTGGAGCTTCAGTTGATTTAGCAATTTTTTCATTACATTTAGCAGGAATTTCCTCAATTTTAGGGGCAGTAAATTTTATTACTACTGTAATTAATATACGATCTCCTGGGATTACTTTAGATCGAATACCTTTATTTGTTTGATCAGTTGTAATTACTGCTGTATTATTACTTTTATCTTTACCTGTTTTAGCTGGAGCTATTACTATATTATTAACAGATCGAAATTTAAATACTTCATTTTTCGACCCAGCAGGAGGAGGAGACCCAATTTTATATCAACATTTATTTTGATTTTTTGGACATCCAGAAGTATACATTTTAATTTTACCTGGATTTGGAATAATTTCTCATATTATTACACAAGAAAGAGGAAAAAAGGAAACTTTTGGAAATTTAGGAATAATTTATGCAATACTTGCAATTGGTTTATTAGGATTTATTGTATGAGCT
>23f-3 
CTAGAAGTATAGTAGAAAATGGAGCAGGAACAGGATGAACAGTATACCCACCTTTATCTTCTGGAATTGCTCATGCTGGGGCTTCAGTTGATTTAGCAATTTTTTCATTACATTTAGCAGGAATTTCCTCAATTTTAGGGGCAGTAAATTTTATTACTACTGTAATTAATATACGATCTCCTGGAATTACTTTAGATCGAATACCTTTATTTGTTTGATCAGTTGTAATTACTGCTGTATTATTACTTTTATCTTTACCTGTTTTAGCTGGAGCTATTACTATATTATTAACAGATCGAAATTTAAATACTTCATTTTTCGACCCAGCAGGAGGAGGAGATCCAATTTTATATCAACATTTATTTTGATTTTTTGGACATCCAGAAGTATATATTTTAATTTTACCTGGATTTGGAATAATTTCTCATATTATTACACAAGAAAGAGGAAAAAAGGAAACTTTTGGAAATTTAGGAATAATTTATGCAATACTTGCAATTGGTTTATTAGGATTTATTGTATGAGCT
>23f-4 
CTAGAAGTATAGTAGAAAATGGAGCAGGAACAGGATGAACAGTATACCCACCTTTATCTTCTGGAATTGCTCATGCTGGGGCTTCAGTTGATTTAGCAATTTTTTCATTACATTTAGCAGGAATTTCCTCAATTTTAGGGGCAGTAAATTTTATTACTACTGTAATTAATATACGATCTCCTGGAATTACTTTAGATCGAATACCTTTATTTGTTTGATCAGTTGTAATTACTGCTGTATTATTACTTTTATCTTTACCTGTTTTAGCTGGAGCTATTACTATATTATTAACAGATCGAAATTTAAATACTTCATTTTTCGACCCAGCAGGAGGAGGAGATCCAATTTTATATCAACATTTATTTTGATTTTTTGGACATCCAGAAGTATACATTTTAATTTTACCTGGATTTGGAATAATTTCTCATATTATTACACAAGAAAGAGGAAAAAAGGAAACTTTTGGAAATTTAGGAATAATTTATGCAATACTTGCAATTGGTTTATTAGGATTTATTGTATGAGCT
>23f-5 
CTAGAAGTATAGTAGAAAATGGAGCAGGAACAGGATGAACAGTATACCCACCTTTATCTTCTGGAATTGCTCATGCTGGGGCTTCAGTTGATTTAGCAATTTTTTCATTACATTTAGCAGGAATTTCCTCAATTTTAGGGGCAGTAAATTTTATTACTACTGTAATTAATATACGATCTCCTGGAATTACTTTAGATCGAATACCTTTATTTGTTTGATCAGTTGTAATTACTGCTGTATTATTACTTTTATCTTTACCTGTTTTAGCTGGAGCTATTACTATATTATTAACAGATCGAAATTTAAATACTTCATTTTTCGACCCAGCAGGAGGAGGAGATCCAATTTTATATCAACATTTATTTTGATTTTTTGGACATCCAGAAGTATACATTTTAATTTTACCTGGATTTGGAATAATTTCTCATATTATTACACAAGAAAGAGGAAAAAAGGAAACTTTTGGAAATTTAGGAATAATTTATGCAATACTTGCAATTGGTTTATTAGGATTTATTGTATGAGCT
>23f-6 
CTAGAAGTATAGTAGAAAATGGAGCAGGAACAGGATGAACAGTATACCCACCTTTATCTTCTGGAATTGCTCATGCTGGGGCTTCAGTTGATTTAGCAATTTTTTCATTACATTTAGCAGGAATTTCCTCAATTTTAGGGGCAGTAAATTTTATTACTACTGTAATTAATATACGATCTCCTGGGATTACTTTAGATCGAATACCTTTATTTGTTTGATCAGTTGTAATTACTGCTGTATTATTACTTTTATCTTTACCTGTTTTAGCTGGAGCTATTACTATATTATTAACAGATCGAAATTTAAATACTTCATTTTTCGACCCAGCAGGAGGAGGAGATCCAATTTTATATCAACATTTATTTTGATTTTTTGGACATCCAGAAGTATACATTTTAATTTTACCTGGATTTGGAATAATTTCTCATATTATTACACAAGAAAGAGGAAAAAAGGAAACTTTTGGAAATTTAGGAATAATTTATGCAATACTTGCAATTGGTTTATTAGGATTTATTGTATGAGCT
>23f-7 
CTAGAAGTATAGTAGAAAATGGAGCAGGAACAGGATGAACAGTATACCCACCTTTATCTTCTGGAATTGCTCATGCTGGGGCTTCAGTTGATTTAGCAATTTTTTCATTACATTTAGCAGGAATTTCCTCAATTTTAGGGGCAGTAAATTTTATTACTACTGTAATTAATATACGATCTCCTGGAATTACTTTAGATCGAATACCTTTATTTGTTTGATCAGTTGTAATTACTGCTGTATTATTACTTTTATCTTTACCTGTTTTAGCTGGAGCTATTACTATATTATTAACAGATCGAAATTTAAATACTTCATTTTTCGACCCAGCAGGAGGAGGAGATCCAATTTTATATCAACATTTATTTTGATTTTTTGGACATCCAGAAGTATACATTTTAATTTTACCTGGATTTGGAATAATTTCTCATATTATTACACAAGAAAGAGGAAAAAAGGAAACTTTTGGAAATTTAGGAATAATTTATGCAATACTTGCAATTGGTTTATTAGGATTTATTGTATGAGCT
>23f-9 
CTAGAAGTATAGTAGAAAATGGAGCAGGAACAGGATGAACAGTATACCCACCTTTATCTTCTGGGATTGCTCATGCTGGGGCTTCAGTTGATTTAGCAATTTTTTCATTACATTTAGCAGGAATTTCCTCAATTTTAGGGGCAGTAAATTTTATTACTACTGTAATTAATATACGATCTCCTGGAATTACTTTAGATCGAATACCTTTATTTGTTTGATCAGTTGTAATTACTGCTGTATTATTACTTTTATCTTTACCTGTTTTAGCTGGAGCTATTACTATATTATTAACAGATCGAAATTTAAATACTTCATTTTTCGACCCAGCAGGAGGAGGAGATCCAATTTTATATCAACATTTATTTTGATTTTTTGGACATCCAGAAGTATACATTTTAATTTTACCTGGATTTGGAATAATTTCTCATATTATTACACAAGAAAGAGGAAAAAAGGAAACTTTTGGAAATTTAGGAATAATTTATGCAATACTTGCAATTGGTTTATTAGGATTTATTGTATGAGCT
>23f-10 
CTAGAAGTATAGTAGAAAATGGAGCAGGAACAGGATGAACAGTATACCCACCTTTATCTTCTGGAATTGCTCATGCTGGGGCTTCAGTTGATTTAGCAATTTTTTCATTACATTTAGCAGGAATTTCCTCAATTTTAGGAGCAGTAAATTTTATTACTACTGTAATTAATATACGATCTCCTGGAATTACTTTAGATCGAATACCTTTATTTGTTTGATCAGTTGTAATTACTGCTGTATTATTACTTTTATCTTTACCTGTTTTAGCTGGGGCTATTACTATATTATTAACAGATCGAAATTTAAATACTTCATTTTTCGACCCAGCAGGAGGAGGAGATCCAATTTTATATCAACATTTATTTTGATTTTTTGGACATCCAGAAGTATATATTTTAATTTTACCTGGATTTGGAATAATTTCTCATATTATTACACAAGAAAGAGGAAAAAAGGAAACTTTTGGAAATTTAGGAATAATTTATGCAATACTTGCAATTGGTTTATTAGGATTTATTGTATGAGCT
>24f-1 
CTAGAAGTATAGTAGAAAATGGAGCAGGAACAGGATGAACAGTATACCCACCTTTATCTTCTGGGATTGCTCATGCTGGGGCTTCAGTTGATTTAGCAATTTTTTCATTACATTTAGCAGGAATTTCCTCAATTTTAGGGGCAGTAAATTTTATTACTACTGTAATTAATATACGATCTCCTGGAATTACTTTAGATCGAATACCTTTATTTGTTTGATCAGTTGTAATTACTGCTGTATTATTACTTTTATCTTTACCTGTTTTAGCTGGAGCTATTACTATATTATTAACAGATCGAAATTTAAATACTTCATTTTTCGACCCAGCAGGAGGAGGAGATCCAATTTTATATCAACATTTATTTTGATTTTTTGGACATCCAGAAGTATACATTTTAATTTTACCTGGATTTGGAATAATTTCTCATATTATTACACAAGAAAGAGGAAAAAAGGAAACTTTTGGAAATTTAGGAATAATTTATGCAATACTTGCAATTGGTTTATTAGGATTTATTGTATGAGCT
>24f-2 
CTAGAAGTATAGTAGAAAATGGAGCAGGAACAGGATGAACAGTATACCCACCTTTATCTTCTGGAATTGCTCATGCTGGGGCTTCAGTTGATTTAGCAATTTTTTCATTACATTTAGCAGGAATTTCCTCAATTTTAGGGGCAGTAAATTTTATTACTACTGTAATTAATATACGATCTCCTGGGATTACTTTAGATCGAATACCTTTATTTGTTTGATCAGTTGTAATTACTGCTGTATTATTACTTTTATCTTTACCTGTTTTAGCTGGAGCTATTACTATATTATTAACAGATCGAAATTTAAATACTTCATTTTTCGACCCAGCAGGAGGAGGAGATCCAATTTTATATCAACATTTATTTTGATTTTTTGGGCATCCAGAAGTATACATTTTAATTTTACCTGGATTTGGAATAATTTCTCATATTATTACACAAGAAAGAGGAAAAAAGGAAACTTTTGGAAATTTAGGAATAATTTATGCAATACTTGCAATTGGTTTATTAGGATTTATTGTATGAGCT
>24f-3 
CTAGAAGTATAGTAGAAAATGGAGCAGGAACAGGATGAACAGTATACCCACCTTTATCTTCTGGAATTGCTCATGCTGGGGCTTCAGTTGATTTAGCAATTTTTTCATTACATTTAGCAGGAATTTCCTCAATTTTAGGGGCAGTAAATTTTATTACTACTGTAATTAATATACGATCTCCTGGAATTACTTTAGATCGAATACCTTTATTTGTTTGATCAGTTGTAATTACTGCTGTATTATTACTTTTATCTTTACCTGTTTTAGCTGGAGCTATTACTATATTATTAACAGATCGAAATTTAAATACTTCATTTTTCGACCCAGCAGGAGGAGGAGATCCAATTTTATATCAACATTTATTTTGATTTTTTGGACATCCAGAAGTATACATTTTAATTTTACCTGGATTTGGAATAATTTCTCATATTATTACACAAGAAAGAGGAAAAAAGGAAACTTTTGGAAATTTAGGAATAATTTATGCAATACTTGCAATTGGTTTATTAGGATTTATTGTATGAGCT
>24f-4 
CTAGAAGTATAGTAGAAAATGGAGCAGGAACAGGATGAACAGTATACCCACCTTTATCTTCTGGAATTGCTCATGCTGGGGCTTCAGTTGATTTAGCAATTTTTTCATTACATTTAGCAGGAATTTCCTCAATTTTAGGGGCAGTAAATTTTATTACTACTGTAATTAATATACGATCTCCTGGAATTACTTTAGATCGAATACCTTTATTTGTTTGATCAGTTGTAATTACTGCTGTATTATTACTTTTATCTTTACCTGTTTTAGCTGGAGCTATTACTATATTATTAACAGATCGAAATTTAAATACTTCATTTTTCGACCCAGCAGGAGGAGGAGATCCAATTTTATATCAACATTTATTTTGATTTTTTGGACATCCAGAAGTATACATTTTAATTTTACCTGGATTTGGAATAATTTCTCATATTATTACACAAGAAAGAGGAAAAAAAGAAACTTTTGGAAATTTAGGAATAATTTATGCAATACTTGCAATTGGTTTATTAGGATTTATTGTATGAGCT
>24f-5 
CTAGAAGTATAGTAGAAAATGGAGCAGGAACAGGATGAACAGTATACCCACCTTTATCTTCTGGAATTGCTCATGCTGGGGCTTCAGTTGATTTAGCAATTTTTTCATTACATTTAGCAGGAATTTCCTCAATTTTAGGGGCAGTAAATTTTATTACTACTGTAATTAATATACGATCTCCTGGAATTACTTTAGATCGAATACCTTTATTTGTTTGATCAGTTGTAATTACTGCTGTATTATTACTTTTATCTTTACCTGTTTTAGCTGGAGCTATTACTATATTATTAACAGATCGAAATTTAAATACTTCATTTTTCGACCCAGCAGGAGGAGGAGATCCAATTTTATATCAACATTTATTTTGATTTTTTGGACATCCAGAAGTATACATTTTAATTTTACCTGGATTTGGAATAATTTCTCATATTATTACACAAGAAAGAGGAAAAAAGGAAACTTTTGGAAATTTAGGAATAATTTATGCAATACTTGCAATTGGTTTATTAGGATTTATTGTATGAGCT
>24f-6 
CTAGAAGTATAGTAGAAAATGGAGCAGGAACAGGATGAACAGTATACCCACCTTTATCTTCTGGGATTGCTCATGCTGGGGCTTCAGTTGATTTAGCAATTTTTTCATTACATTTAGCAGGAATTTCCTCAATTTTAGGGGCAGTAAATTTTATTACTACTGTAATTAATATACGATCTCCTGGAATTACTTTAGATCGAATACCTTTATTTGTTTGATCAGTTGTAATTACTGCTGTATTATTACTTTTATCTTTACCTGTTTTAGCTGGAGCTATTACTATATTATTAACAGATCGAAATTTAAATACTTCATTTTTCGACCCAGCAGGAGGAGGAGATCCAATTTTATATCAACATTTATTTTGATTTTTTGGACATCCAGAAGTATACATTTTAATTTTACCTGGATTTGGAATAATTTCTCATATTATTACACAAGAAAGAGGAAAAAAGGAAACTTTTGGAAATTTAGGAATAATTTATGCAATACTTGCAATTGGTTTATTAGGATTTATTGTATGAGCT
>24f-7 
CTAGAAGTATAGTAGAAAATGGAGCAGGAACAGGATGAACAGTATACCCACCTTTATCTTCTGGAATTGCTCATGCTGGGGCTTCAGTTGATTTAGCAATTTTTTCATTACATTTAGCAGGAATTTCCTCAATTTTAGGGGCAGTAAATTTTATTACTACTGTAATTAATATACGATCTCCTGGAATTACTTTAGATCGAATACCTTTATTTGTTTGATCAGTTGTAATTACTGCTGTATTATTACTTTTATCTTTACCTGTTTTAGCTGGAGCTATTACTATATTATTAACAGATCGAAATTTAAATACTTCATTTTTCGACCCAGCAGGAGGAGGAGATCCAATTTTATATCAACATTTATTTTGATTTTTTGGACATCCAGAAGTATACATTTTAATTTTACCTGGATTTGGAATAATTTCTCATATTATTACACAAGAAAGAGGAAAAAAGGAAACTTTTGGAAATTTAGGAATAATTTATGCAATACTTGCAATTGGTTTATTAGGATTTATTGTATGAGCT
>24f-8 
CTAGAAGTATAGTAGAAAATGGAGCAGGAACAGGATGAACAGTATACCCACCTTTATCTTCTGGAATTGCTCATGCTGGAGCTTCAGTTGATTTAGCAATTTTTTCATTACATTTAGCAGGAATTTCCTCAATTTTAGGGGCAGTAAATTTTATTACTACTGTAATTAATATACGATCTCCTGGAATTACTTTAGATCGAATACCTTTATTTGTTTGATCAGTTGTAATTACTGCTGTATTATTACTTTTATCTTTACCTGTTTTAGCTGGAGCTATTACTATATTATTAACAGATCGAAATTTAAATACTTCATTTTTCGACCCAGCAGGAGGAGGAGATCCAATTTTATATCAACATTTATTTTGATTTTTTGGACATCCAGAAGTATACATTTTAATTTTACCTGGATTTGGAATAATTTCTCATATTATTACACAAGAAAGAGGAAAAAAGGAAACTTTTGGAAATTTAGGAATAATTTATGCAATACTTGCAATTGGTTTATTAGGATTTATTGTATGAGCT
>24f-9 
CTAGAAGTATAGTAGAAAATGGAGCAGGAACAGGATGAACAGTATACCCACCTTTATCTTCTGGAATTGCTCATGCTGGGGCTTCAGTTGATTTAGCAATTTTTTCATTACATTTAGCAGGAATTTCCTCAATTTTAGGGGCAGTAAATTTTATTACTACTGTAATTAATATACGATCTCCTGGGATTACTTTAGATCGAATACCTTTATTTGTTTGATCAGTTGTAATTACTGCTGTATTATTACTTTTATCTTTACCTGTTTTAGCTGGAGCTATTACTATATTATTAACAGATCGAAATTTAAATACTTCATTTTTCGACCCAGCAGGAGGAGGAGATCCAATTTTATATCAACATTTATTTTGATTTTTTGGACATCCAGAAGTATACATTTTAATTTTACCTGGATTTGGAATAATTTCTCATATTATTACACAAGAAAGAGGAAAAAAGGAAACTTTTGGAAATTTAGGAATAATTTATGCAATACTTGCAATTGGTTTATTAGGATTTATTGTATGAGCT
>25f-1 
CTAGAAGTATAGTAGAAAATGGAGCAGGAACAGGATGAACAGTATATCCACCTTTATCCTCTGGAATTGCTCATGCTGGAGCTTCAGTTGATTTAGCAATTTTTTCATTACATTTAGCAGGAATTTCCTCAATTTTAGGAGCAGTAAATTTTATTACTACTGTAATTAATATACGATCTCCTGGAATTACTTTAGATCGAATACCTTTATTTGTTTGATCAGTTGTAATTACTGCTGTATTATTACTTTTATCTTTACCTGTTTTAGCTGGAGCTATTACTATATTATTAACAGATCGAAATTTAAATACTTCATTTTTCGACCCAGCAGGAGGAGGAGATCCAATTTTATATCAACATTTATTTTGATTTTTTGGACACCCAGAAGTATACATTTTAATTTTACCTGGATTTGGAATAATTTCTCATATTATTACACAAGAAAGAGGAAAAAAGGAAACTTTTGGAAATTTAGGAATAATTTATGCAATACTTGCAATTGGTTTATTAGGATTTATTGTATGAGCT
>25f-2 
CTAGAAGTATAGTAGAAAATGGAGCAGGAACAGGATGAACAGTATATCCACCTTTATCCTCTGGAATTGCTCATGCTGGAGCTTCAGTTGATTTAGCAATTTTTTCATTACATTTAGCAGGAATTTCCTCAATTTTAGGAGCAGTAAATTTTATTACTACTGTAATTAATATACGATCTCCTGGAATTACTTTAGATCGAATACCTTTATTTGTTTGATCAGTTGTAATTACTGCTGTATTATTACTTTTATCTTTACCTGTTTTAGCTGGAGCTATTACTATATTATTAACAGATCGAAATTTAAATACTTCATTTTTCGACCCAGCAGGAGGAGGAGATCCAATTTTATATCAACATTTATTTTGATTTTTTGGACACCCAGAAGTATACATTTTAATTTTACCTGGATTTGGAATAATTTCTCATATTATTACACAAGAAAGAGGAAAAAAGGAAACTTTTGGAAATTTAGGAATAATTTATGCAATACTTGCAATTGGTTTATTAGGATTTATTGTATGAGCT
>25f-3 
CTAGAAGTATAGTAGAAAATGGAGCAGGAACAGGATGAACAGTATATCCACCTTTATCTTCTGGAATTGCTCATGCTGGAGCTTCAGTTGATTTAGCAATTTTTTCATTACATTTAGCAGGAATTTCTTCAATTTTAGGAGCAGTAAATTTTATTACTACTGTAATTAATATACGATCTCCTGGAATTACTTTAGATCGAATACCTTTATTTGTTTGATCAGTTGTAATTACTGCTGTATTATTACTTTTATCTTTACCTGTTTTAGCTGGAGCTATTACTATATTATTAACAGATCGAAATTTAAATACTTCATTTTTCGACCCAGCAGGAGGAGGAGATCCAATTTTATATCAACATTTATTTTGATTTTTTGGACATCCAGAAGTATACATTTTAATTTTACCTGGATTTGGAATAATTTCTCATATTATTACACAAGAAAGAGGAAAAAAGGAAACTTTTGGAAATTTAGGAATAATTTATGCAATACTTGCAATTGGTTTATTAGGATTTATTGTATGAGCT
>25f-4 
CTAGAAGTATAGTAGAAAATGGAGCAGGAACAGGATGAACAGTATATCCACCTTTATCCTCTGGAATTGCTCATGCTGGAGCTTCAGTTGATTTAGCAATTTTTTCATTACATTTAGCAGGAATTTCCTCAATTTTAGGAGCAGTAAATTTTATTACTACTGTAATTAATATACGATCTCCTGGAATTACTTTAGATCGAATACCTTTATTTGTTTGATCAGTTGTAATTACTGCTGTATTATTACTTTTATCTTTACCTGTTTTAGCTGGAGCTATTACTATATTATTAACAGATCGAAATTTAAATACTTCATTTTTCGACCCAGCAGGAGGAGGAGATCCAATTTTATATCAACATTTATTTTGATTTTTTGGACACCCAGAAGTATACATTTTAATTTTACCTGGATTTGGAATAATTTCTCATATTATTACACAAGAAAGAGGAAAAAAGGAAACTTTTGGAAATTTAGGAATAATTTATGCAATACTTGCAATTGGTTTATTAGGATTTATTGTATGAGCT
>25f-6 
CTAGAAGTATAGTAGAAAATGGAGCAGGAACAGGATGAACAGTATATCCACCTTTATCTTCTGGAATTGCTCATGCTGGAGCTTCAGTTGATTTAGCAATTTTTTCATTACATTTAGCAGGAATTTCCTCAATTTTAGGAGCAGTAAATTTTATTACTACTGTAATTAATATACGATCTCCTGGAATTACTTTAGATCGAATACCTTTATTTGTTTGATCAGTTGTAATTACTGCTGTATTATTACTTTTATCTTTACCTGTTTTAGCTGGAGCTATTACTATATTATTAACAGATCGAAATTTAAATACTTCATTTTTCGACCCAGCAGGAGGAGGAGATCCAATTTTATATCAACATTTATTTTGATTTTTTGGACACCCAGAAGTATACATTTTAATTTTACCTGGATTTGGAATAATTTCTCATATTATTACACAAGAAAGAGGAAAAAAGGAAACTTTTGGAAATTTAGGAATAATTTATGCAATACTTGCAATTGGTTTATTAGGATTTATTGTATGAGCT
>26f-1 
CTAGAAGTATAGTAGAAAATGGAGCAGGAACAGGATGAACAGTATATCCACCTTTATCTTCTGGAATTGCTCATGCTGGAGCTTCAGTTGATTTAGCAATTTTTTCATTACATTTAGCAGGAATTTCCTCAATTTTAGGAGCAGTAAATTTTATTACTACTGTAATTAATATACGATCTCCTGGAATTACTTTAGATCGAATACCTTTATTTGTTTGATCAGTTGTAATTACTGCTGTATTATTACTTTTATCTTTACCTGTTTTAGCTGGAGCTATTACTATATTATTAACAGATCGAAATTTAAATACTTCATTTTTCGACCCAGCAGGAGGAGGAGATCCAATTTTATATCAACATTTATTTTGATTTTTTGGACACCCAGAAGTATACATTTTAATTTTACCTGGATTTGGAATAATTTCTCATATTATTACACAAGAAAGAGGAAAAAAGGAAACTTTTGGAAATTTAGGAATAATTTATGCAATACTTGCAATTGGTTTATTAGGATTTATTGTATGAGCT
>26f-2 
CTAGAAGTATAGTAGAAAATGGAGCAGGAACAGGATGAACAGTATATCCACCTTTATCTTCTGGAATTGCTCATGCTGGAGCTTCAGTTGATTTAGCAATTTTTTCATTACATTTAGCAGGAATTTCCTCAATTTTAGGAGCAGTAAATTTTATTACTACTGTAATTAATATACGATCTCCTGGAATTACTTTAGATCGAATACCTTTATTTGTTTGATCAGTTGTAATTACTGCTGTATTATTACTTTTATCTTTACCTGTTTTAGCTGGAGCTATTACTATATTATTAACAGATCGAAATTTAAATACTTCATTTTTCGACCCAGCAGGAGGAGGAGATCCAATTTTATATCAACATTTATTTTGATTTTTTGGACACCCAGAAGTATACATTTTAATTTTACCTGGATTTGGAATAATTTCTCATATTATTACACAAGAAAGAGGAAAAAAGGAAACTTTTGGAAATTTAGGAATAATTTATGCAATACTTGCAATTGGTTTATTAGGATTTATTGTATGAGCT
>26f-3 
CTAGAAGTATAGTAGAAAATGGAGCAGGAACAGGATGAACAGTGTACCCACCTTTATCTTCTGGAATTGCTCATGCTGGGGCTTCAGTTGATTTAGCAATTTTTTCATTACATTTAGCAGGAATTTCCTCAATTTTAGGGGCAGTAAATTTTATTACTACTGTAATTAATATACGATCTCCTGGAATTACTTTAGATCGAATACCTTTATTTGTTTGATCAGTTGTAATTACTGCTGTATTATTACTTTTATCTTTACCTGTTTTAGCTGGAGCTATTACTATATTATTAACAGATCGAAATTTAAATACTTCATTTTTCGACCCAGCAGGAGGAGGAGATCCAATTTTATATCAACATTTATTTTGATTTTTTGGACATCCAGAAGTATACATTTTAATTTTACCTGGATTTGGAATAATTTCTCATATTATTACACAAGAAAGAGGAAAAAAGGAAACTTTTGGAAATTTAGGAATAATTTATGCAATACTTGCAATTGGTTTATTAGGATTTATTGTATGAGCT
>26f-4 
CTAGAAGTATAGTAGAAAATGGAGCAGGAACAGGATGAACAGTATACCCACCTTTATCTTCTGGAATTGCTCATGCTGGGGCTTCAGTTGATTTAGCAATTTTTTCATTACATTTAGCAGGAATTTCCTCAATTTTAGGGGCAGTAAATTTTATTACTACTGTAATTAATATACGATCTCCTGGAATTACTTTAGATCGAATACCTTTATTTGTTTGATCAGTTGTAATTACTGCTGTATTATTACTTTTATCTTTACCTGTTTTAGCTGGAGCTATTACTATATTATTAACAGATCGAAATTTAAATACTTCATTTTTCGACCCAGCAGGAGGAGGAGATCCAATTTTATATCAACATTTATTTTGATTTTTTGGACATCCAGAAGTATACATTTTAATTTTACCTGGATTTGGAATAATTTCTCATATTATTACACAAGAAAGAGGAAAAAAGGAAACTTTTGGAAATTTAGGAATAATTTATGCAATACTTGCAATTGGTTTATTAGGATTTATTGTATGAGCT
>26f-5 
CTAGAAGTATAGTAGAAAATGGAGCAGGAACAGGATGAACAGTATATCCACCTTTATCCTCTGGAATTGCTCATGCTGGAGCTTCAGTTGATTTAGCAATTTTTTCATTACATTTAGCAGGAATTTCCTCAATTTTAGGAGCAGTAAATTTTATTACTACTGTAATTAATATACGATCTCCTGGAATTACTTTAGATCGAATACCTTTATTTGTTTGATCAGTTGTAATTACTGCTGTATTATTACTTTTATCTTTACCTGTTTTAGCTGGAGCTATTACTATATTATTAACAGATCGAAATTTAAATACTTCATTTTTCGACCCAGCAGGAGGAGGAGATCCAATTTTATATCAACATTTATTTTGATTTTTTGGACACCCAGAAGTATACATTTTAATTTTACCTGGATTTGGAATAATTTCTCATATTATTACACAAGAAAGAGGAAAAAAGGAAACTTTTGGAAATTTAGGAATAATTTATGCAATACTTGCAATTGGTTTATTAGGATTTATTGTATGAGCT
>26f-6 
CTAGAAGTATAGTAGAAAATGGAGCAGGAACAGGATGAACAGTATATCCACCTTTATCTTCTGGAATTGCTCATGCTGGAGCTTCAGTTGATTTAGCAATTTTTTCATTACATTTAGCAGGAATTTCCTCAATTTTAGGAGCAGTAAATTTTATTACTACTGTAATTAATATACGATCTCCTGGAATTACTTTAGATCGAATACCTTTATTTGTTTGATCAGTTGTAATTACTGCTGTATTATTACTTTTATCTTTACCTGTTTTAGCTGGAGCTATTACTATATTATTAACAGATCGAAATTTAAATACTTCATTTTTCGACCCAGCAGGAGGAGGAGATCCAATTTTATATCAACATTTATTTTGATTTTTTGGACACCCAGAAGTATACATTTTAATTTTACCTGGATTTGGAATAATTTCTCATATTATTACACAAGAAAGAGGAAAAAAGGAAACTTTTGGAAATTTAGGAATAATTTATGCAATACTTGCAATTGGTTTATTAGGATTTATTGTATGAGCT
>26f-7 
CTAGAAGTATAGTAGAAAATGGAGCAGGAACAGGATGAACAGTATATCCACCTTTATCCTCTGGAATTGCTCATGCTGGAGCTTCAGTTGATTTAGCAATTTTTTCATTACATTTAGCAGGAATTTCCTCAATTTTAGGAGCAGTAAATTTTATTACTACTGTAATTAATATACGATCTCCTGGAATTACTTTAGATCGAATACCTTTATTTGTTTGATCAGTTGTAATTACTGCTGTATTATTACTTTTATCTTTACCTGTTTTAGCTGGAGCTATTACTATATTATTAACAGATCGAAATTTAAATACTTCATTTTTCGACCCAGCAGGAGGAGGAGATCCAATTTTATATCAACATTTATTTTGATTTTTTGGACACCCAGAAGTATACATTTTAATTTTACCTGGATTTGGAATAATTTCTCATATTATTACACAAGAAAGAGGAAAAAAGGAAACTTTTGGAAATTTAGGAATAATTTATGCAATACTTGCAATTGGTTTATTAGGATTTATTGTATGAGCT
>26f-8 
CTAGAAGTATAGTAGAAAATGGAGCAGGAACAGGATGAACAGTATATCCACCTTTATCTTCTGGAATTGCTCATGCTGGAGCTTCAGTTGATTTAGCAATTTTTTCATTACATTTAGCAGGAATTTCCTCAATTTTAGGAGCAGTAAATTTTATTACTACTGTAATTAATATACGATCTCCTGGAATTACTTTAGATCGAATACCTTTATTTGTTTGATCAGTTGTAATTACTGCTGTATTATTACTTTTATCTTTACCTGTTTTAGCTGGAGCTATTACTATATTATTAACAGATCGAAATTTAAATACTTCATTTTTCGACCCAGCAGGAGGAGGAGATCCAATTTTATATCAACATTTATTTTGATTTTTTGGACACCCAGAAGTATACATTTTAATTTTACCTGGATTTGGAATAATTTCTCATATTATTACACAAGAAAGAGGAAAAAAGGAAACTTTTGGAAATTTAGGAATAATTTATGCAATACTTGCAATTGGTTTATTAGGATTTATTGTATGAGCT
>26f-9 
CTAGAAGTATAGTAGAAAATGGAGCAGGAACAGGATGAACAGTATATCCACCTTTATCTTCTGGGATTGCTCATGCTGGAGCTTCAGTTGATTTAGCAATTTTTTCATTACATTTAGCAGGAATTTCCTCAATTTTAGGAGCAGTAAATTTTATTACTACTGTAATTAATATACGATCTCCTGGAATTACTTTAGATCGAATACCTTTATTTGTTTGATCAGTTGTAATTACTGCTGTATTATTACTTTTATCTTTACCTGTTTTAGCTGGAGCTATTACTATATTATTAACAGATCGAAATTTAAATACTTCATTTTTCGACCCAGCAGGAGGAGGAGATCCAATTTTATATCAACATTTATTTTGATTTTTTGGACACCCAGAAGTATACATTTTAATTTTACCTGGATTTGGAATAATTTCTCATATTATTACACAAGAAAGAGGAAAAAAGGAAACTTTTGGAAATTTAGGAATAATTTATGCAATACTTGCAATTGGTTTATTAGGATTTATTGTATGAGCT
>30f-6 
CTAGAAGTATAGTAGAAAATGGAGCAGGAACAGGATGAACAGTATACCCACCTTTATCTTCTGGAATTGCTCATGCTGGGGCTTCAGTTGATTTAGCAATTTTTTCATTACATTTAGCAGGAATTTCCTCAATTTTAGGGGCAGTAAATTTTATTACTACTGTAATTAATATACGATCTCCTGGAATTACTTTAGATCGAATACCTTTATTTGTTTGATCAGTTGTAATTACTGCTGTATTATTACTTTTATCTTTACCTGTTTTAGCTGGAGCTATTACTATATTATTAACAGATCGAAATTTAAATACTTCATTTTTCGACCCAGCAGGAGGAGGAGATCCAATTTTATATCAACATTTATTTTGATTTTTTGGACATCCAGAAGTATACATTTTAATTTTACCTGGATTTGGAATAATTTCTCATATTATTACACAAGAAAGAGGAAAAAAGGAAACTTTTGGAAATTTAGGAATAATTTATGCAATACTTGCAATTGGTTTATTAGGATTTATTGTATGAGCT
>30f-7 
CTAGAAGTATAGTAGAAAATGGAGCAGGAACAGGATGAACAGTATATCCACCTTTATCTTCTGGAATTGCTCATGCTGGAGCTTCAGTTGATTTAGCAATTTTTTCATTACATTTAGCAGGAATTTCCTCAATTTTAGGAGCAGTAAATTTTATTACTACTGTAATTAATATACGATCTCCTGGAATTACTTTAGATCGAATACCTTTATTTGTTTGATCAGTTGTAATTACTGCTGTATTATTACTTTTATCTTTACCTGTTTTAGCTGGAGCTATTACTATATTATTAACAGATCGAAATTTAAATACTTCATTTTTCGACCCAGCAGGAGGAGGAGATCCAATTTTATACCAACATTTATTTTGATTTTTTGGACACCCAGAAGTATACATTTTAATTTTACCTGGATTTGGAATAATTTCTCATATTATTACACAAGAAAGAGGAAAAAAGGAAACTTTTGGAAATTTAGGAATAATTTATGCAATACTTGCAATTGGTTTATTAGGATTTATTGTATGAGCT
>30f-8 
CTAGAAGTATAGTAGAAAATGGAGCAGGAACAGGATGAACAGTATATCCACCTTTATCTTCTGGAATTGCTCATGCTGGGGCTTCAGTTGATTTAGCAATTTTTTCATTACATTTAGCAGGAATTTCCTCAATTTTAGGGGCAGTAAATTTTATTACTACTGTAATTAATATACGATCTCCTGGAATTACTTTAGATCGAATACCTTTATTTGTTTGATCAGTTGTAATTACTGCTGTATTATTACTTTTATCTTTACCTGTTTTAGCTGGAGCTATTACTATATTATTAACAGATCGAAATTTAAATACTTCATTTTTCGACCCAGCAGGAGGAGGAGATCCAATTTTATATCAACATTTATTTTGATTTTTTGGACATCCAGAAGTATACATTTTAATTTTACCTGGATTTGGAATAATTTCTCATATTATTACACAAGAAAGAGGAAAAAAGGAAACTTTTGGAAATTTAGGAATAATTTATGCAATACTTGCAATTGGTTTATTAGGATTTATTGTATGAGCT
>30f-9 
CTAGAAGTATAGTAGAAAATGGAGCAGGAACAGGATGAACAGTATATCCACCTTTATCTTCTGGAATTGCTCATGCTGGAGCTTCAGTTGATTTAGCAATTTTTTCATTACATTTAGCAGGAATTTCCTCAATTTTAGGGGCAGTAAATTTTATTACTACTGTAATTAATATACGATCTCCTGGAATTACTTTAGATCGAATACCTTTATTTGTTTGATCAGTTGTAATTACTGCTGTATTATTACTTTTATCTTTACCTGTTTTAGCTGGAGCTATTACTATATTATTAACAGATCGAAATTTAAATACTTCATTTTTCGACCCAGCAGGAGGAGGAGATCCAATTTTATATCAACATTTATTTTGATTTTTTGGACATCCAGAAGTATACATTTTAATTTTACCTGGATTTGGAATAATTTCTCATATTATTACACAAGAAAGAGGAAAAAAGGAAACTTTTGGAAATTTAGGAATAATTTATGCAATACTTGCAATTGGTTTATTAGGATTTATTGTATGAGCT
>30f-10 
CTAGAAGTATAGTAGAAAATGGAGCAGGAACAGGATGAACAGTATATCCACCTTTATCTTCTGGAATTGCTCATGCTGGAGCTTCAGTTGATTTAGCAATTTTTTCATTACATTTAGCAGGAATTTCCTCAATTTTAGGAGCAGTAAATTTTATTACTACTGTAATTAATATACGATCTCCTGGAATTACTTTAGATCGAATACCTTTATTTGTTTGATCAGTTGTAATTACTGCTGTATTATTACTTTTATCTTTACCTGTTTTAGCTGGAGCTATTACTATATTATTAACAGATCGAAATTTAAATACTTCATTTTTCGACCCAGCAGGAGGAGGAGATCCAATTTTATATCAACATTTATTTTGATTTTTTGGACACCCAGAAGTATACATTTTAATTTTACCTGGATTTGGAATAATTTCTCATATTATTACACAAGAAAGAGGAAAAAAGGAAACTTTTGGAAATTTAGGAATAATTTATGCAATACTTGCAATTGGTTTATTAGGATTTATTGTATGAGCT
>30f-11 
CTAGAAGTATAGTAGAAAATGGAGCAGGAACAGGATGAACAGTATACCCACCTTTATCTTCTGGAATTGCTCATGCTGGGGCTTCAGTTGATTTAGCAATTTTTTCATTACATTTAGCAGGAATTTCCTCAATTTTAGGAGCAGTAAATTTTATTACTACTGTAATTAATATACGATCTCCTGGAATTACTTTAGATCGAATACCTTTATTTGTTTGATCAGTTGTAATTACTGCTGTATTATTACTTTTATCTTTACCTGTTTTAGCTGGAGCTATTACTATATTATTAACAGATCGAAATTTAAATACTTCATTTTTCGACCCAGCAGGAGGAGGAGATCCAATTTTATATCAACATTTATTTTGATTTTTTGGACATCCAGAAGTATACATTTTAATTTTACCTGGATTTGGAATAATTTCTCATATTATTACACAAGAAAGAGGAAAAAAGGAAACTTTTGGAAATTTAGGAATAATTTATGCAATACTTGCAATTGGTTTATTAGGATTTATTGTATGAGCT
>30f-12 
CTAGAAGTATAGTAGAAAATGGAGCAGGAACAGGATGAACAGTATACCCACCTTTATCTTCTGGAATTGCTCATGCTGGGGCTTCAGTTGATTTAGCAATTTTTTCATTACATTTAGCAGGAATTTCCTCAATTTTAGGGGCAGTAAATTTTATTACTACTGTGATTAATATACGATCTCCTGGGATTACTTTAGATCGAATACCTTTATTTGTTTGATCAGTTGTAATTACTGCTGTATTATTACTTTTATCTTTACCTGTTTTAGCTGGAGCTATTACTATATTATTAACAGATCGAAATTTAAATACTTCATTTTTCGACCCAGCAGGAGGAGGAGATCCAATTTTATATCAACATTTATTTTGATTTTTTGGACATCCAGAAGTATACATTTTAATTTTACCTGGATTTGGAATAATTTCTCATATTATTACACAAGAAAGAGGAAAAAAGGAAACTTTTGGAAATTTAGGAATAATTTATGCAATACTTGCAATTGGTTTATTAGGATTTATTGTATGAGCT
>30f-13 
CTAGAAGTATAGTAGAAAATGGAGCAGGAACAGGATGAACAGTATATCCACCTTTATCTTCTGGAATTGCTCATGCCGGGGCTTCAGTTGATTTAGCAATTTTTTCATTACATTTAGCAGGAATTTCCTCAATTTTAGGGGCAGTAAATTTTATTACTACTGTAATTAATATACGATCTCCTGGAATTACTTTAGATCGAATACCTTTATTTGTTTGATCAGTTGTAATTACTGCTGTATTATTACTTTTATCTTTACCTGTTTTAGCTGGAGCTATTACTATATTATTAACAGATCGAAATTTAAATACTTCATTTTTCGACCCAGCAGGAGGAGGAGATCCAATTTTATATCAACATTTATTTTGATTTTTTGGACATCCAGAAGTATACATTTTAATTTTACCTGGATTTGGAATAATTTCTCATATTATTACACAAGAAAGAGGAAAAAAGGAAACTTTTGGAAATTTAGGAATAATTTATGCAATACTTGCAATTGGTTTATTAGGATTTATTGTATGAGCT
>30f-14 
CTAGAAGTATAGTAGAAAATGGAGCAGGAACAGGATGAACAGTATACCCACCTTTATCTTCTGGAATTGCTCATGCTGGGGCTTCAGTTGATTTAGCAATTTTTTCATTACATTTAGCAGGAATTTCCTCAATTTTAGGGGCAGTAAATTTTATTACTACTGTAATTAATATACGATCTCCTGGAATTACTTTAGATCGAATACCTTTATTTGTTTGATCAGTTGTAATTACTGCTGTATTATTACTTTTATCTTTACCTGTTTTAGCTGGAGCTATTACTATATTATTAACAGATCGAAATTTAAATACTTCATTTTTCGACCCAGCAGGAGGAGGAGATCCAATTTTATATCAACATTTATTTTGATTTTTTGGACATCCAGAAGTATACATTTTAATTTTACCTGGATTTGGAATAATTTCTCATATTATTACACAAGAAAGAGGAAAAAAGGAAACTTTTGGAAATTTAGGAATAATTTATGCAATACTTGCAATTGGTTTATTAGGATTTATTGTATGAGCT
>31f-1 
CTAGAAGTATAGTAGAAAATGGAGCAGGAACAGGATGAACAGTATACCCACCTTTATCTTCTGGAATTGCTCATGCTGGGGCTTCAGTTGATTTAGCAATTTTTTCATTACATTTAGCAGGAATTTCCTCAATTTTAGGAGCAGTAAATTTTATTACTACTGTGATTAATATACGATCTCCTGGGATTACTTTAGATCGAATACCTTTATTTGTTTGATCAGTTGTAATTACTGCTGTATTATTACTTTTATCTTTACCTGTTTTAGCTGGAGCTATTACTATATTATTAACAGATCGAAATTTAAATACTTCATTTTTCGACCCAGCAGGAGGAGGAGATCCAATTTTATATCAACATTTATTTTGATTTTTTGGACATCCAGAAGTATACATTTTAATTTTACCTGGATTTGGAATAATTTCTCATATTATTACACAAGAAAGAGGAAAAAAGGAAACTTTTGGAAATTTAGGAATAATTTATGCAATACTTGCAATTGGTTTATTAGGATTTATTGTATGAGCT
>31f-2 
CTAGAAGTATAGTAGAAAATGGAGCAGGAACAGGATGAACAGTATATCCACCTTTATCTTCTGGAATTGCTCATGCTGGAGCTTCAGTTGATTTAGCAATTTTTTCATTACATTTAGCAGGAATTTCCTCAATTTTAGGGGCAGTAAATTTTATTACTACTGTAATTAATATACGATCTCCTGGAATTACTTTAGATCGAATACCTTTATTTGTTTGATCAGTTGTAATTACTGCTGTATTATTACTTTTATCTTTACCTGTTTTAGCTGGAGCTATTACTATATTATTAACAGATCGAAATTTAAATACTTCATTTTTCGACCCAGCAGGAGGAGGAGATCCAATTTTATATCAACATTTATTTTGATTTTTTGGGCATCCAGAAGTATACATTTTAATTTTACCTGGATTTGGAATAATTTCTCATATTATTACACAAGAAAGAGGAAAAAAGGAAACTTTTGGAAATTTAGGAATAATTTATGCAATACTTGCAATTGGTTTATTAGGATTTATTGTATGAGCT
>31f-3 
CTAGAAGTATAGTAGAAAATGGAGCAGGAACAGGATGAACAGTATACCCACCTTTATCTTCTGGAATTGCTCATGCTGGGGCTTCAGTTGATTTAGCAATTTTTTCATTACATTTAGCAGGAATTTCCTCAATTTTAGGGGCAGTAAATTTTATTACTACTGTAATTAATATACGATCTCCTGGAATTACTTTAGATCGAATACCTTTATTTGTTTGATCAGTTGTAATTACTGCTGTATTATTACTTTTATCTTTACCTGTTTTAGCTGGAGCTATTACTATATTATTAACAGATCGAAATTTAAATACTTCATTTTTCGACCCAGCAGGAGGAGGAGATCCAATTTTATATCAACATTTATTTTGATTTTTTGGACATCCAGAAGTATACATTTTAATTTTACCTGGATTTGGAATAATTTCTCATATTATTACACAAGAAAGAGGAAAAAAGGAAACTTTTGGAAATTTAGGAATAATTTATGCAATACTTGCAATTGGTTTATTAGGATTTATTGTATGAGCT
>31f-4 
CTAGAAGTATAGTAGAAAATGGAGCAGGAACAGGATGAACAGTATACCCACCTTTATCTTCTGGAATTGCTCATGCCGGGGCTTCAGTTGATTTAGCAATTTTTTCATTACATTTAGCAGGAATTTCCTCAATTTTAGGGGCAGTAAATTTTATTACTACTGTAATTAATATACGATCTCCTGGAATTACTTTAGATCGAATACCTTTATTTGTTTGATCAGTTGTAATTACTGCTGTATTATTACTTTTATCTTTACCTGTTTTAGCTGGAGCTATTACTATATTATTAACAGATCGAAATTTAAATACTTCATTTTTCGACCCAGCAGGAGGAGGAGATCCAATTTTATATCAACATTTATTTTGATTTTTTGGACATCCAGAAGTATACATTTTAATTTTACCTGGATTTGGAATAATTTCTCATATTATTACACAAGAAAGAGGAAAAAAGGAAACTTTTGGAAATTTAGGAATAATTTATGCAATACTTGCAATTGGTTTATTAGGATTTATTGTATGAGCT
>31f-5 
CTAGAAGTATAGTAGAAAATGGAGCAGGAACAGGATGAACAGTATACCCACCTTTATCTTCTGGAATTGCTCATGCTGGGGCTTCAGTTGATTTAGCAATTTTTTCATTACATTTAGCAGGAATTTCCTCAATTTTAGGAGCAGTAAATTTTATTACTACTGTAATTAATATACGATCTCCTGGAATTACTTTAGATCGAATACCTTTATTTGTTTGATCAGTTGTAATTACTGCTGTATTATTACTTTTATCTTTACCTGTTTTAGCTGGAGCTATTACTATATTATTAACAGATCGAAATTTAAATACTTCATTTTTCGACCCAGCAGGAGGAGGAGATCCAATTTTATATCAACATTTATTTTGATTTTTTGGACATCCAGAAGTATACATTTTAATTTTACCTGGATTTGGAATAATTTCTCATATTATTACACAAGAAAGAGGAAAAAAGGAAACTTTTGGAAATTTAGGAATAATTTATGCAATACTTGCAATTGGTTTATTAGGATTTATTGTATGAGCT
>31f-6 
CTAGAAGTATAGTAGAAAATGGAGCAGGAACAGGATGAACAGTATACCCGCCTTTATCTTCTGGAATTGCTCATGCTGGGGCTTCAGTTGATTTAGCAATTTTTTCATTACATTTAGCAGGAATTTCCTCAATTTTAGGGGCAGTAAATTTTATTACTACTGTAATTAATATACGATCTCCTGGAATTACTTTAGATCGAATACCTTTATTTGTTTGATCAGTTGTAATTACTGCTGTATTATTACTTTTATCTTTACCTGTTTTAGCTGGAGCTATTACTATATTATTAACAGATCGAAATTTAAATACTTCATTTTTCGACCCAGCAGGAGGAGGAGATCCAATTTTATATCAACATTTATTTTGATTTTTTGGACATCCAGAAGTATACATTTTAATTTTACCTGGATTTGGAATAATTTCTCATATTATTACACAAGAAAGAGGAAAAAAGGAAACTTTTGGAAATTTAGGAATAATTTATGCAATACTTGCAATTGGTTTATTAGGATTTATTGTATGAGCT
>31f-7 
CTAGAAGTATAGTAGAAAATGGAGCAGGAACAGGATGAACAGTATATCCACCTTTATCTTCTGGAATTGCTCATGCTGGAGCTTCAGTTGATTTAGCAATTTTTTCATTACATTTAGCAGGAATTTCCTCAATTTTAGGGGCAGTAAATTTTATTACTACTGTAATTAATATACGATCTCCTGGAATTACTTTAGATCGAATACCTTTATTTGTTTGATCAGTTGTAATTACTGCTGTATTATTACTTTTATCTTTACCTGTTTTAGCTGGAGCTATTACTATATTATTAACAGATCGAAATTTAAATACTTCATTTTTCGACCCAGCAGGAGGAGGAGATCCAATTTTATATCAACATTTATTTTGATTTTTTGGACATCCAGAAGTATACATTTTAATTTTACCTGGATTTGGAATAATTTCTCATATTATTACACAAGAAAGAGGAAAAAAGGAAACTTTTGGAAATTTAGGAATAATTTATGCAATACTTGCAATTGGTTTATTAGGATTTATTGTATGAGCT
>31f-8 
CTAGAAGTATAGTAGAAAATGGAGCAGGAACAGGATGAACAGTATATCCACCTTTATCTTCTGGAATTGCTCATGCTGGAGCTTCAGTTGATTTAGCAATTTTTTCATTACATTTAGCAGGAATTTCCTCAATTTTAGGGGCAGTAAATTTTATTACTACTGTAATTAATATACGATCTCCTGGAATTACTTTAGATCGAATACCTTTATTTGTTTGATCAGTTGTAATTACTGCTGTATTATTACTTTTATCTTTACCTGTTTTAGCTGGAGCTATTACTATATTATTAACAGATCGAAATTTAAATACTTCATTTTTCGACCCAGCAGGAGGAGGAGATCCAATTTTATATCAACATTTATTTTGATTTTTTGGACATCCAGAAGTATACATTTTAATTTTACCTGGATTTGGAATAATTTCTCATATTATTACACAAGAAAGAGGAAAAAAGGAAACTTTTGGAAATTTAGGAATAATTTATGCAATACTTGCAATTGGTTTATTAGGATTTATTGTATGAGCT
>31f-9 
CTAGAAGTATAGTAGAAAATGGAGCAGGAACAGGATGAACAGTATACCCACCTTTATCTTCTGGAATTGCTCATGCTGGGGCTTCAGTTGATTTAGCAATTTTTTCATTACATTTAGCAGGAATTTCCTCAATTTTAGGGGCAGTAAATTTTATTACTACTGTAATTAATATACGATCTCCTGGAATTACTTTAGATCGAATACCTTTATTTGTTTGATCAGTTGTAATTACTGCTGTATTATTACTTTTATCTTTACCTGTTTTAGCTGGAGCTATTACTATATTATTAACAGATCGAAATTTAAATACTTCATTTTTCGACCCAGCAGGAGGAGGAGATCCAATTTTATATCAACATTTATTTTGATTTTTTGGACATCCAGAAGTATACATTTTAATTTTACCTGGATTTGGAATAATTTCTCATATTATTACACAAGAAAGAGGAAAAAAGGAAACTTTTGGAAATTTAGGAATAATTTATGCAATACTTGCAATTGGTTTATTAGGATTTATTGTATGAGCT
>32f-1 
CTAGAAGTATAGTAGAAAATGGAGCAGGAACAGGATGAACAGTATACCCACCTTTATCTTCTGGAATTGCTCATGCTGGAGCTTCAGTTGATTTAGCAATTTTTTCATTACATTTAGCAGGAATTTCCTCAATTTTAGGAGCAGTAAATTTTATTACTACTGTAATTAATATACGATCTCCTGGAATTACTTTAGATCGAATACCTTTATTTGTTTGATCAGTTGTAATTACTGCTGTATTATTACTTTTATCTTTACCTGTTTTAGCTGGAGCTATTACTATATTATTAACAGATCGAAATTTAAATACTTCATTTTTCGACCCAGCAGGAGGAGGAGATCCAATTTTATACCAACATTTATTTTGATTTTTTGGACACCCAGAAGTATACATTTTAATTTTACCTGGATTTGGAATAATTTCTCATATTATTACACAAGAAAGAGGAAAAAAGGAAACTTTTGGAAATTTAGGAATAATTTATGCAATACTTGCAATTGGTCTATTAGGATTTATTGTATGAGCT
>32f-2 
CTAGAAGTATAGTAGAAAATGGAGCAGGAACAGGATGAACAGTATACCCACCTTTATCTTCTGGGATTGCTCATGCTGGAGCTTCAGTTGATTTAGCAATTTTTTCATTACATTTAGCAGGAATTTCCTCAATTTTAGGAGCAGTAAATTTTATTACTACTGTAATTAATATACGATCTCCTGGAATTACTTTAGATCGAATACCTTTATTTGTTTGATCAGTTGTAATTACTGCTGTATTATTACTTTTATCTTTACCTGTTTTAGCTGGAGCTATTACTATATTATTAACAGATCGAAATTTAAATACTTCATTTTTCGACCCAGCAGGAGGAGGAGATCCAATTTTATATCAACATTTATTTTGATTTTTTGGACACCCAGAAGTATACATTTTAATTTTACCTGGATTTGGAATAATTTCTCATATTATTACACAAGAAAGAGGAAAAAAGGAAACTTTTGGAAATTTAGGAATAATTTATGCAATACTTGCAATTGGTTTATTAGGATTTATTGTATGAGCT
>32f-7 
CTAGAAGTATAGTAGAAAATGGAGCAGGAACAGGATGAACAGTATATCCACCTTTATCTTCTGGAATTGCTCATGCTGGAGCTTCAGTTGATTTAGCAATTTTTTCATTACATTTAGCAGGAATTTCCTCAATTTTAGGGGCAGTAAATTTTATTACTACTGTAATTAATATACGATCTCCTGGAATTACTTTAGATCGAATACCTTTATTTGTTTGATCAGTTGTAATTACTGCTGTATTATTACTTTTATCTTTACCTGTTTTAGCTGGAGCTATTACTATATTATTAACAGATCGAAATTTAAATACTTCATTTTTCGACCCAGCAGGAGGAGGAGATCCAATTTTATATCAACATTTATTTTGATTTTTTGGACATCCAGAAGTATACATTTTAATTTTACCTGGATTTGGAATAATTTCTCATATTATTACACAAGAAAGAGGAAAAAAGGAAACTTTTGGAAATTTAGGAATAATTTATGCAATACTTGCAATTGGTTTATTAGGATTTATTGTATGAGCT
>33f-1 
CTAGAAGTATAGTAGAAAATGGAGCAGGAACAGGATGAACAGTATATCCACCTTTATCTTCTGGAATTGCTCATGCTGGAGCTTCAGTTGATTTAGCAATTTTTTCATTACATTTAGCAGGAATTTCCTCAATTTTAGGGGCAGTAAATTTTATTACTACTGTGATTAATATACGATCTCCTGGGATTACTTTAGATCGAATACCTTTATTTGTTTGATCAGTTGTAATTACTGCTGTATTATTACTTTTATCTTTACCTGTTTTAGCTGGAGCTATTACTATATTATTGACAGATCGAAATTTAAATACTTCATTTTTCGATCCAGCAGGAGGAGGAGATCCAATTTTATATCAACATTTATTTTGATTTTTTGGACATCCAGAAGTATACATTTTAATTTTACCTGGATTTGGAATAATTTCTCATATTATTACACAAGAAAGAGGAAAAAAGGAAACTTTTGGAAATTTAGGAATAATTTATGCAATACTTGCAATTGGTTTATTAGGGTTTATTGTATGAGCT
>33f-2 
CTAGAAGTATAGTAGAAAATGGAGCAGGAACAGGATGAACAGTATATCCACCTTTATCTTCTGGAATTGCTCATGCTGGAGCTTCAGTTGATTTAGCAATTTTTTCATTACATTTAGCAGGAATTTCCTCAATTTTAGGGGCAGTAAATTTTATTACTACTGTGATTAATATACGATCTCCTGGGATTACTTTAGATCGAATACCTTTATTTGTTTGATCAGTTGTAATTACTGCTGTATTATTACTTTTATCTTTACCTGTTTTAGCTGGAGCTATTACTATATTATTGACAGATCGAAATTTAAATACTTCATTTTTCGATCCAGCAGGAGGAGGAGATCCAATTTTATATCAACATTTATTTTGATTTTTTGGACATCCAGAAGTATACATTTTAATTTTACCTGGATTTGGAATAATTTCTCATATTATTACACAAGAAAGAGGAAAAAAGGAAACTTTTGGAAATTTAGGAATAATTTATGCAATACTTGCAATTGGTTTATTAGGGTTTATTGTATGAGCT
>33f-3 
CTAGAAGTATAGTAGAAAATGGAGCAGGAACAGGATGAACAGTATACCCACCTTTATCTTCTGGAATTGCTCATGCTGGAGCTTCAGTTGATTTAGCAATTTTTTCATTACATTTAGCAGGAATTTCCTCAATTTTAGGGGCAGTAAATTTTATTACTACTGTGATTAATATACGATCTCCTGGGATTACTTTAGATCGAATACCTTTATTTGTTTGATCAGTTGTAATTACTGCTGTATTATTACTTTTATCTTTACCTGTTTTAGCTGGAGCTATTACTATATTATTGACAGATCGAAATTTAAATACTTCATTTTTCGATCCAGCAGGAGGAGGAGATCCAATTTTATATCAACATTTATTTTGATTTTTTGGACATCCAGAAGTATACATTTTAATTTTACCTGGATTTGGAATAATTTCTCATATTATTACACAAGAAAGAGGAAAAAAGGAAACTTTTGGAAATTTAGGAATAATTTATGCAATACTTGCAATTGGTTTATTAGGGTTTATTGTATGAGCT
>33f-4 
CTAGAAGTATAGTAGAAAATGGAGCAGGAACAGGATGAACAGTATACCCACCTTTATCTTCTGGAATTGCTCATGCTGGAGCTTCAGTTGATTTAGCAATTTTTTCATTACATTTAGCAGGAATTTCCTCAATTTTAGGGGCAGTAAATTTTATTACTACTGTGATTAATATACGATCTCCTGGGATTACTTTAGATCGAATACCTTTATTTGTTTGATCAGTTGTAATTACTGCTGTATTATTACTTTTATCTTTACCTGTTTTAGCTGGAGCTATTACTATATTATTGACAGATCGAAATTTAAATACTTCATTTTTCGATCCAGCAGGAGGAGGAGATCCAATTTTATATCAACATTTATTTTGATTTTTTGGGCATCCAGAAGTATATATTTTAATTTTACCTGGATTTGGAATAATTTCTCATATTATTACACAAGAAAGAGGAAAAAAGGAAACTTTTGGAAATTTAGGAATAATTTATGCAATACTTGCAATTGGTTTATTAGGGTTTATTGTATGAGCT
>33f-5 
CTAGAAGTATAGTAGAAAATGGAGCAGGAACAGGATGAACAGTATACCCACCTTTATCTTCTGGAATTGCTCATGCTGGAGCTTCAGTTGATTTAGCAATTTTTTCATTACATTTAGCAGGAATTTCCTCAATTTTAGGGGCAGTAAATTTTATTACTACTGTGATTAATATACGATCTCCTGGGATTACTTTAGATCGAATACCTTTATTTGTTTGATCAGTTGTAATTACTGCTGTATTATTACTTTTATCTTTACCTGTTTTAGCTGGAGCTATTACTATATTATTGACAGATCGAAATTTAAATACTTCATTTTTCGATCCAGCAGGAGGAGGAGATCCAATTTTATATCAACATTTATTTTGATTTTTTGGACATCCAGAAGTATACATTTTAATTTTACCTGGATTTGGAATAATTTCTCATATTATTACACAAGAAAGAGGAAAAAAGGAAACTTTTGGAAATTTAGGAATAATTTATGCAATACTTGCAATTGGTTTATTAGGGTTTATTGTATGAGCT
>34f-1 
CTAGAAGTATAGTAGAAAATGGAGCAGGAACAGGATGAACAGTATACCCACCTTTATCTTCTGGAATTGCTCATGCTGGGGCTTCAGTTGATTTAGCAATTTTTTCATTACATTTAGCAGGAATTTCCTCAATTTTAGGGGCAGTAAATTTTATTACTACTGTAATTAATATACGATCTCCTGGAATTACTTTAGATCGAATACCTTTATTTGTTTGATCAGTTGTAATTACTGCTGTATTATTACTTTTATCTTTACCTGTTTTAGCTGGGGCTATTACTATATTATTAACAGATCGAAATTTAAATACTTCATTTTTCGACCCAGCAGGAGGAGGAGATCCAATTTTATATCAACATTTATTTTGATTTTTTGGACATCCAGAAGTATATATTTTAATTTTACCTGGATTTGGAATAATTTCTCATATTATTACACAAGAAAGAGGAAAAAAGGAAACTTTTGGAAATTTAGGAATAATTTATGCAATACTTGCAATTGGTTTATTAGGATTTATTGTATGAGCT
>35f-1 
CTAGAAGTATAGTAGAAAATGGAGCAGGAACAGGATGAACAGTATACCCACCTTTATCTTCTGGAATTGCTCATGCTGGAGCTTCAGTTGATTTAGCAATTTTTTCATTACATTTAGCAGGAATTTCCTCAATTTTAGGGGCAGTAAATTTTATTACTACTGTAATTAATATACGATCTCCTGGGATTACTTTAGATCGAATACCTTTATTTGTTTGATCAGTTGTAATTACTGCTGTATTATTACTTTTATCTTTACCTGTTTTAGCTGGAGCTATTACTATATTATTGACAGATCGAAATTTAAATACTTCATTTTTCGACCCAGCAGGAGGAGGAGATCCAATTTTATATCAACATTTATTTTGATTTTTTGGACATCCAGAAGTATACATTTTAATTTTACCTGGATTTGGAATAATTTCTCATATTATTACACAAGAAAGAGGAAAAAAGGAAACTTTTGGAAATTTAGGAATAATTTATGCAATACTTGCAATTGGTTTATTAGGGTTTATTGTATGAGCT
>35f-2 
CTAGAAGTATAGTAGAAAATGGAGCAGGAACAGGATGAACAGTATACCCACCTTTATCTTCTGGAATTGCTCATGCTGGAGCTTCAGTTGATTTAGCAATTTTTTCATTACATTTAGCAGGAATTTCCTCAATTTTAGGGGCAGTAAATTTTATTACTACTGTAATTAATATACGATCTCCTGGGATTACTTTAGATCGAATACCTTTATTTGTTTGATCAGTTGTAATTACTGCTGTATTATTACTTTTATCTTTACCTGTTTTAGCTGGAGCTATTACTATATTATTGACAGATCGAAATTTAAATACTTCATTTTTCGACCCAGCAGGAGGAGGAGATCCAATTTTATATCAACATTTATTTTGATTTTTTGGACATCCAGAAGTATACATTTTAATTTTACCTGGATTTGGAATAATTTCTCATATTATTACACAAGAAAGAGGAAAAAAGGAAACTTTTGGAAATTTAGGAATAATTTATGCAATACTTGCAATTGGTTTATTAGGGTTTATTGTATGAGCT
>35f-3 
CTAGAAGTATAGTAGAAAATGGAGCAGGAACAGGATGAACAGTATACCCACCTTTATCTTCTGGAATTGCTCATGCTGGAGCTTCAGTTGATTTAGCAATTTTTTCATTACATTTAGCAGGAATTTCCTCAATTTTAGGGGCAGTAAATTTTATTACTACTGTAATTAATATACGATCTCCTGGGATTACTTTAGATCGAATACCTTTATTTGTTTGATCAGTTGTAATTACTGCTGTATTATTACTTTTATCTTTACCTGTTTTAGCTGGAGCTATTACTATATTATTGACAGATCGAAATTTAAATACTTCATTTTTCGACCCAGCAGGAGGAGGAGATCCAATTTTATATCAACATTTATTTTGATTTTTTGGACATCCAGAAGTATACATTTTAATTTTACCTGGATTTGGAATAATTTCTCATATTATTACACAAGAAAGAGGAAAAAAGGAAACTTTTGGAAATTTAGGAATAATTTATGCAATACTTGCAATTGGTTTATTAGGGTTTATTGTATGAGCT
>36f-1 
CTAGAAGTATAGTAGAAAATGGAGCAGGAACAGGATGAACAGTATACCCACCTTTATCTTCTGGAATTGCTCATGCTGGAGCTTCAGTTGATTTAGCAATTTTTTCATTACATTTAGCAGGAATTTCCTCAATTTTAGGGGCAGTAAATTTTATTACTACTGTAATTAATATACGATCTCCTGGGATTACTTTAGATCGAATACCTTTATTTGTTTGATCAGTTGTAATTACTGCTGTATTATTACTTTTATCTTTACCTGTTTTAGCTGGAGCTATTACTATATTATTGACAGATCGAAATTTAAATACTTCATTTTTCGACCCAGCAGGAGGAGGAGATCCAATTTTATATCAACATTTATTTTGATTTTTTGGACATCCAGAAGTATACATTTTAATTTTACCTGGATTTGGAATAATTTCTCATATTATTACACAAGAAAGAGGAAAAAAGGAAACTTTTGGAAATTTAGGAATAATTTATGCAATACTTGCAATTGGTTTATTAGGGTTTATTGTATGAGCT
>36f-2 
CTAGAAGTATAGTAGAAAATGGAGCAGGAACAGGATGAACAGTATACCCACCTTTATCTTCTGGAATTGCTCATGCTGGAGCTTCAGTTGATTTAGCAATTTTTTCATTACATTTAGCAGGAATTTCCTCAATTTTAGGGGCAGTAAATTTTATTACTACTGTAATTAATATACGATCTCCTGGGATTACTTTAGATCGAATACCTTTATTTGTTTGATCAGTTGTAATTACTGCTGTATTATTACTTTTATCTTTACCTGTTTTAGCTGGAGCTATTACTATATTATTGACAGATCGAAATTTAAATACTTCATTTTTCGACCCAGCAGGAGGAGGAGATCCAATTTTATATCAACATTTATTTTGATTTTTTGGACATCCAGAAGTATACATTTTAATTTTACCTGGATTTGGGATAATTTCTCATATTATTACACAAGAAAGAGGAAAAAAGGAAACTTTTGGAAATTTAGGTATAATTTATGCAATACTTGCAATTGGTTTATTGGGGTTTATTGTATGAGCT
>36f-3 
CTAGAAGTATAGTAGAAAATGGAGCAGGAACAGGATGAACAGTATACCCACCTTTATCTTCTGGAATTGCTCATGCTGGAGCTTCAGTTGATTTAGCAATTTTTTCATTACATTTAGCAGGAATTTCCTCAATTTTAGGGGCAGTAAATTTTATTACTACTGTAATTAATATACGATCTCCTGGGATTACTTTAGATCGAATACCTTTATTTGTTTGATCAGTTGTAATTACTGCTGTATTATTACTTTTATCTTTACCTGTTTTAGCTGGAGCTATTACTATATTATTGACAGATCGAAATTTAAATACTTCATTTTTCGACCCAGCAGGAGGAGGAGATCCAATTTTATATCAACATTTATTTTGATTTTTTGGACATCCAGAAGTATACATTTTAATTTTACCTGGATTTGGGATAATTTCTCATATTATTACACAAGAAAGAGGAAAAAAGGAAACTTTTGGAAATTTAGGTATAATTTATGCAATACTTGCAATTGGTTTATTGGGGTTTATTGTATGAGCT
>36f-4 
CTAGAAGTATAGTAGAAAATGGAGCAGGAACAGGATGAACAGTATACCCACCTTTATCTTCTGGAATTGCTCATGCTGGAGCTTCAGTTGATTTAGCAATTTTTTCATTACATTTAGCAGGAATTTCCTCAATTTTAGGGGCAGTAAATTTTATTACTACTGTAATTAATATACGATCTCCTGGGATTACTTTAGATCGAATACCTTTATTTGTTTGATCAGTTGTAATTACTGCTGTATTATTACTTTTATCTTTACCTGTTTTAGCTGGAGCTATTACTATATTATTGACAGATCGAAATTTAAATACTTCATTTTTCGACCCAGCAGGAGGAGGAGATCCAATTTTATATCAACATTTATTTTGATTTTTTGGACATCCAGAAGTATACATTTTAATTTTACCTGGATTTGGGATAATTTCTCATATTATTACACAAGAAAGAGGAAAAAAGGAAACTTTTGGAAATTTAGGTATAATTTATGCAATACTTGCAATTGGTTTATTGGGGTTTATTGTATGAGCT
>36f-5 
CTAGAAGTATAGTAGAAAATGGAGCAGGAACAGGATGAACAGTATACCCACCTTTATCTTCTGGAATTGCTCATGCTGGAGCTTCAGTTGATTTAGCAATTTTTTCATTACATTTAGCAGGAATTTCCTCAATTTTAGGGGCAGTAAATTTTATTACTACTGTAATTAATATACGATCTCCTGGGATTACTTTAGATCGAATACCTTTATTTGTTTGATCAGTTGTAATTACTGCTGTATTATTACTTTTATCTTTACCTGTTTTAGCTGGAGCTATTACTATATTATTGACAGATCGAAATTTAAATACTTCATTTTTCGACCCAGCAGGAGGAGGAGATCCAATTTTATATCAACATTTATTTTGATTTTTTGGACATCCAGAAGTATACATTTTAATTTTACCTGGATTTGGGATAATTTCTCATATTATTACACAAGAAAGAGGAAAAAAGGAAACTTTTGGAAATTTAGGTATAATTTATGCAATACTTGCAATTGGTTTATTGGGGTTTATTGTATGAGCT
>36f-6 
CTAGAAGTATAGTAGAAAATGGAGCAGGAACAGGATGAACAGTATACCCACCTTTATCTTCTGGAATTGCTCATGCTGGAGCTTCAGTTGATTTAGCAATTTTTTCATTACATTTAGCAGGAATTTCCTCAATTTTAGGGGCAGTAAATTTTATTACTACTGTAATTAATATACGATCTCCTGGGATTACTTTAGATCGAATACCTTTATTTGTTTGATCAGTTGTAATTACTGCTGTATTATTACTTTTATCTTTACCTGTTTTAGCTGGAGCTATTACTATATTATTGACAGATCGAAATTTAAATACTTCATTTTTCGACCCAGCAGGAGGAGGAGATCCAATTTTATATCAACATTTATTTTGATTTTTTGGACATCCAGAAGTATACATTTTAATTTTACCTGGATTTGGGATAATTTCTCATATTATTACACAAGAAAGAGGAAAAAAGGAAACTTTTGGAAATTTAGGTATAATTTATGCAATACTTGCAATTGGTTTATTGGGGTTTATTGTATGAGCT
>36f-7 
CTAGAAGTATAGTAGAAAATGGAGCAGGAACAGGATGAACAGTATACCCACCTTTATCTTCTGGAATTGCTCATGCTGGAGCTTCAGTTGATTTAGCAATTTTTTCATTACATTTAGCAGGAATTTCCTCAATTTTAGGGGCAGTAAATTTTATTACTACTGTAATTAATATACGATCTCCTGGGATTACTTTAGATCGAATACCTTTATTTGTTTGATCAGTTGTAATTACTGCTGTATTATTACTTTTATCTTTACCTGTTTTAGCTGGAGCTATTACTATATTATTGACAGATCGAAATTTAAATACTTCATTTTTCGACCCAGCAGGAGGAGGAGATCCAATTTTATATCAACATTTATTTTGATTTTTTGGACATCCAGAAGTATACATTTTAATTTTACCTGGATTTGGAATAATTTCTCATATTATTACACAAGAAAGAGGAAAAAAGGAAACTTTTGGAAATTTAGGAATAATTTATGCAATACTTGCAATTGGTTTATTAGGGTTTATTGTATGAGCT
>36f-8 
CTAGAAGTATAGTAGAAAATGGAGCAGGAACAGGATGAACAGTATACCCACCTTTATCTTCTGGAATTGCTCATGCTGGAGCTTCAGTTGATTTAGCAATTTTTTCATTACATTTAGCAGGAATTTCCTCAATTTTAGGGGCAGTAAATTTTATTACTACTGTAATTAATATACGATCTCCTGGGATTACTTTAGATCGAATACCTTTATTTGTTTGATCAGTTGTAATTACTGCTGTATTATTACTTTTATCTTTACCTGTTTTAGCTGGAGCTATTACTATATTATTGACAGATCGAAATTTAAATACTTCATTTTTCGACCCAGCAGGAGGAGGAGATCCAATTTTATATCAACATTTATTTTGATTTTTTGGACATCCAGAAGTATACATTTTAATTTTACCTGGATTTGGAATAATTTCTCATATTATTACACAAGAAAGAGGAAAAAAGGAAACTTTTGGAAATTTAGGAATAATTTATGCAATACTTGCAATTGGTTTATTAGGGTTTATTGTATGAGCT
>36f-9 
CTAGAAGTATAGTAGAAAATGGAGCAGGAACAGGATGAACAGTATACCCACCTTTATCTTCTGGAATTGCTCATGCTGGAGCTTCAGTTGATTTAGCAATTTTTTCATTACATTTAGCAGGAATTTCCTCAATTTTAGGGGCAGTAAATTTTATTACTACTGTAATTAATATACGATCTCCTGGGATTACTTTAGATCGAATACCTTTATTTGTTTGATCAGTTGTAATTACTGCTGTATTATTACTTTTATCTTTACCTGTTTTAGCTGGAGCTATTACTATATTATTGACAGATCGAAATTTAAATACTTCATTTTTCGACCCAGCAGGAGGAGGAGATCCAATTTTATATCAACATTTATTTTGATTTTTTGGACATCCAGAAGTATACATTTTAATTTTACCTGGATTTGGGATAATTTCTCATATTATTACACAAGAAAGAGGAAAAAAGGAAACTTTTGGAAATTTAGGTATAATTTATGCAATACTTGCAATTGGTTTATTGGGGTTTATTGTATGAGCT
>36f-10 
CTAGAAGTATAGTAGAAAATGGAGCAGGAACAGGATGAACAGTATACCCACCTTTATCTTCTGGAATTGCTCATGCTGGAGCTTCAGTTGATTTAGCAATTTTTTCATTACATTTAGCAGGAATTTCCTCAATTTTAGGGGCAGTAAATTTTATTACTACTGTAATTAATATACGATCTCCTGGGATTACTTTAGATCGAATACCTTTATTTGTTTGATCAGTTGTAATTACTGCTGTATTATTACTTTTATCTTTACCTGTTTTAGCTGGAGCTATTACTATATTATTGACAGATCGAAATTTAAATACTTCATTTTTCGACCCAGCAGGAGGAGGAGATCCAATTTTATATCAACATTTATTTTGATTTTTTGGACATCCAGAAGTATACATTTTAATTTTACCTGGATTTGGGATAATTTCTCATATTATTACACAAGAAAGAGGAAAAAAGGAAACTTTTGGAAATTTAGGTATAATTTATGCAATACTTGCAATTGGTTTATTGGGGTTTATTGTATGAGCT
>36f-19 
CTAGAAGTATAGTAGAAAATGGAGCAGGAACAGGATGAACAGTATACCCACCTTTATCTTCTGGAATTGCTCATGCTGGAGCTTCAGTTGATTTAGCAATTTTTTCATTACATTTAGCAGGAATTTCCTCAATTTTAGGGGCAGTAAATTTTATTACTACTGTAATTAATATACGATCTCCTGGGATTACTTTAGATCGAATACCTTTATTTGTTTGATCAGTTGTAATTACTGCTGTATTATTACTTTTATCTTTACCTGTTTTAGCTGGAGCTATTACTATATTATTGACAGATCGAAATTTAAATACTTCATTTTTCGACCCAGCAGGAGGAGGAGATCCAATTTTATATCAACATTTATTTTGATTTTTTGGACATCCAGAAGTATACATTTTAATTTTACCTGGATTTGGAATAATTTCTCATATTATTACACAAGAAAGAGGAAAAAAGGAAACTTTTGGAAATTTAGGAATAATTTATGCAATACTTGCAATTGGTTTATTAGGGTTTATTGTATGAGCT
>36f-20 
CTAGAAGTATAGTAGAAAATGGAGCAGGAACAGGATGAACAGTATACCCACCTTTATCTTCTGGAATTGCTCATGCTGGAGCTTCAGTTGATTTAGCAATTTTTTCATTACATTTAGCAGGAATTTCCTCAATTTTAGGGGCAGTAAATTTTATTACTACTGTAATTAATATACGATCTCCTGGGATTACTTTAGATCGAATACCTTTATTTGTTTGATCAGTTGTAATTACTGCTGTATTATTACTTTTATCTTTACCTGTTTTAGCTGGAGCTATTACTATATTATTGACAGATCGAAATTTAAATACTTCATTTTTCGACCCAGCAGGAGGAGGAGATCCAATTTTATATCAACATTTATTTTGATTTTTTGGACATCCAGAAGTATACATTTTAATTTTACCTGGATTTGGAATAATTTCTCATATTATTACACAAGAAAGAGGAAAAAAGGAAACTTTTGGAAATTTAGGAATAATTTATGCAATACTTGCAATTGGTTTATTAGGGTTTATTGTATGAGCT
>36f-21 
CTAGAAGTATAGTAGAAAATGGAGCAGGAACAGGATGAACAGTATACCCACCTTTATCTTCTGGAATTGCTCATGCTGGAGCTTCAGTTGATTTAGCAATTTTTTCATTACATTTAGCAGGAATTTCCTCAATTTTAGGGGCAGTAAATTTTATTACTACTGTAATTAATATACGATCTCCTGGGATTACTTTAGATCGAATACCTTTATTTGTTTGATCAGTTGTAATTACTGCTGTATTATTACTTTTATCTTTACCTGTTTTAGCTGGAGCTATTACTATATTATTGACAGATCGAAATTTAAATACTTCATTTTTCGACCCAGCAGGAGGAGGAGATCCAATTTTATATCAACATTTATTTTGATTTTTTGGACATCCAGAAGTATACATTTTAATTTTACCTGGATTTGGAATAATTTCTCATATTATTACACAAGAAAGAGGAAAAAAGGAAACTTTTGGAAATTTAGGAATAATTTATGCAATACTTGCAATTGGTTTATTAGGGTTTATTGTATGAGCT
>36f-22 
CTAGAAGTATAGTAGAAAATGGAGCAGGAACAGGATGAACAGTATACCCACCTTTATCTTCTGGAATTGCTCATGCTGGAGCTTCAGTTGATTTAGCAATTTTTTCATTACATTTAGCAGGAATTTCCTCAATTTTAGGGGCAGTAAATTTTATTACTACTGTAATTAATATACGATCTCCTGGGATTACTTTAGATCGAATACCTTTATTTGTTTGATCAGTTGTAATTACTGCTGTATTATTACTTTTATCTTTACCTGTTTTAGCTGGAGCTATTACTATATTATTGACAGATCGAAATTTAAATACTTCATTTTTCGACCCAGCAGGAGGAGGAGATCCAATTTTATATCAACATTTATTTTGATTTTTTGGACATCCAGAAGTATACATTTTAATTTTACCTGGATTTGGAATAATTTCTCATATTATTACACAAGAAAGAGGAAAAAAGGAAACTTTTGGAAATTTAGGAATAATTTATGCAATACTTGCAATTGGTTTATTAGGGTTTATTGTATGAGCT
>37f-1 
CTAGAAGTATAGTAGAAAATGGAGCAGGAACAGGATGAACAGTATACCCACCTTTATCTTCTGGAATTGCTCATGCTGGAGCTTCAGTTGATTTAGCAATTTTTTCATTACATTTAGCAGGAATTTCCTCAATTTTAGGGGCAGTAAATTTTATTACTACTGTAATTAATATACGATCTCCTGGGATTACTTTAGATCGAATACCTTTATTTGTTTGATCAGTTGTAATTACTGCTGTATTATTACTTTTATCTTTACCTGTTTTAGCTGGAGCTATTACTATATTATTGACAGATCGAAATTTAAATACTTCATTTTTCGACCCAGCAGGAGGAGGAGATCCAATTTTATATCAACATTTATTTTGATTTTTTGGACATCCAGAAGTATACATTTTAATTTTACCTGGATTTGGGATAATTTCTCATATTATTACACAAGAAAGAGGAAAAAAGGAAACTTTTGGAAATTTAGGTATAATTTATGCAATACTTGCAATTGGTTTATTGGGGTTTATTGTATGAGCT
>37f-2 
CTAGAAGTATAGTAGAAAATGGAGCAGGAACAGGATGAACAGTATACCCACCTTTATCTTCTGGAATTGCTCATGCTGGAGCTTCAGTTGATTTAGCAATTTTTTCATTACATTTAGCAGGAATTTCCTCAATTTTAGGGGCAGTAAATTTTATTACTACTGTAATTAATATACGATCTCCTGGGATTACTTTAGATCGAATACCTTTATTTGTTTGATCAGTTGTAATTACTGCTGTATTATTACTTTTATCTTTACCTGTTTTAGCTGGAGCTATTACTATATTATTGACAGATCGAAATTTAAATACTTCATTTTTCGACCCAGCAGGAGGAGGAGATCCAATTTTATACCAACATTTATTTTGATTTTTTGGACATCCAGAAGTATACATTTTAATTTTACCTGGATTTGGGATAATTTCTCATATTATTACACAAGAAAGAGGAAAAAAGGAAACTTTTGGAAATTTAGGTATAATTTATGCAATACTTGCAATTGGTTTATTGGGATTTATTGTATGAGCT
>37f-3 
CTAGAAGTATAGTAGAAAATGGAGCAGGAACAGGATGAACAGTATACCCACCTTTATCTTCTGGAATTGCTCATGCTGGAGCTTCAGTTGATTTAGCAATTTTTTCATTACATTTAGCAGGAATTTCCTCAATTTTAGGGGCAGTAAATTTTATTACTACTGTAATTAATATACGATCTCCTGGGATTACTTTAGATCGAATACCTTTATTTGTTTGATCAGTTGTAATTACTGCTGTATTATTACTTTTATCTTTACCTGTTTTAGCTGGAGCTATTACTATATTATTGACAGATCGAAATTTAAATACTTCATTTTTCGACCCAGCAGGAGGAGGAGATCCAATTTTATATCAACATTTATTTTGATTTTTTGGACATCCAGAAGTATACATTTTAATTTTACCTGGATTTGGGATAATTTCTCATATTATTACACAAGAAAGAGGAAAAAAGGAAACTTTTGGAAATTTAGGTATAATTTATGCAATACTTGCAATTGGTTTATTGGGGTTTATTGTATGAGCT
>37f-4 
CTAGAAGTATAGTAGAAAATGGAGCAGGAACAGGATGAACAGTATACCCACCTTTATCTTCTGGAATTGCTCATGCTGGAGCTTCAGTTGATTTAGCAATTTTTTCATTACATTTAGCAGGAATTTCCTCAATTTTAGGGGCAGTAAATTTTATTACTACTGTAATTAATATACGATCTCCTGGGATTACTTTAGATCGAATACCTTTATTTGTTTGATCAGTTGTAATTACTGCTGTATTATTACTTTTATCTTTACCTGTTTTAGCTGGAGCTATTACTATATTATTGACAGATCGAAATTTAAATACTTCATTTTTCGACCCAGCAGGAGGAGGAGATCCAATTTTATATCAACATTTATTTTGATTTTTTGGACATCCAGAAGTATACATTTTAATTTTACCTGGATTTGGGATAATTTCTCATATTATTACACAAGAAAGAGGAAAAAAGGAAACTTTTGGAAATTTAGGTATAATTTATGCAATACTTGCAATTGGTTTATTGGGGTTTATTGTATGAGCT
>37f-5 
CTAGAAGTATAGTAGAAAATGGAGCAGGAACAGGATGAACAGTATACCCACCTTTATCTTCTGGAATTGCTCATGCTGGAGCTTCAGTTGATTTAGCAATTTTTTCATTACATTTAGCAGGAATTTCCTCAATTTTAGGGGCAGTAAATTTTATTACTACTGTAATTAATATACGATCTCCTGGGATTACTTTAGATCGAATACCTTTATTTGTTTGATCAGTTGTAATTACTGCTGTATTATTACTTTTATCTTTACCTGTTTTAGCTGGAGCTATTACTATATTATTGACAGATCGAAATTTAAATACTTCATTTTTCGACCCAGCAGGAGGAGGAGATCCAATTTTATATCAACATTTATTTTGATTTTTTGGACATCCAGAAGTATACATTTTAATTTTACCTGGATTTGGGATAATTTCTCATATTATTACACAAGAAAGAGGAAAAAAGGAAACTTTTGGAAATTTAGGTATAATTTATGCAATACTTGCAATTGGTTTATTGGGGTTTATTGTATGAGCT
>37f-6 
CTAGAAGTATAGTAGAAAATGGAGCAGGAACAGGATGAACAGTATACCCACCTTTATCTTCTGGAATTGCTCATGCTGGAGCTTCAGTTGATTTAGCAATTTTTTCATTACATTTAGCAGGAATTTCCTCAATTTTAGGGGCAGTAAATTTTATTACTACTGTAATTAATATACGATCTCCTGGGATTACTTTAGATCGAATACCTTTATTTGTTTGATCAGTTGTAATTACTGCTGTATTATTACTTTTATCTTTACCTGTTTTAGCTGGAGCTATTACTATATTATTGACAGATCGAAATTTAAATACTTCATTTTTCGACCCAGCAGGAGGAGGAGATCCAATTTTATATCAACATTTATTTTGATTTTTTGGACATCCAGAAGTATACATTTTAATTTTACCTGGATTTGGAATAATTTCTCATATTATTACACAAGAAAGAGGAAAAAAGGAAACTTTTGGAAATTTAGGTATAATTTATGCAATACTTGCAATTGGTTTATTGGGGTTTATTGTATGAGCT
>37f-7 
CTAGAAGTATAGTAGAAAATGGAGCAGGAACAGGATGAACAGTATACCCACCTTTATCTTCTGGAATTGCTCATGCTGGAGCTTCAGTTGATTTAGCAATTTTTTCATTACATTTAGCAGGAATTTCCTCAATTTTAGGGGCAGTAAATTTTATTACTACTGTAATTAATATACGATCTCCTGGGATTACTTTAGATCGAATACCTTTATTTGTTTGATCAGTTGTAATTACTGCTGTATTATTACTTTTATCTTTACCTGTTTTAGCTGGAGCTATTACTATATTATTGACAGATCGAAATTTAAATACTTCATTTTTCGACCCAGCAGGAGGAGGAGATCCAATTTTATACCAACATTTATTTTGATTTTTTGGACATCCAGAAGTATACATTTTAATTTTACCTGGATTTGGGATAATTTCTCATATTATTACACAAGAAAGAGGAAAAAAGGAAACTTTTGGAAATTTAGGTATAATTTATGCAATACTTGCAATTGGTTTATTGGGATTTATTGTATGAGCT
>37f-8 
CTAGAAGTATAGTAGAAAATGGAGCAGGAACAGGATGAACAGTATACCCACCTTTATCTTCTGGAATTGCTCATGCTGGAGCTTCAGTTGATTTAGCAATTTTTTCATTACATTTAGCAGGAATTTCCTCAATTTTAGGGGCAGTAAATTTTATTACTACTGTAATTAATATACGATCTCCTGGGATTACTTTAGATCGAATACCTTTATTTGTTTGATCAGTTGTAATTACTGCTGTATTATTACTTTTATCTTTACCTGTTTTAGCTGGAGCTATTACTATATTATTGACAGATCGAAATTTAAATACTTCATTTTTCGACCCAGCAGGAGGAGGAGATCCAATTTTATATCAACATTTATTTTGATTTTTTGGACATCCAGAAGTATACATTTTAATTTTACCTGGATTTGGGATAATTTCTCATATTATTACACAAGAAAGAGGAAAAAAGGAAACTTTTGGAAATTTAGGTATAATTTATGCAATACTTGCAATTGGTTTATTGGGGTTTATTGTATGAGCT
>37f-9 
CTAGAAGTATAGTAGAAAATGGAGCAGGAACAGGATGAACAGTATACCCACCTTTATCTTCTGGAATTGCTCATGCTGGAGCTTCAGTTGATTTAGCAATTTTTTCATTACATTTAGCAGGAATTTCCTCAATTTTAGGGGCAGTAAATTTTATTACTACTGTAATTAATATACGATCTCCTGGGATTACTTTAGATCGAATACCTTTATTTGTTTGATCAGTTGTAATTACTGCTGTATTATTACTTTTATCTTTACCTGTTTTAGCTGGAGCTATTACTATATTATTGACAGATCGAAATTTAAATACTTCATTTTTCGACCCAGCAGGAGGAGGAGATCCAATTTTATATCAACATTTATTTTGATTTTTTGGACATCCAGAAGTATACATTTTAATTTTACCTGGATTTGGAATAATTTCTCATATTATTACACAAGAAAGAGGAAAAAAGGAAACTTTTGGAAATTTAGGTATAATTTATGCAATACTTGCAATTGGTTTATTAGGGTTTATTGTATGAGCT
>37f-10 
CTAGAAGTATAGTAGAAAATGGAGCAGGAACAGGATGAACAGTATACCCACCTTTATCTTCTGGAATTGCTCATGCTGGAGCTTCAGTTGATTTAGCAATTTTTTCATTACATTTAGCAGGAATTTCCTCAATTTTAGGGGCAGTAAATTTTATTACTACTGTAATTAATATACGATCTCCTGGGATTACTTTAGATCGAATACCTTTATTTGTTTGATCAGTTGTAATTACTGCTGTATTATTACTTTTATCTTTACCTGTTTTAGCTGGAGCTATTACTATATTATTGACAGATCGAAATTTAAATACTTCATTTTTCGACCCAGCAGGAGGAGGAGATCCAATTTTATATCAACATTTATTTTGATTTTTTGGACATCCAGAAGTATACATTTTAATTTTACCTGGATTTGGGATAATTTCTCATATTATTACACAAGAAAGAGGAAAAAAGGAAACTTTTGGAAATTTAGGTATAATTTATGCAATACTTGCAATTGGTTTATTAGGGTTTATTGGATGAGCT
>39f-1 
CTAGAAGTATAGTAGAAAATGGAGCAGGAACAGGATGAACAGTATACCCACCTTTATCTTCTGGAATTGCTCATGCTGGAGCTTCAGTTGATTTAGCAATTTTTTCATTACATTTAGCAGGAATTTCCTCAATTTTAGGGGCAGTAAATTTTATTACTACTGTAATTAATATACGATCTCCTGGGATTACTTTAGATCGAATACCTTTATTTGTTTGATCAGTTGTAATTACTGCTGTATTATTACTTTTATCTTTACCTGTTTTAGCTGGAGCTATTACTATATTATTGACAGATCGAAATTTAAATACTTCATTTTTCGACCCAGCAGGAGGAGGAGATCCAATTTTATACCAACATTTATTTTGATTTTTTGGACATCCAGAAGTATACATTTTAATTTTACCTGGATTTGGAATAATTTCTCATATTATTACACAAGAAAGAGGAAAAAAGGAAACTTTTGGAAATTTAGGTATAATTTATGCAATACTTGCAATTGGTTTATTGGGGTTTATTGTATGAGCT
>39f-2 
CTAGAAGTATAGTAGAAAATGGAGCAGGAACAGGATGAACAGTATACCCACCTTTATCTTCTGGAATTGCTCATGCTGGAGCTTCAGTTGATTTAGCAATTTTTTCATTACATTTAGCAGGAATTTCCTCAATTTTAGGGGCAGTAAATTTTATTACTACTGTAATTAATATACGATCTCCTGGGATTACTTTAGATCGAATACCTTTATTTGTTTGATCAGTTGTAATTACTGCTGTATTATTACTTTTATCTTTACCTGTTTTAGCTGGAGCTATTACTATATTATTGACAGATCGAAATTTAAATACTTCATTTTTCGACCCAGCAGGAGGAGGAGATCCAATTTTATACCAACATTTATTTTGATTTTTTGGACATCCAGAAGTATACATTTTAATTTTACCTGGATTTGGAATAATTTCTCATATTATTACACAAGAAAGAGGAAAAAAGGAAACTTTTGGAAATTTAGGTATAATTTATGCAATACTTGCAATTGGTTTATTGGGGTTTATTGTATGAGCT
>39f-3 
CTAGAAGTATAGTAGAAAATGGAGCAGGAACAGGATGAACAGTATACCCACCTTTATCTTCTGGAATTGCTCATGCTGGAGCTTCAGTTGATTTAGCAATTTTTTCATTACATTTAGCAGGAATTTCCTCAATTTTAGGGGCAGTAAATTTTATTACTACTGTAATTAATATACGATCTCCTGGGATTACTTTAGATCGAATACCTTTATTTGTTTGATCAGTTGTAATTACTGCTGTATTATTACTTTTATCTTTACCTGTTTTAGCTGGAGCTATTACTATATTATTAACAGATCGAAATTTAAATACTTCATTTTTCGACCCAGCAGGAGGAGGAGATCCAATTTTATACCAACATTTATTTTGATTTTTTGGACATCCAGAAGTATACATTTTAATTTTACCTGGATTTGGAATAATTTCTCATATTATTACACAAGAAAGAGGAAAAAAGGAAACTTTTGGAAATTTAGGTATAATTTATGCAATACTTGCAATTGGTTTATTGGGGTTTATTGTATGAGCT
>39f-4 
CTAGAAGTATAGTAGAAAATGGAGCAGGAACAGGATGAACAGTATACCCACCTTTATCTTCTGGAATTGCTCATGCTGGAGCTTCAGTTGATTTAGCAATTTTTTCATTACATTTAGCAGGAATTTCCTCAATTTTAGGGGCAGTAAATTTTATTACTACTGTAATTAATATACGATCTCCTGGGATTACTTTAGATCGAATACCTTTATTTGTTTGATCAGTTGTAATTACTGCTGTATTATTACTTTTATCTTTACCTGTTTTAGCTGGAGCTATTACTATATTATTAACAGATCGAAATTTAAATACTTCATTTTTCGACCCAGCAGGAGGAGGAGATCCAATTTTATACCAACATTTATTTTGATTTTTTGGACATCCAGAAGTATACATTTTAATTTTACCTGGATTTGGAATAATTTCTCATATTATTACACAAGAAAGAGGAAAAAAGGAAACTTTTGGAAATTTAGGTATAATTTATGCAATACTTGCAATTGGTTTATTGGGGTTTATTGTATGAGCT
>39f-5 
CTAGAAGTATAGTAGAAAATGGAGCAGGAACAGGATGAACAGTATACCCACCTTTATCTTCTGGAATTGCTCATGCTGGAGCTTCAGTTGATTTAGCAATTTTTTCATTACATTTAGCAGGAATTTCCTCAATTTTAGGGGCAGTAAATTTTATTACTACTGTAATTAATATACGATCTCCTGGGATTACTTTAGATCGAATACCTTTATTTGTTTGATCAGTTGTAATTACTGCTGTATTATTACTTTTATCTTTACCTGTTTTAGCTGGAGCTATTACTATATTATTGACAGATCGAAATTTAAATACTTCATTTTTCGACCCAGCAGGAGGAGGAGATCCAATTTTATACCAACATTTATTTTGATTTTTTGGACATCCAGAAGTATACATTTTAATTTTACCTGGATTTGGAATAATTTCTCATATTATTACACAAGAAAGAGGAAAAAAGGAAACTTTTGGAAATTTAGGTATAATTTATGCAATACTTGCAATTGGTTTATTGGGGTTTATTGTATGAGCT
>39f-6 
CTAGAAGTATAGTAGAAAATGGAGCAGGAACAGGATGAACAGTATACCCACCTTTATCTTCTGGAATTGCTCATGCTGGAGCTTCAATTGATTTAGCAATTTTTTCATTACATTTAGCAGGAATTTCCTCAATTTTAGGGGCAGTAAATTTTATTACTACTGTAATTAATATACGATCTCCTGGGATTACTTTAGATCGAATACCTTTATTTGTTTGATCAGTTGTAATTACTGCTGTATTATTACTTTTATCTTTACCTGTTTTAGCTGGAGCTATTACTATATTATTGACAGATCGAAATTTAAATACTTCATTTTTCGACCCAGCAGGAGGAGGAGATCCAATTTTATACCAACATTTATTTTGATTTTTTGGACATCCAGAAGTATACATTTTAATTTTACCTGGATTTGGAATAATTTCTCATATTATTACACAAGAAAGAGGAAAAAAGGAAACTTTTGGAAATTTAGGTATAATTTATGCAATACTTGCAATTGGTTTATTGGGGTTTATTGTATGAGCT
>39f-7 
CTAGAAGTATAGTAGAAAATGGAGCAGGAACAGGATGAACAGTATACCCACCTTTATCTTCTGGAATTGCTCATGCTGGAGCTTCAGTTGATTTAGCAATTTTTTCATTACATTTAGCAGGAATTTCCTCAATTTTAGGGGCAGTAAATTTTATTACTACTGTAATTAATATACGATCTCCTGGGATTACTTTAGATCGAATACCTTTATTTGTTTGATCAGTTGTAATTACTGCTGTATTATTACTTTTATCTTTACCTGTTTTAGCTGGAGCTATTACTATATTATTAACAGATCGAAATTTAAATACTTCATTTTTCGACCCAGCAGGAGGAGGAGATCCAATTTTATACCAACATTTATTTTGATTTTTTGGACATCCAGAAGTATACATTTTAATTTTACCTGGATTTGGAATAATTTCTCATATTATTACACAAGAAAGAGGAAAAAAGGAAACTTTTGGAAATTTAGGTATAATTTATGCAATACTTGCAATTGGTTTATTGGGGTTTATTGTATGAGCT
>39f-8 
CTAGAAGTATAGTAGAAAATGGAGCAGGAACAGGATGAACAGTATACCCACCTTTATCTTCTGGAATTGCTCATGCTGGAGCTTCAGTTGATTTAGCAATTTTTTCATTACATTTAGCAGGAATTTCCTCAATTTTAGGGGCAGTAAATTTTATTACTACTGTAATTAATATACGATCTCCTGGGATTACTTTAGATCGAATACCTTTATTTGTTTGATCAGTTGTAATTACTGCTGTATTATTACTTTTATCTTTACCTGTTTTAGCTGGAGCTATTACTATATTATTAACAGATCGAAATTTAAATACTTCATTTTTCGACCCAGCAGGAGGAGGAGATCCAATTTTATACCAACATTTATTTTGATTTTTTGGACATCCAGAAGTATACATTTTAATTTTACCTGGATTTGGAATAATTTCTCATATTATTACACAAGAAAGAGGAAAAAAGGAAACTTTTGGAAATTTAGGTATAATTTATGCAATACTTGCAATTGGTTTATTGGGGTTTATTGTATGAGCT
>39f-9 
CTAGAAGTATAGTAGAAAATGGAGCAGGAACAGGATGAACAGTATACCCACCTTTATCTTCTGGAATTGCTCATGCTGGAGCTTCAGTTGATTTAGCAATTTTTTCATTACATTTAGCAGGAATTTCCTCAATTTTAGGGGCAGTAAATTTTATTACTACTGTAATTAATATACGATCTCCTGGGATTACTTTAGATCGAATACCTTTATTTGTTTGATCAGTTGTAATTACTGCTGTATTATTACTTTTATCTTTACCTGTTTTAGCTGGAGCTATTACTATATTATTAACAGATCGAAATTTAAATACTTCATTTTTCGACCCAGCAGGAGGAGGAGATCCAATTTTATACCAACATTTATTTTGATTTTTTGGACATCCAGAAGTATACATTTTAATTTTACCTGGATTTGGAATAATTTCTCATATTATTACACAAGAAAGAGGAAAAAAGGAAACTTTTGGAAATTTAGGTATAATTTATGCAATACTTGCAATTGGTTTATTGGGGTTTATTGTATGAGCT
>40f-1 
CTAGAAGTATAGTAGAAAATGGAGCAGGAACAGGATGAACAGTATACCCACCTTTATCTTCTGGAATTGCTCATGCTGGAGCTTCAGTTGATTTAGCAATTTTTTCATTACATTTAGCAGGAATTTCCTCAATTTTAGGAGCAGTAAATTTTATTACTACTGTAATTAATATACGATCTCCTGGGATTACTTTAGATCGAATACCTTTATTTGTTTGATCAGTTGTAATTACTGCTGTATTATTACTTTTATCTTTACCTGTTTTAGCTGGAGCTATTACTATATTATTGACAGATCGAAATTTAAATACTTCATTTTTCGACCCAGCAGGAGGAGGAGATCCAATTTTATACCAACATTTATTTTGATTTTTTGGACATCCAGAAGTATACATTTTAATTTTACCTGGATTTGGAATAATTTCTCATATTATTACACAAGAAAGAGGAAAAAAGGAAACTTTTGGAAATTTAGGTATAATTTATGCAATACTTGCAATTGGTTTATTGGGGTTTATTGTATGAGCT
>40f-2 
CTAGAAGTATAGTAGAAAATGGAGCAGGAACAGGATGAACAGTATACCCACCTTTATCTTCTGGAATTGCTCATGCTGGAGCTTCAGTTGATTTAGCAATTTTTTCATTACATTTAGCAGGAATTTCCTCAATTTTAGGGGCAGTAAATTTTATTACTACTGTAATTAATATACGATCTCCTGGGATTACTTTAGATCGAATACCTTTATTTGTTTGATCAGTTGTAATTACTGCTGTATTATTACTTTTATCTTTACCTGTTTTAGCTGGAGCTATTACTATATTATTGACAGATCGAAATTTAAATACTTCATTTTTCGACCCAGCAGGAGGAGGAGATCCAATTTTATACCAACATTTATTTTGATTTTTTGGACATCCAGAAGTATACATTTTAATTTTACCTGGATTTGGAATAATTTCTCATATTATTACACAAGAAAGAGGAAAAAAGGAAACTTTTGGAAATTTAGGTATAATTTATGCAATACTTGCAATTGGTTTATTGGGGTTTATTGTATGAGCT
>40f-3 
CTAGAAGTATAGTAGAAAATGGAGCAGGAACAGGATGAACAGTATACCCACCTTTATCTTCTGGAATTGCTCATGCTGGAGCTTCAGTTGATTTAGCAATTTTTTCATTACATTTAGCAGGAATTTCCTCAATTTTAGGAGCAGTAAATTTTATTACTACTGTAATTAATATACGATCTCCTGGGATTACTTTAGATCGAATACCTTTATTTGTTTGATCAGTTGTAATTACTGCTGTATTATTACTTTTATCTTTACCTGTTTTAGCTGGAGCTATTACTATATTATTGACAGATCGAAATTTAAATACTTCATTTTTCGACCCAGCAGGAGGAGGAGATCCAATTTTATACCAACATTTATTTTGATTTTTTGGACATCCAGAAGTATACATTTTAATTTTACCTGGATTTGGAATAATTTCTCATATTATTACACAAGAAAGAGGAAAAAAGGAAACTTTTGGAAATTTAGGTATAATTTATGCAATACTTGCAATTGGTTTATTGGGGTTTATTGTATGAGCT
>40f-4 
CTAGAAGTATAGTAGAAAATGGAGCAGGAACAGGATGAACAGTATACCCACCTTTATCTTCTGGAATTGCTCATGCTGGAGCTTCAGTTGATTTAGCAATTTTTTCATTACATTTAGCAGGAATTTCCTCAATTTTAGGGGCAGTAAATTTTATTACTACTGTAATTAATATACGATCTCCTGGGATTACTTTAGATCGAATACCTTTATTTGTTTGATCAGTTGTAATTACTGCTGTATTATTACTTTTATCTTTACCTGTTTTAGCTGGAGCTATTACTATATTATTGACAGATCGAAATTTAAATACTTCATTTTTCGACCCAGCAGGAGGAGGAGATCCAATTTTATACCAACATTTATTTTGATTTTTTGGACATCCAGAAGTATACATTTTAATTTTACCTGGATTTGGAATAATTTCTCATATTATTACACAAGAAAGAGGAAAAAAGGAAACTTTTGGAAATTTAGGTATAATTTATGCAATACTTGCAATTGGTTTATTGGGGTTTATTGTATGAGCT
>40f-5 
CTAGAAGTATAGTAGAAAATGGAGCAGGAACAGGATGAACAGTATACCCACCTTTATCTTCTGGAATTGCTCATGCTGGAGCTTCAGTTGATTTAGCAATTTTTTCATTACATTTAGCAGGAATTTCCTCAATTTTAGGAGCAGTAAATTTTATTACTACTGTAATTAATATACGATCTCCTGGGATTACTTTAGATCGAATACCTTTATTTGTTTGATCAGTTGTAATTACTGCTGTATTATTACTTTTATCTTTACCTGTTTTAGCTGGAGCTATTACTATATTATTGACAGATCGAAATTTAAATACTTCATTTTTCGACCCAGCAGGAGGAGGAGATCCAATTTTATACCAACATTTTTTTTGATTTTTTGGACATCCAGAAGTATACATTTTAATTTTACCTGGATTTGGAATAATTTCTCATATTATTACACAAGAAAGAGGAAAAAAGGAAACTTTTGGAAATTTAGGTATAATTTATGCAATACTTGCAATTGGTTTATTGGGGTTTATTGTATGAGCT
>40f-6 
CTAGAAGTATAGTAGAAAATGGAGCAGGAACAGGATGAACAGTATACCCACCTTTATCTTCTGGAATTGCTCATGCTGGAGCTTCAGTTGATTTAGCAATTTTTTCATTACATTTAGCAGGAATTTCCTCAATTTTAGGGGCAGTAAATTTTATTACTACTGTAATTAATATACGATCTCCTGGGATTACTTTAGATCGAATACCTTTATTTGTTTGATCAGTTGTAATTACTGCTGTATTATTACTTTTATCTTTACCTGTTTTAGCTGGAGCTATTACTATATTATTGACAGATCGAAATTTAAATACTTCATTTTTCGACCCAGCAGGAGGAGGAGATCCAATTTTATACCAACATTTATTTTGATTTTTTGGACATCCAGAAGTATACATTTTAATTTTACCTGGATTTGGAATAATTTCTCATATTATTACACAAGAAAGAGGAAAAAAGGAAACTTTTGGAAATTTAGGTATAATTTATGCAATACTTGCAATTGGTTTATTAGGGTTTATTGTATGAGCT
>40f-7 
CTAGAAGTATAGTAGAAAATGGAGCAGGAACAGGATGAACAGTATACCCACCTTTATCTTCTGGAATTGCTCATGCTGGAGCTTCAGTTGATTTAGCAATTTTTTCATTACATTTAGCAGGAATTTCCTCAATTTTAGGGGCAGTAAATTTTATTACTACTGTAATTAATATACGATCTCCTGGGATTACTTTAGATCGAATACCTTTATTTGTTTGATCAGTTGTAATTACTGCTGTATTATTACTTTTATCTTTACCTGTTTTAGCTGGAGCTATTACTATATTATTGACAGATCGAAATTTAAATACTTCATTTTTCGACCCAGCAGGAGGAGGAGATCCAATTTTATACCAACATTTATTTTGATTTTTTGGACATCCAGAAGTATACATTTTAATTTTACCTGGATTTGGAATAATTTCTCATATTATTACACAAGAAAGAGGAAAAAAGGAAACTTTTGGAAATTTAGGTATAATTTATGCAATACTTGCAATTGGTTTATTGGGGTTTATTGTATGAGCT
>40f-8 
CTAGAAGTATAGTAGAAAATGGAGCAGGAACAGGATGAACAGTATACCCACCTTTATCTTCTGGAATTGCTCATGCTGGAGCTTCAGTTGATTTAGCAATTTTTTCATTACATTTAGCAGGAATTTCCTCAATTTTAGGGGCAGTAAATTTTATTACTACTGTAATTAATATACGATCTCCTGGGATTACTTTAGATCGAATACCTTTATTTGTTTGATCAGTTGTAATTACTGCTGTATTATTACTTTTATCTTTACCTGTTTTAGCTGGAGCTATTACTATATTATTGACAGATCGAAATTTAAATACTTCATTTTTCGACCCAGCAGGAGGAGGAGATCCAATTTTATACCAACATTTATTTTGATTTTTTGGACATCCAGAAGTATACATTTTAATTTTACCTGGATTTGGAATAATTTCTCATATTATTACACAAGAAAGAGGAAAAAAGGAAACTTTTGGAAATTTAGGTATAATTTATGCAATACTTGCAATTGGTTTATTAGGGTTTATTGTATGAGCT
>40f-9 
CTAGAAGTATAGTAGAAAATGGAGCAGGAACAGGATGAACAGTATACCCACCTTTATCTTCTGGAATTGCTCATGCTGGAGCTTCAGTTGATTTAGCAATTTTTTCATTACATTTAGCAGGAATTTCCTCAATTTTAGGGGCAGTAAATTTTATTACTACTGTAATTAATATACGATCTCCTGGGATTACTTTAGATCGAATACCTTTATTTGTTTGATCAGTTGTAATTACTGCTGTATTATTACTTTTATCTTTACCTGTTTTAGCTGGAGCTATTACTATATTATTGACAGATCGAAATTTAAATACTTCATTTTTCGACCCAGCAGGAGGAGGAGATCCAATTTTATACCAACATTTATTTTGATTTTTTGGACATCCAGAAGTATACATTTTAATTTTACCTGGATTTGGAATAATTTCTCATATTATTACACAAGAAAGAGGAAAAAAGGAAACTTTTGGAAATTTAGGTATAATTTATGCAATACTTGCAATTGGTTTATTGGGGTTTATTGTATGAGCT
>40f-10 
CTAGAAGTATAGTAGAAAATGGAGCAGGAACAGGATGAACAGTATACCCACCTTTATCTTCTGGAATTGCTCATGCTGGAGCTTCAGTTGATTTAGCAATTTTTTCATTACATTTAGCAGGAATTTCCTCAATTTTAGGGGCAGTAAATTTTATTACTACTGTAATTAATATACGATCTCCTGGGATTACTTTAGATCGAATACCTTTATTTGTTTGATCAGTTGTAATTACTGCTGTATTATTACTTTTATCTTTACCTGTTTTAGCTGGAGCTATTACTATATTATTGACAGATCGAAATTTAAATACTTCATTTTTCGACCCAGCAGGAGGAGGAGATCCAATTTTATACCAACATTTATTTTGATTTTTTGGACATCCAGAAGTATACATTTTAATTTTACCTGGATTTGGAATAATTTCTCATATTATTACACAAGAAAGAGGAAAAAAGGAAACTTTTGGAAATTTAGGTATAATTTATGCAATACTTGCAATTGGTTTATTGGGGTTTATTGTATGAGCT
>41f-1 
CTAGAAGTATAGTAGAAAATGGAGCAGGAACAGGATGAACAGTATACCCACCTTTATCTTCTGGAATTGCTCATGCTGGAGCTTCAGTTGATTTAGCAATTTTTTCATTACATTTAGCAGGAATTTCCTCAATTTTAGGGGCAGTAAATTTTATTACTACTGTAATTAATATACGATCTCCTGGGATTACTTTAGATCGAATACCTTTATTTGTTTGATCAGTTGTAATTACTGCTGTATTATTACTTTTATCTTTACCTGTTTTAGCTGGAGCTATTACTATATTATTGACAGATCGAAATTTAAATACTTCATTTTTCGACCCAGCAGGAGGAGGAGATCCAATTTTATATCAACATTTATTTTGATTTTTTGGACATCCAGAAGTATACATTTTAATTTTACCTGGATTTGGAATAATTTCTCATATTATTACACAAGAAAGAGGAAAAAAGGAAACTTTTGGAAATTTAGGTATAATTTATGCAATACTCGCAATTGGTTTATTAGGGTTTATTGTATGAGCT
>41f-2 
CTAGAAGTATAGTAGAAAATGGAGCAGGAACAGGATGAACAGTATACCCACCTTTATCTTCTGGAATTGCTCATGCTGGAGCTTCAGTTGATTTAGCAATTTTTTCATTACATTTAGCAGGAATTTCCTCAATTTTAGGGGCAGTAAATTTTATTACTACTGTAATTAATATACGATCTCCTGGGATTACTTTAGATCGAATACCTTTATTTGTTTGATCAGTTGTAATTACTGCTGTATTATTACTTTTATCTTTACCTGTTTTAGCTGGAGCTATTACTATATTATTGACAGATCGAAATTTAAATACTTCATTTTTCGACCCAGCAGGAGGAGGAGATCCAATTTTATATCAACATTTATTTTGATTTTTTGGACATCCAGAAGTATACATTTTAATTTTACCTGGATTTGGAATAATTTCTCATATTATTACACAAGAAAGAGGAAAAAAGGAAACTTTTGGAAATTTAGGTATAATTTATGCAATACTCGCAATTGGTTTATTAGGGTTTATTGTATGAGCT
>41f-3 
CTAGAAGTATAGTAGAAAATGGAGCAGGAACAGGATGAACAGTATACCCACCTTTATCTTCTGGAATTGCTCATGCTGGAGCTTCAGTTGATTTAGCAATTTTTTCATTACATTTAGCAGGAATTTCCTCAATTTTAGGGGCAGTAAACTTTATTACTACTGTAATTAATATACGATCTCCTGGGATTACTTTAGATCGAATACCTTTATTTGTTTGATCAGTTGTAATTACTGCTGTATTATTACTTTTATCTTTACCTGTTTTAGCTGGAGCTATTACTATATTATTGACAGATCGAAATTTAAATACTTCATTTTTCGACCCAGCAGGAGGAGGAGATCCAATTTTATATCAACATTTATTTTGATTTTTTGGACATCCAGAAGTATACATTTTAATTTTACCTGGATTTGGAATAATTTCTCATATTATTACACAAGAAAGAGGAAAAAAAGAAACTTTTGGAAATTTAGGTATAATTTATGCAATACTTGCAATTGGTTTATTGGGGTTTATTGTATGAGCT
>41f-4 
CTAGAAGTATAGTAGAAAATGGAGCAGGAACAGGATGAACAGTATACCCACCTTTATCTTCTGGAATTGCTCATGCTGGAGCTTCAGTTGATTTAGCAATTTTTTCATTACATTTAGCAGGAATTTCCTCAATTTTAGGGGCAGTAAATTTTATTACTACTGTAATTAATATACGATCTCCTGGGATTACTTTAGATCGAATACCTTTATTTGTTTGATCAGTTGTAATTACTGCTGTATTATTACTTTTATCTTTACCTGTTTTAGCTGGAGCTATTACTATATTATTGACAGATCGAAATTTAAATACTTCATTTTTCGACCCAGCAGGAGGAGGAGATCCAATTTTATATCAACATTTATTTTGATTTTTTGGACATCCAGAAGTATACATTTTAATTTTACCTGGATTTGGAATAATTTCTCATATTATTACACAAGAAAGAGGAAAAAAGGAAACTTTTGGAAATTTAGGTATAATTTATGCAATACTTGCAATTGGTTTATTAGGGTTTATTGTATGAGCT
>42f-1 
CTAGAAGTATAGTAGAAAATGGAGCAGGAACAGGATGAACAGTATACCCACCTTTATCTTCTGGAATTGCTCATGCTGGAGCTTCAGTTGATTTAGCAATTTTTTCATTACATTTAGCAGGAATTTCCTCAATTTTAGGGGCAGTAAATTTTATTACTACTGTAATTAATATACGATCTCCTGGGATTACTTTAGATCGAATACCTTTATTTGTTTGATCAGTTGTAATTACTGCTGTATTATTACTTTTATCTTTACCTGTTTTAGCTGGAGCTATTACTATATTATTGACAGATCGAAATTTAAATACTTCATTTTTCGACCCAGCAGGAGGAGGAGATCCAATTTTATATCAACATTTATTTTGATTTTTTGGACATCCAGAAGTATACATTTTAATTTTACCTGGATTTGGAATAATTTCTCATATTATTACACAAGAAAGAGGAAAAAAGGAAACTTTTGGAAATTTAGGTATAATTTATGCAATACTTGCAATTGGTTTATTGGGGTTTATTGTATGAGCT
>42f-2 
CTAGAAGTATAGTAGAAAATGGAGCAGGAACAGGATGAACAGTATACCCACCTTTATCTTCTGGAATTGCTCATGCTGGAGCTTCAGTTGATTTAGCAATTTTTTCATTACATTTAGCAGGAATTTCCTCAATTTTAGGGGCAGTAAATTTTATTACTACTGTAATTAATATACGATCTCCTGGGATTACTTTAGATCGAATACCTTTATTTGTTTGATCAGTTGTAATTACTGCTGTATTATTACTTTTATCTTTACCTGTTTTAGCTGGAGCTATTACTATATTATTGACAGATCGAAATTTAAATACTTCATTTTTCGACCCAGCAGGAGGAGGAGATCCAATTTTATATCAACATTTATTTTGATTTTTTGGACATCCAGAAGTATACATTTTAATTTTACCTGGATTTGGAATAATTTCTCATATTATTACACAAGAAAGAGGAAAAAAGGAAACTTTTGGAAATTTAGGTATAATTTATGCAATACTTGCAATTGGTTTATTGGGGTTTATTGTATGAGCT
>42f-3 
CTAGAAGTATAGTAGAAAATGGAGCAGGAACAGGATGAACAGTATACCCACCTTTATCTTCTGGAATTGCTCATGCTGGAGCTTCAGTTGATTTAGCAATTTTTTCATTACATTTAGCAGGAATTTCCTCAATTTTAGGGGCAGTAAATTTTATTACTACTGTAATTAATATACGATCTCCTGGGATTACTTTAGATCGAATACCTTTATTTGTTTGATCAGTTGTAATTACTGCTGTATTATTACTTTTATCTTTACCTGTTTTAGCTGGAGCTATTACTATATTATTGACAGATCGAAATTTAAATACTTCATTTTTCGACCCAGCAGGAGGAGGAGATCCAATTTTATATCAACATTTATTTTGATTTTTTGGACATCCAGAAGTATACATTTTAATTTTACCTGGATTTGGAATAATTTCTCATATTATTACACAAGAAAGAGGAAAAAAGGAAACTTTTGGAAATTTAGGTATAATTTATGCAATACTTGCAATTGGTTTATTGGGGTTTATTGTATGAGCT
>42f-4 
CTAGAAGTATAGTAGAAAATGGAGCAGGAACAGGATGAACAGTATACCCACCTTTATCTTCTGGAATTGCTCATGCTGGAGCTTCAGTTGATTTAGCAATTTTTTCATTACATTTAGCAGGAATTTCCTCAATTTTAGGGGCAGTAAATTTTATTACTACTGTAATTAATATACGATCTCCTGGGATTACTTTAGATCGAATACCTTTATTTGTTTGATCAGTTGTAATTACTGCTGTATTATTACTTTTATCTTTACCTGTTTTAGCTGGAGCTATTACTATATTATTGACAGATCGAAATTTAAATACTTCATTTTTCGACCCAGCAGGAGGAGGAGATCCAATTTTATATCAACATTTATTTTGATTTTTTGGACATCCAGAAGTATACATTTTAATTTTACCTGGATTTGGAATAATTTCTCATATTATTACACAAGAAAGAGGAAAAAAGGAAACTTTTGGAAATTTAGGTATAATTTATGCAATACTTGCAATTGGTTTATTGGGGTTTATTGTATGAGCT
>42f-5 
CTAGAAGTATAGTAGAAAATGGAGCAGGAACAGGATGAACAGTATACCCACCTTTATCTTCTGGAATTGCTCATGCTGGAGCTTCAGTTGATTTAGCAATTTTTTCATTACATTTAGCAGGAATTTCCTCAATTTTAGGGGCAGTAAATTTTATTACTACTGTAATTAATATACGATCTCCTGGGATTACTTTAGATCGAATACCTTTATTTGTTTGATCAGTTGTAATTACTGCTGTATTATTACTTTTATCTTTACCTGTTTTAGCTGGAGCTATTACTATATTATTGACAGATCGAAATTTAAATACTTCATTTTTCGACCCAGCAGGAGGAGGAGATCCAATTTTATATCAACATTTATTTTGATTTTTTGGACATCCAGAAGTATACATTTTAATTTTACCTGGATTTGGAATAATTTCTCATATTATTACACAAGAAAGAGGAAAAAAGGAAACTTTTGGAAATTTAGGTATAATTTATGCAATACTTGCAATTGGTTTATTGGGGTTTATTGTATGAGCT
>42f-6 
CTAGAAGTATAGTAGAAAATGGAGCAGGAACAGGATGAACAGTATACCCACCTTTATCTTCTGGAATTGCTCATGCTGGAGCTTCAGTTGATTTAGCAATTTTTTCATTACATTTAGCAGGAATTTCCTCAATTTTAGGGGCAGTAAATTTTATTACTACTGTAATTAATATACGATCTCCTGGGATTACTTTAGATCGAATACCTTTATTTGTTTGATCAGTTGTAATTACTGCTGTATTATTACTTTTATCTTTACCTGTTTTAGCTGGAGCTATTACTATATTATTGACAGATCGAAATTTAAATACTTCATTTTTCGACCCAGCAGGAGGAGGAGATCCAATTTTATATCAACATTTATTTTGATTTTTTGGACATCCAGAAGTATACATTTTAATTTTACCTGGATTTGGAATAATTTCTCATATTATTACACAAGAAAGAGGAAAAAAGGAAACTTTTGGAAATTTAGGTATAATTTATGCAATACTTGCAATTGGTTTATTGGGGTTTATTGTATGAGCT
>42f-7 
CTAGAAGTATAGTAGAAAATGGAGCAGGAACAGGATGAACAGTATACCCACCTTTATCTTCTGGAATTGCTCATGCTGGAGCTTCAGTTGATTTAGCAATTTTTTCATTACATTTAGCAGGAATTTCCTCAATTTTAGGGGCAGTAAATTTTATTACTACTGTAATTAATATACGATCTCCTGGGATTACTTTAGATCGAATACCTTTATTTGTTTGATCAGTTGTAATTACTGCTGTATTATTACTTTTATCTTTACCTGTTTTAGCTGGAGCTATTACTATATTATTGACAGATCGAAATTTAAATACTTCATTTTTCGACCCAGCAGGAGGAGGAGATCCAATTTTATATCAACATTTATTTTGATTTTTTGGACATCCAGAAGTATACATTTTAATTTTACCTGGATTTGGAATAATTTCTCATATTATTACACAAGAAAGAGGAAAAAAGGAAACTTTTGGAAATTTAGGTATAATTTATGCAATACTTGCAATTGGTTTATTGGGGTTTATTGTATGAGCT
>42f-8 
CTAGAAGTATAGTAGAAAATGGAGCAGGAACAGGATGAACAGTATACCCACCTTTATCTTCTGGAATTGCTCATGCTGGAGCTTCAGTTGATTTAGCAATTTTTTCATTACATTTAGCAGGAATTTCCTCAATTTTAGGGGCAGTAAATTTTATTACTACTGTAATTAATATACGATCTCCTGGGATTACTTTAGATCGAATACCTTTATTTGTTTGATCAGTTGTAATTACTGCTGTATTATTACTTTTATCTTTACCTGTTTTAGCTGGAGCTATTACTATATTATTGACAGATCGAAATTTAAATACTTCATTTTTCGACCCAGCAGGAGGAGGAGATCCAATTTTATATCAACATTTATTTTGATTTTTTGGACATCCAGAAGTATACATTTTAATTTTACCTGGATTTGGAATAATTTCTCATATTATTACACAAGAAAGAGGAAAAAAGGAAACTTTTGGAAATTTAGGTATAATTTATGCAATACTTGCAATTGGTTTATTGGGGTTTATTGTATGAGCT
>42f-9 
CTAGAAGTATAGTAGAAAATGGAGCAGGAACAGGATGAACAGTATACCCACCTTTATCTTCTGGAATTGCTCATGCTGGAGCTTCAGTTGATTTAGCAATTTTTTCATTACATTTAGCAGGAATTTCCTCAATTTTAGGGGCAGTAAATTTTATTACTACTGTAATTAATATACGATCTCCTGGGATTACTTTAGATCGAATACCTTTATTTGTTTGATCAGTTGTAATTACTGCTGTATTATTACTTTTATCTTTACCTGTTTTAGCTGGAGCTATTACTATATTATTGACAGATCGAAATTTAAATACTTCATTTTTCGACCCAGCAGGAGGAGGAGATCCAATTTTATATCAACATTTATTTTGATTTTTTGGACATCCAGAAGTATACATTTTAATTTTACCTGGATTTGGAATAATTTCTCATATTATTACACAAGAAAGAGGAAAAAAGGAAACTTTTGGAAATTTAGGTATAATTTATGCAATACTTGCAATTGGTTTATTGGGGTTTATTGTATGAGCT
>42f-10 
CTAGAAGTATAGTAGAAAATGGAGCAGGAACAGGATGAACAGTATACCCACCTTTATCTTCTGGAATTGCTCATGCTGGAGCTTCAGTTGATTTAGCAATTTTTTCATTACATTTAGCAGGAATTTCCTCAATTTTAGGGGCAGTAAATTTTATTACTACTGTAATTAATATACGATCTCCTGGGATTACTTTAGATCGAATACCTTTATTTGTTTGATCAGTTGTAATTACTGCTGTATTATTACTTTTATCTTTACCTGTTTTAGCTGGAGCTATTACTATATTATTGACAGATCGAAATTTAAATACTTCATTTTTCGACCCAGCAGGAGGAGGAGATCCAATTTTATATCAACATTTATTTTGATTTTTTGGACATCCAGAAGTATACATTTTAATTTTACCTGGATTTGGAATAATTTCTCATATTATTACACAAGAAAGAGGAAAAAAGGAAACTTTTGGAAATTTAGGTATAATTTATGCAATACTTGCAATTGGTTTATTGGGGTTTATTGTATGAGCT
>1h_1 
CTAGAAGTATAGTAGAAAATGGAGCAGGAACAGGATGAACAGTATATCCCCCGTTATCTTCTGGGATTGCTCATGCTGGGGCTTCAGTTGATTTAGCAATTTTTTCATTGCATTTAGCAGGAATTTCATCCATTTTAGGAGCAGTAAATTTTATTACTACTGTAATTAATATACGATCTCCTGGAATTACTTTAGATCGAATGCCTTTATTTGTTTGATCAGTTGTAATTACTGCTGTATTATTACTTTTATCTTTACCTGTATTAGCCGGAGCTATTACTATATTATTAACAGACCGAAATTTAAATACTTCATTCTTTGACCCAGCAGGAGGAGGAGACCCAATTTTATACCAACATTTATTTTGATTTTTTGGGCACCCAGAGGTATATATTTTAATTTTACCCGGGTTTGGAATAATTTCTCATATTATTACACAAGAAAGAGGAAAAAAGGAAACTTTTGGGAATTTAGGAATAATTTATGCAATACTTGCAATTGGTTTATTAGGATTTATTGTATGAGCT
>1h_2 
CTAGAAGTATAGTAGAAAATGGAGCAGGAACAGGATGAACAGTATACCCCCCGTTATCTTCTGGGATTGCTCATGCTGGGGCTTCAGTTGATTTAGCAATTTTTTCATTGCATTTAGCGGGAATTTCATCCATTTTAGGAGCAGTAAATTTTATTACTACTGTAATTAATATACGATCTCCTGGAATTACTTTAGATCGAATGCCTTTATTTGTTTGATCAGTTGTAATTACTGCTGTATTATTACTTTTATCTTTACCTGTATTAGCTGGAGCTATTACTATATTATTAACAGACCGAAATTTAAATACTTCATTCTTTGACCCAGCAGGAGGAGGAGACCCAATTTTATACCAACATTTATTTTGATTTTTTGGGCACCCAGAGGTATATATTTTAATTTTACCCGGGTTTGGAATAATTTCTCATATTATTACACAAGAAAGAGGAAAAAAGGAAACTTTTGGGAATTTAGGAATAATTTATGCAATACTTGCAATTGGTTTATTAGGATTTATTGTATGAGCT
>1h_3 
CTAGAAGTATAGTAGAAAATGGAGCAGGAACAGGATGAACAGTATATCCCCCGTTATCTTCTGGGATTGCTCATGCTGGGGCTTCAGTTGATTTAGCAATTTTTTCATTGCATTTAGCGGGAATTTCATCCATTTTAGGAGCAGTAAATTTTATTACTACTGTAATTAATATACGATCTCCTGGAATTACTTTAGATCGAATGCCTTTATTTGTTTGATCAGTTGTAATTACTGCTGTATTATTACTTTTATCTTTACCTGTATTAGCTGGAGCTATTACTATATTATTAACAGACCGAAATTTAAATACTTCATTCTTTGACCCAGCAGGAGGAGGAGACCCAATTTTATACCAACATTTATTTTGATTTTTTGGGCACCCAGAGGTATATATTTTAATTTTACCCGGGTTTGGAATAATTTCTCATATTATTACACAAGAAAGAGGAAAAAAGGAAACTTTTGGGAATTTAGGAATAATTTATGCAATACTTGCAATTGGTTTATTAGGATTTATTGTATGAGCT
>1h_4 
CTAGAAGTATAGTAGAAAATGGAGCAGGAACAGGATGAACAGTATATCCCCCGTTATCTTCTGGGATTGCTCATGCTGGAGCTTCAGTTGATTTAGCAATTTTTTCATTGCATTTAGCGGGAATTTCATCCATTTTAGGAGCAGTAAATTTTATTACTACTGTAATTAATATACGATCTCCTGGAATTACTTTAGATCGAATGCCTTTATTTGTTTGATCAGTTGTAATTACTGCTGTATTATTACTTTTATCTTTACCTGTATTAGCTGGGGCTATTACTATATTATTAACAGACCGAAATTTAAATACTTCATTCTTTGACCCAGCAGGAGGAGGAGACCCAATTTTATACCAACATTTATTTTGATTTTTTGGGCACCCAGAGGTATATATTTTAATTTTACCCGGATTTGGAATAATTTCTCATATTATTACACAAGAAAGAGGAAAAAAGGAAACTTTTGGGAATTTAGGAATAATTTATGCAATACTTGCAATTGGTTTATTAGGATTTATTGTATGAGCT
>1h_5 
CTAGAAGTATAGTAGAAAATGGAGCAGGAACAGGATGAACAGTATATCCCCCGTTATCTTCTGGGATTGCCCATGCTGGGGCTTCAGTTGATTTAGCAATTTTTTCATTGCATTTAGCGGGAATTTCATCCATTTTAGGAGCAGTAAATTTTATTACTACTGTAATTAATATACGATCTCCTGGAATTACTTTAGATCGAATGCCTTTATTTGTTTGATCAGTTGTAATTACTGCTGTATTATTACTTTTATCTTTACCTGTATTAGCTGGAGCTATTACTATATTATTAACAGACCGAAATTTAAATACTTCATTCTTTGACCCAGCAGGAGGAGGAGACCCAATTTTATACCAACATTTATTTTGATTTTTTGGGCACCCAGAGGTATATATTTTAATTTTACCCGGGTTTGGAATAATTTCTCATATTATTACACAAGAAAGAGGAAAAAAGGAAACTTTTGGGAATTTAGGAATAATTTATGCAATACTTGCAATTGGTTTATTAGGATTTATTGTATGAGCT
>1h_6 
CTAGAAGTATAGTAGAAAATGGAGCAGGAACAGGATGAACAGTATATCCCCCGTTATCTTCTGGGATTGCTCATGCTGGGGCTTCAGTTGATTTAGCAATTTTTTCATTGCATTTAGCGGGAATTTCATCCATTTTAGGAGCAGTAAATTTTATTACTACTGTAATTAATATACGATCTCCTGGAATTACTTTAGATCGAATGCCTTTATTTGTTTGATCAGTTGTAATTACTGCTGTATTATTACTTTTATCTTTACCTGTATTAGCTGGGGCTATTACTATATTATTAACAGACCGAAATTTAAATACTTCATTCTTTGACCCAGCAGGAGGAGGAGACCCAATTTTATACCAACATTTATTTTGATTTTTTGGGCACCCAGAGGTATATATTTTAATTTTACCCGGGTTTGGGATAATTTCTCATATTATTACACAAGAAAGAGGAAAAAAGGAAACTTTTGGGAATTTAGGAATAATTTATGCAATACTTGCAATTGGTTTATTAGGATTTATTGTATGAGCT
>1h_7 
CTAGAAGTATAGTAGAAAATGGAGCAGGAACAGGATGAACAGTATATCCCCCGTTATCTTCTGGGATTGCTCATGCTGGAGCTTCAGTTGATTTAGCAATTTTTTCATTGCATTTAGCGGGAATTTCATCCATTTTAGGAGCAGTAAATTTTATTACTACTGTAATTAATATACGATCTCCTGGAATTACTTTAGATCGAATGCCTTTATTTGTTTGATCAGTTGTAATTACTGCTGTATTATTACTTTTATCTTTACCTGTATTAGCTGGGGCTATTACTATATTATTAACAGACCGAAATTTAAATACTTCATTCTTTGACCCAGCAGGAGGAGGAGACCCAATTTTATACCAACATTTATTTTGATTTTTTGGGCACCCAGAGGTATATATTTTAATTTTACCCGGATTTGGAATAATTTCTCATATTATTACACAAGAAAGAGGAAAAAAGGAAACTTTTGGGAATTTAGGAATAATTTATGCAATACTTGCAATTGGTTTATTAGGATTTATTGTATGAGCT
>1h_8 
CTAGAAGTATAGTAGAAAATGGAGCAGGAACAGGATGAACAGTATATCCCCCGTTATCTTCTGGGATTGCTCATGCTGGGGCTTCAGTTGATTTAGCAATTTTTTCATTGCATTTAGCGGGAATTTCATCCATTTTAGGAGCAGTAAATTTTATTACTACTGTAATTAATATACGATCTCCTGGAATTACTTTAGATCGAATGCCTTTATTTGTTTGATCAGTTGTAATTACTGCTGTATTATTACTTTTATCTTTACCTGTATTAGCTGGAGCTATTACTATATTATTAACAGACCGAAATTTAAATACTTCATTCTTTGACCCAGCAGGAGGAGGAGACCCAATTTTATACCAACATTTATTTTGATTTTTTGGGCACCCAGAGGTATATATTTTAATTTTACCCGGGTTTGGAATAATTTCTCATATTATTACACAAGAAAGAGGAAAAAAGGAAACTTTTGGGAATTTAGGAATAATTTATGCAATACTTGCAATTGGTTTATTAGGATTTATTGTATGAGCT
>2h_1 
CTAGAAGTATAGTAGAAAATGGAGCAGGAACAGGATGAACAGTGTACCCCCCGTTATCTTCTGGGATTGCTCATGCTGGGGCTTCAGTTGATTTAGCAATTTTTTCATTGCATTTAGCGGGAATTTCATCCATTTTAGGAGCAGTAAATTTTATTACTACTGTAATTAATATACGATCTCCTGGAATTACTTTAGATCGAATGCCTTTATTTGTTTGATCAGTTGTAATTACTGCTGTATTATTACTTTTATCTTTACCTGTATTAGCTGGAGCTATTACTATATTATTAACAGACCGAAATTTAAATACTTCATTCTTTGACCCAGCAGGAGGAGGAGACCCAATTTTATACCAACATTTATTTTGATTTTTTGGGCACCCAGAGGTATATATTTTAATTTTACCCGGGTTTGGAATAATTTCTCATATTATTACACAAGAAAGAGGAAAAAAGGAAACTTTTGGGAATTTAGGAATAATTTATGCAATACTTGCAATTGGTTTATTAGGATTTATTGTATGAGCT
>2h_2 
CTAGAAGTATAGTAGAAAATGGAGCAGGAACAGGATGAACAGTATATCCCCCGTTATCTTCTGGGATTGCTCATGCTGGGGCTTCAGTTGATTTAGCAATTTTTTCATTGCATTTAGCGGGAATTTCATCCATTTTAGGAGCAGTAAATTTTATTACTACTGTAATTAACATACGATCTCCTGGAATTACTTTAGATCGAATGCCTTTATTTGTTTGATCAGTTGTAATTACTGCTGTATTATTACTTTTATCTTTACCTGTATTAGCTGGAGCTATTACTATATTATTAACAGACCGAAATTTAAATACTTCATTCTTTGACCCAGCAGGAGGGGGAGACCCAATTTTATACCAACATTTATTTTGATTTTTTGGGCACCCAGAGGTATATATTTTAATTTTACCCGGGTTTGGAATAATTTCTCATATTATTACACAAGAAAGAGGAAAAAAAGAAACTTTTGGGAATTTAGGAATAATTTATGCAATACTTGCAATTGGTTTATTAGGATTTATTGTATGAGCT
>2h_3 
CTAGAAGTATAGTAGAAAATGGAGCAGGAACAGGATGAACAGTATATCCCCCGTTATCTTCTGGGATTGCTCATGCTGGGGCTTCAGTTGATTTAGCAATTTTTTCATTGCATTTAGCGGGAATTTCATCCATTTTAGGAGCAGTAAATTTTATTACTACTGTAATTAATATACGATCTCCTGGAATTACTTTAGATCGAATGCCTTTATTTGTTTGATCAGTTGTAATTACTGCTGTATTATTACTTTTATCTTTACCTGTATTAGCTGGAGCTATTACTATATTATTAACAGACCGAAATTTAAATACTTCATTCTTTGACCCAGCAGGAGGAGGAGACCCAATTTTATACCAACATTTATTTTGATTTTTTGGGCACCCAGAGGTATATATTTTAATTTTACCCGGGTTTGGAATAATTTCTCATATTATTACACAAGAAAGAGGAAAAAAGGAAACTTTTGGGAATTTAGGAATAATTTATGCAATACTTGCAATTGGTTTATTAGGATTTATTGTATGAGCT
>2h_4 
CTAGAAGTATAGTAGAAAATGGAGCAGGAACAGGATGAACAGTATATCCCCCGTTATCTTCTGGGATTGCTCATGCTGGGGCTTCAGTTGATTTAGCAATTTTTTCATTGCATTTAGCGGGAATTTCATCCATTTTAGGAGCAGTAAATTTTATTACTACTGTAATTAATATACGATCTCCTGGAATTACTTTAGATCGAATGCCTTTATTTGTTTGATCAGTTGTAATTACTGCTGTATTATTACTTTTATCTTTACCTGTATTAGCTGGAGCTATTACTATATTATTAACAGACCGAAATTTAAATACTTCATTCTTTGACCCAGCAGGAGGAGGAGACCCAATTTTATACCAACATTTATTTTGATTTTTTGGGCACCCAGAGGTATATATTTTAATTTTACCCGGGTTTGGAATAATTTCTCATATTATTACACAAGAAAGAGGAAAAAAGGAAACTTTTGGGAATTTAGGAATAATTTATGCAATACTTGCAATTGGTTTATTAGGATTTATTGTATGAGCT
>2h_5 
CTAGAAGTATAGTAGAAAATGGAGCAGGAACAGGATGAACAGTATATCCCCCGTTATCTTCTGGGATTGCTCATGCTGGGGCTTCAGTTGATTTAGCAATTTTTTCATTGCATTTAGCGGGAATTTCATCCATTTTAGGAGCAGTAAATTTTATTACTACTGTAATTAACATACGATCTCCTGGAATTACTTTAGATCGAATGCCTTTATTTGTTTGATCAGTTGTAATTACTGCTGTATTATTACTTTTATCTTTACCTGTATTAGCTGGAGCTATTACTATATTATTAACAGACCGAAATTTAAATACTTCATTCTTTGACCCAGCAGGAGGGGGAGACCCAATTTTATACCAACATTTATTTTGATTTTTTGGGCACCCAGAGGTATATATTTTAATTTTACCCGGGTTTGGAATAATTTCTCATATTATTACACAAGAAAGAGGAAAAAAAGAAACTTTTGGGAATTTAGGAATAATTTATGCAATACTTGCAATTGGTTTATTAGGATTTATTGTATGAGCT
>2h_6 
CTAGAAGTATAGTAGAAAATGGAGCAGGAACAGGATGAACAGTATATCCCCCGTTATCTTCTGGGATTGCTCATGCTGGGGCTTCAGTTGATTTAGCAATTTTTTCATTGCATTTAGCGGGAATTTCATCCATTTTAGGAGCAGTAAATTTTATTACTACTGTAATTAATATACGATCTCCTGGAATTACTTTAGATCGAATGCCTTTATTTGTTTGATCAGTTGTAATTACTGCTGTATTATTACTTTTATCTTTACCTGTATTAGCTGGGGCTATTACTATATTATTAACAGACCGAAATTTAAATACTTCATTCTTTGACCCAGCAGGAGGAGGAGACCCAATTTTATACCAACATTTATTTTGATTTTTTGGGCACCCAGAGGTATATATTTTAATTTTACCCGGATTTGGAATAATTTCTCATATTATTACACAAGAAAGAGGAAAAAAGGAAACTTTTGGGAATTTAGGAATAATTTATGCAATACTTGCAATTGGTTTATTAGGATTTATTGTATGAGCT
>3h_1 
CTAGAAGTATAGTAGAAAATGGAGCAGGAACAGGATGAACAGTATATCCCCCGTTATCTTCTGGGATTGCTCATGCTGGGGCTTCAGTTGATTTAGCAATTTTTTCATTGCATTTAGCGGGAATTTCATCCATTTTAGGAGCAGTAAATTTTATTACTACTGTAATTAATATACGATCTCCTGGAATTACTTTAGATCGAATACCTTTATTTGTTTGATCAGTTGTAATTACTGCTGTATTATTACTTTTATCTTTACCTGTATTAGCTGGAGCTATTACTATATTATTAACAGACCGAAATTTAAATACTTCATTCTTTGACCCAGCAGGAGGAGGAGACCCAATTTTATACCAACATTTATTTTGATTTTTTGGGCACCCAGAGGTATATATTTTAATTTTACCCGGGTTTGGAATAATTTCTCATATTATTACACAAGAAAGAGGAAAAAAGGAAACTTTTGGGAATTTAGGAATAATTTATGCAATACTTGCAATTGGTTTATTAGGATTTATTGTATGAGCT
>3h_2 
CTAGAAGTATAGTAGAAAATGGAGCAGGAACAGGATGAACAGTATATCCCCCGTTATCTTCTGGGATTGCTCATGCTGGGGCTTCAGTTGATTTAGCAATTTTTTCATTGCATTTAGCGGGAATTTCATCCATTTTAGGAGCAGTAAATTTTATTACTACTGTAATTAATATACGATCTCCTGGAATTACTTTAGATCGAATGCCTTTATTTGTTTGATCAGTTGTAATTACTGCTGTATTATTACTTTTATCTTTACCTGTATTAGCTGGAGCTATTACTATATTATTAACAGACCGAAATTTAAATACTTCATTCTTTGACCCAGCAGGAGGAGGAGACCCAATTTTATACCAACATTTATTTTGATTTTTTGGGCACCCAGAGGTATATATTTTAATTTTACCCGGGTTTGGAATAATTTCTCATATTATTACACAAGAAAGAGGAAAAAAGGAAACTTTTGGGAATTTAGGAATAATTTATGCAATACTTGCAATTGGTTTATTAGGATTTATTGTATGAGCT
>3h_3 
CTAGAAGTATAGTAGAAAATGGAGCAGGAACAGGATGAACAGTATATCCCCCGTTATCTTCTGGGATTGCTCATGCTGGGGCTTCAGTTGATTTAGCAATTTTTTCATTGCATTTAGCGGGAATTTCATCCATTTTAGGAGCAGTAAATTTTATTACTACTGTAATTAATATACGATCTCCTGGAATTACTTTAGATCGAATGCCTTTATTTGTTTGATCAGTTGTAATTACTGCTGTATTATTACTTTTATCTTTACCTGTATTAGCTGGAGCTATTACTATATTATTAACAGACCGAAATTTAAATACTTCATTCTTTGACCCAGCAGGAGGAGGAGACCCAATTTTATACCAACATTTATTTTGATTTTTTGGGCACCCAGAGGTATATATTTTAATTTTACCCGGGTTTGGAATAATTTCTCATATTATTACACAAGAAAGAGGAAAAAAGGAAACTTTTGGGAATTTAGGAATAATTTATGCAATACTTGCAATTGGTTTATTAGGATTTATTGTATGAGCT
>3h_4 
CTAGAAGTATAGTAGAAAATGGAGCAGGAACAGGATGAACAGTATATCCCCCGCTATCTTCTGGGATTGCTCATGCTGGGGCTTCAGTTGATTTAGCAATTTTTTCATTGCATTTAGCGGGAATTTCATCCATTTTAGGAGCAGTAAATTTTATTACTACTGTAATTAATATACGATCTCCTGGAATTACTTTAGATCGAATGCCTTTATTTGTTTGATCAGTTGTAATTACTGCTGTGTTATTACTTTTATCTTTACCTGTATTAGCTGGAGCTATTACTATATTATTAACAGACCGAAATTTAAATACTTCATTCTTTGACCCAGCAGGAGGAGGAGACCCAATTTTATACCAACATTTATTTTGATTTTTTGGGCACCCAGAGGTATATATTTTAATTTTACCCGGATTTGGAATAATTTCTCATATTATTACACAAGAAAGAGGAAAAAAGGAAACTTTTGGGAATTTAGGAATAATTTATGCAATACTTGCAATTGGTTTATTAGGATTTATTGTATGAGCT
>3h_5 
CTAGAAGTATAGTAGAAAATGGAGCAGGAACAGGATGAACAGTATATCCCCCGTTATCTTCTGGGATTGCTCATGCTGGGGCTTCAGTTGATTTAGCAATTTTTTCATTACATTTAGCGGGAATTTCATCCATTTTAGGAGCAGTAAATTTTATTACTACTGTAATTAATATACGATCTCCTGGAATTACTTTAGATCGAATGCCTTTATTTGTTTGATCAGTTGTAATTACTGCTATATTATTACTTTTATCTTTACCTGTATTAGCTGGAGCTATTACTATATTATTAACAGACCGAAATTTAAATACTTCATTCTTTGACCCAGCAGGAGGAGGAGACCCAATTTTATACCAACATTTATTTTGATTTTTTGGGCACCCAGAGGTATATATTTTAATTTTACCCGGGTTTGGAATAATTTCTCATATTATTACACAAGAAAGAGGAAAAAAGGAAACTTTTGGGAATTTAGGAATAATTTATGCAATACTTGCAATTGGTTTATTAGGATTTATTGTATGAGCT
>3h_6 
CTAGAAGTATAGTAGAAAATGGAGCAGGAACAGGATGAACAGTATATCCCCCGTTATCTTCTGGGATTGCTCATGCTGGGGCTTCAGTTGATTTAGCAATTTTTTCATTGCATTTAGCGGGAATTTCATCCATTTTAGGAGCAGTAAATTTTATTACTACTGTAATTAATATACGATCTCCTGGAATTACTTTAGATCGAATGCCTTTATTTGTTTGATCAGTTGTAATTACTGCTGTATTATTACTTTTATCTTTACCTGTATTAGCTGGAGCTATTACTATATTATTAACAGACCGAAATTTAAATACTTCATTCTTTGACCCAGCAGGAGGAGGAGACCCAATTTTATACCAACATTTATTTTGATTTTTTGGGCACCCAGAGGTATATATTTTAATTTTACCCGGGTTTGGAATAATTTCTCATATTATTACACAAGAAAGAGGAAAAAAAGAAACTTTTGGGAATTTAGGAATAATTTATGCAATACTTGCAATTGGTTTATTAGGATTTATTGTATGAGCT
>3h_7 
CTAGAAGTATAGTAGAAAATGGAGCAGGAACAGGATGAACAGTATATCCCCCGTTATCTTCTGGGATTGCTCATGCTGGGGCTTCAGTTGATTTAGCAATTTTTTCATTGCATTTAGCGGGAATTTCATCCATTTTAGGAGCAGTAAATTTTATTACTACTGTAATTAATATACGATCTCCTGGAATTACTTTAGATCGAATGCCTTTATTTGTTTGATCAGTTGTAATTACTGCTGTATTATTACTTTTATCTTTACCCGTATTAGCTGGGGCTATTACTATATTATTAACAGACCGAAATTTAAATACTTCATTCTTTGACCCAGCAGGAGGAGGAGACCCAATTTTATACCAACATTTATTTTGATTTTTTGGGCACCCAGAGGTATATATTTTAATTTTACCCGGGTTTGGAATAATTTCTCATATTATTACACAAGAAAGAGGAAAAAAGGAAACTTTTGGGAATTTAGGAATAATTTATGCAATACTTGCAATTGGTTTATTAGGATTTATTGTATGAGCT
>4h_1 
CTAGAAGTATAGTAGAAAATGGAGCAGGAACAGGATGAACAGTGTATCCCCCGCTATCTTCTGGGATTGCTCATGCTGGGGCTTCAGTTGATTTAGCAATTTTTTCATTGCATTTAGCGGGAATTTCATCCATTTTAGGAGCAGTAAATTTTATTACTACTGTAATTAATATACGATCTCCTGGAATTACTTTAGATCGAATGCCTTTATTTGTTTGATCAGTTGTAATTACTGCTGTATTATTACTTTTATCTTTACCTGTATTAGCTGGAGCTATTACTATATTATTAACAGACCGAAATTTAAATACTTCATTCTTTAACCCAGCAGGAGGAGGAGACCCAATTTTATATCAACATTTATTTTGATTTTTTGGACACCCAGAAGTATATATTTTAATTTTACCCGGGTTTGGAATAATTTCTCATATTATTACACAAGAAAGAGGAAAAAAGGAAACTTTTGGAAATTTAGGAATAATTTATGCAATACTTGCAATTGGTTTATTAGGATTTATTGTATGAGCT
>4h_2 
CTAGAAGTATAGTAGAAAATGGAGCAGGAACAGGATGAACAGTATATCCCCCGTTATCTTCTGGGATTGCTCATGCTGGGGCTTCAGTTGATTTAGCAATTTTTTCATTGCATTTAGCGGGAATTTCATCCATTTTAGGAGCAGTAAATTTTATTACTACTGTAATTAATATACGATCTCCTGGAATTACTTTAGATCGAATGCCTTTATTTGTTTGATCAGTTGTAATTACTGCTGTATTATTACTTTTATCTTTACCTGTATTAGCTGGAGCTATTACTATATTATTAACAGACCGAAATTTAAATACTTCATTCTTTGACCCAGCAGGAGGAGGAGACCCAATTTTATACCAACATTTATTTTGATTTTTTGGGCACCCAGAGGTATATATTTTAATTTTACCCGGGTTTGGAATAATTTCTCATATTATTACACAAGAAAGAGGAAAAAAGGAAACTTTTGGGAATTTAGGAATAATTTATGCAATACTTGCAATTGGTTTATTAGGATTTATTGTATGAGCT
>4h_3 
CTAGAAGTATAGTAGAAAATGGAGCAGGAACAGGATGAACAGTATACCCCCCGTTATCTTCTGGGATTGCTCATGCTGGGGCTTCAGTTGATTTAGCAATTTTTTCATTGCATTTAGCGGGAATTTCATCCATTTTAGGAGCAGTAAATTTTATTACTACTGTAATTAATATACGATCTCCTGGAATTACTTTAGATCGAATGCCTTTATTTGTTTGATCAGTTGTAATTACTGCTGTATTATTACTTTTATCTTTACCTGTATTAGCTGGGGCTATTACTATATTATTAACAGACCGAAATTTAAATACTTCATTCTTTGACCCAGCAGGAGGAGGAGACCCAATTTTATACCAACATTTATTTTGATTTTTTGGGCACCCAGAGGTATATATTTTAATTTTACCCGGGTTTGGAATAATTTCTCATATTATTACACAAGAAAGAGGAAAAAAGGAAACTTTTGGGAATTTAGGAATAATTTATGCAATACTTGCAATTGGTTTATTAGGATTTATTGTATGAGCT
>4h_4 
CTAGAAGTATAGTAGAAAATGGAGCAGGAACAGGATGAACAGTATATCCCCCGTTATCTTCTGGGATTGCTCATGCTGGGGCTTCAGTTGATTTAGCAATTTTTTCATTGCATTTAGCGGGAATTTCATCCATTTTAGGAGCAGTAAATTTTATTACTACTGTAATTAATATGCGATCTCCTGGAATTACTTTAGATCGAATGCCTTTATTTGTTTGATCAGTTGTAATTACTGCTGTATTATTACTTTTATCTTTACCTGTATTAGCTGGAGCTATTACTATATTATTAACAGACCGAAATTTAAATACTTCATTCTTTGACCCAGCAGGAGGAGGAGACCCAATTTTATACCAACATTTATTTTGATTTTTTGGGCACCCAGAGGTATATATTTTAATTTTACCCGGGTTTGGAATAATTTCTCATATTATTACACAAGAAAGAGGAAAAAAGGAAACTTTTGGGAATTTAGGAATAATTTATGCAATACTTGCAATTGGTTTATTAGGATTTATTGTATGAGCT
>4h_5 
CTAGAAGTATAGTAGAAAATGGAGCAGGAACAGGATGAACAGTATATCCCCCGTTATCTTCTGGGATTGCTCATGCTGGAGCTTCAGTTGATTTAGCAATTTTTTCATTGCATTTAGCGGGAATTTCATCCATTTTAGGAGCAGTAAATTTTATTACTACTGTAATTAATATACGATCTCCTGGAATTACTTTAGATCGAATGCCTTTATTTGTTTGATCAGTTGTAATTACTGCTGTATTATTACTTTTATCTTTACCTGTATTAGCTGGGGCTATTACTATATTATTAACAGACCGAAATTTAAATACTTCATTCTTTGACCCAGCAGGAGGAGGAGACCCAATTTTATACCAACATTTATTTTGATTTTTTGGGCACCCAGAGGTATATATTTTAATTTTACCCGGATTTGGAATAATTTCTCATATTATTACACAAGAAAGAGGAAAAAAGGAAACTTTTGGGAATTTAGGAATAATTTATGCAATACTTGCAATTGGTTTATTAGGATTTATTGTATGAGCT
>4h_6 
CTAGAAGTATAGTAGAAAATGGAGCAGGAACAGGATGAACAGTATATCCCCCGTTATCTTCTGGGATTGCTCATGCTGGGGCTTCAGTTGATTTAGCAATTTTTTCATTGCATTTAGCGGGAATTTCATCCATTTTAGGAGCAGTAAATTTTATTACTACTGTAATTAATATACGATCTCCTGGAATTACTTTAGATCGAATGCCTTTATTTGTTTGATCAGTTGTAATTACTGCTGTATTATTACTTTTATCTTTACCTGTATTAGCTGGGGCTATTACTATATTATTAACAGACCGAAATTTAAATACTTCATTCTTTGACCCAGCAGGAGGAGGAGACCCAATTTTATACCAACATTTATTTTGATTTTTTGGGCACCCAGAGGTATATATTTTAATTTTACCCGGGTTTGGGATAATTTCTCATATTATTACACAAGAAAGAGGAAAAAAGGAAACTTTTGGGAATTTAGGAATAATTTATGCAATACTTGCAATTGGTTTATTAGGATTTATTGTATGAGCT
>4h_7 
CTAGAAGTATAGTAGAAAATGGAGCAGGAACAGGATGAACAGTATATCCCCCGTTATCTTCTGGGATTGCTCATGCTGGGGCTTCAGTTGATTTAGCAATTTTTTCATTGCATTTAGCGGGAATTTCATCCATTTTAGGAGCAGTAAATTTTATTACTACTGTAATTAATATACGATCTCCTGGAATTACTTTAGATCGAATGCCTTTATTTGTTTGATCAGTTGTAATTACTGCTGTATTATTACTTTTATCTTTACCTGTATTAGCTGGAGCTATTACTATATTATTAACAGACCGAAATTTAAATACTTCATTCTTTGACCCAGCGGGAGGAGGAGACCCAATTTTATACCAACATTTATTTTGATTTTTTGGGCACCCAGAGGTATATATTTTAATTTTACCCGGGTTTGGAATAATTTCTCATATTATTACACAAGAAAGAGGAAAAAAGGAAACTTTTGGGAATTTAGGAATAATTTATGCAATACTTGCAATTGGTTTATTAGGATTTATTGTATGAGCT
>4h_8 
CTAGAAGTATAGTAGAAAATGGAGCAGGAACAGGATGAACAGTATATCCCCCGTTATCTTCTGGGATTGCTCATGCTGGGGCTTCAGTTGATTTAGCAATTTTTTCATTGCATTTAGCGGGAATTTCATCCATTTTAGGAGCAGTAAATTTTATTACTACTGTAATTAATATACGATCTCCTGGAATTACTTTAGATCGAATGCCTTTATTTGTTTGATCAGTTGTAATTACTGCTGTATTATTACTTTTATCTTTACCTGTATTAGCTGGGGCTATTACTATATTATTAACAGACCGAAATTTAAATACTTCATTCTTTGACCCAGCAGGAGGAGGAGACCCAATTTTATACCAACATTTATTTTGATTTTTTGGGCACCCAGAGGTATATATTTTAATTTTACCCGGGTTTGGGATAATTTCTCATATTATTACACAAGAAAGAGGAAAAAAGGAAACTTTTGGGAATTTAGGAATAATTTATGCAATACTTGCAATTGGTTTATTAGGATTTATTGTATGAGCT
>4h_9 
CTAGAAGTATAGTAGAAAATGGAGCAGGAACAGGATGAACAGTATATCCCCCGTTATCTTCTGGGATTGCCCATGCTGGGGCTTCAGTTGATTTAGCAATTTTTTCATTGCATTTAGCGGGAATTTCATCCATTTTAGGAGCAGTAAATTTTATTACTACTGTAATTAATATACGATCTCCTGGAATTACTTTAGATCGAATGCCTTTATTTGTTTGATCAGTTGTAATTACTGCTGTATTATTACTTTTATCTTTACCTGTATTAGCTGGAGCTATTACTATATTATTAACAGACCGAAATTTAAATACTTCATTCTTTGACCCAGCAGGAGGAGGAGACCCAATTTTATACCAACATTTATTTTGATTTTTTGGGCACCCAGAGGTATATATTTTAATTTTACCCGGGTTTGGAATAATTTCTCATATTATTACACAAGAAAGAGGAAAAAAGGAAACTTTTGGGAATTTAGGAATAATTTATGCAATACTTGCAATTGGTTTATTAGGATTTATTGTATGAGCT
>4h_10 
CTAGAAGTATAGTAGAAAATGGAGCAGGAACAGGATGAACAGTATATCCCCCGTTATCTTCTGGGATTGCTCATGCTGGAGCTTCAGTTGATTTAGCAATTTTTTCATTGCATTTAGCGGGAATTTCATCCATTTTAGGAGCAGTAAATTTTATTACTACTGTAATTAATATACGATCTCCTGGAATTACTTTAGATCGAATGCCTTTATTTGTTTGATCAGTTGTAATTACTGCTGTATTATTACTTTTATCTTTACCTGTATTAGCTGGGGCTATTACTATATTATTAACAGACCGAAATTTAAATACTTCATTCTTTGACCCAGCAGGAGGAGGAGACCCAATTTTATACCAACATTTATTTTGATTTTTTGGGCACCCAGAGGTATATATTTTAATTTTACCCGGATTTGGAATAATTTCTCATATTATTACACAAGAAAGAGGAAAAAAGGAAACTTTTGGGAATTTAGGAATAATTTATGCAATACTTGCAATTGGTTTATTAGGATTTATTGTATGAGCT
>4h_11 
CTAGAAGTATAGTAGAAAATGGAGCAGGAACAGGATGAACAGTATATCCCCCGTTATCTTCTGGGATTGCTCATGCTGGGGCTTCAGTTGATTTAGCAATTTTTTCATTGCATTTAGCGGGAATTTCATCCATTTTAGGAGCAGTAAATTTTATTACTACTGTAATTAATATACGATCTCCTGGAATTACTTTAGATCGAATGCCTTTATTTGTTTGATCAGTTGTAATTACTGCTGTATTATTACTTTTATCTTTACCTGTATTAGCTGGAGCTATTACTATATTATTAACAGACCGAAATTTAAATACTTCATTCTTTGACCCAGCAGGAGGAGGAGACCCAATTTTATACCAACATTTATTTTGATTTTTTGGGCACCCAGAGGTATATATTTTAATTTTACCCGGGTTTGGAATAATTTCTCATATTATTACACAAGAAAGAGGAAAAAAGGAAACTTTTGGGAATTTAGGAATAATTTATGCAATACTTGCAATTGGTTTATTAGGATTTATTGTATGAGCT
>4h_12 
CTAGAAGTATAGTAGAAAATGGAGCAGGAACAGGATGAACAGTATATCCCCCGTTATCTTCTGGGATTGCTCATGCTGGGGCTTCAGTTGATTTAGCAATTTTTTCATTGCATTTAGCGGGAATTTCATCCATTTTAGGAGCAGTAAATTTTATTACTACTGTAATTAATATACGATCTCCTGGAATTACTTTAGATCGAATGCCTTTATTTGTTTGATCAGTTGTAATTACTGCTGTATTATTACTTTTATCTTTACCTGTATTAGCTGGAGCTATTACTATATTATTAACAGACCGAAATTTAAATACTTCATTCTTTGACCCAGCAGGAGGAGGAGACCCAATTTTATACCAACATTTATTTTGATTTTTTGGGCACCCAGAGGTATATATTTTAATTTTACCCGGGTTTGGAATAATTTCTCATATTATTACACAAGAAAGAGGAAAAAAGGAAACTTTTGGGAATTTAGGAATAATTTATGCAATACTTGCAATTGGTTTATTAGGATTTATTGTATGAGCT
>4h_13 
CTAGAAGTATAGTAGAAAATGGAGCAGGAACAGGATGAACAGTATACCCCCCGTTATCTTCTGGGATTGCTCATGCTGGGGCTTCAGTTGATTTAGCAATTTTTTCATTGCATTTAGCGGGAATTTCATCCATTTTAGGAGCAGTAAATTTTATTACTACTGTAATTAATATACGATCTCCTGGAATTACTTTAGATCGAATGCCTTTATTTGTTTGATCAGTTGTAATTACTGCTGTATTATTACTTTTATCTTTACCTGTATTAGCTGGAGCTATTACTATATTATTAACAGACCGAAATTTAAATACTTCATTCTTTGACCCAGCAGGAGGAGGAGACCCAATTTTATACCAACATTTATTTTGATTTTTTGGGCACCCAGAGGTATATATTTTAATTTTACCCGGGTTTGGAATAATTTCTCATATTATTACACAAGAAAGAGGAAAAAAGGAAACTTTTGGGAATTTAGGAATAATTTATGCAATACTTGCAATTGGTTTATTAGGATTTATTGTATGAGCT
>4h_14 
CTAGAAGTATAGTAGAAAATGGAGCAGGAACAGGATGAACAGTATACCCCCCGTTATCTTCTGGGATTGCTCATGCTGGGGCTTCAGTTGATTTAGCAATTTTTTCATTGCATTTAGCGGGAATTTCATCTATTTTAGGAGCAGTAAATTTTATTACTACTGTAATTAATATACGATCTCCTGGAATTACTTTAGATCGAATGCCTTTATTTGTTTGATCAGTTGTAATTACTGCTGTTTTATTACTTTTATCTTTACCTGTATTAGCTGGGGCTATTACTATATTATTAACAGACCGAAATTTAAATACTTCATTTTTTGACCCAGCAGGAGGAGGAGATCCAATTTTATATCAACATTTATTTTGATTTTTTGGACACCCAGAAGTATATATTTTAATTTTACCCGGGTTTGGAATAATTTCTCATATTATTACACAAGAAAGAGGAAAAAAGGAAACTTTTGGAAATTTAGGAATAATTTATGCAATACTTGCAATTGGTTTATTAGGATTTATTGTATGAGCT
>4h_15 
CTAGAAGTATAGTAGAAAATGGAGCAGGAACAGGATGAACAGTGTATCCCCCGTTATCTTCTGGGATTGCTCATGCTGGGGCTTCAGTTGATTTAGCAATTTTTTCATTGCATTTAGCAGGAATTTCATCCATTTTAGGAGCAGTAAATTTTATTACTACTGTAATTAATATACGATCTCCTGGAATTACTTTAGATCGAATGCCTTTATTTGTTTGATCAGTTGTAATTACTGCTGTATTATTACTTTTATCTTTACCTGTATTAGCTGGGGCTATTACTATATTATTGACAGACCGAAATTTAAATACTTCATTCTTTGATCCAGCAGGAGGAGGAGACCCAATTTTATACCAACATTTATTTTGATTTTTTGGACACCCAGAAGTATATATTTTAATTTTACCCGGGTTTGGAATAATTTCTCATATTATTACACAAGAAAGAGGAAAAAAGGAAACTTTTGGAAATTTAGGAATAATTTATGCAATACTTGCAATTGGTTTATTAGGATTTATTGTATGAGCT
>4h_16 
CTAGAAGTATAGTAGAAAATGGAGCAGGAACTGGATGAACAGTATACCCCCCGTTATCTTCTGGGATTGCTCATGCTGGAGCTTCAGTTGATTTAGCAATTTTTTCATTGCATTTAGCAGGAATTTCATCTATTTTAGGAGCAGTAAATTTTATTACTACTGTAATTAATATACGATCTCCTGGAATTACTTTAGATCGAATGCCTTTATTTGTTTGATCAGTTGTAATTACTGCTGTATTATTACTTTTATCTTTACCTGTGTTAGCTGGGGCTATTACTATATTATTAACAGACCGAAATTTAAATACTTCATTTTTTGACCCAGCAGGAGGAGGAGATCCAATTTTATACCAACATTTATTTTGATTTTTTGGACACCCAGAAGTATATATTTTAATTTTACCCGGGTTTGGAATAATTTCTCATATTATTACACAAGAAAGAGGAAAAAAGGAAACTTTTGGAAATTTAGGAATAATTTATGCAATACTTGCAATTGGTTTATTAGGATTTATTGTATGAGCT
>4h_17 
CTAGAAGTATAGTAGAAAATGGAGCAGGAACAGGATGAACAGTGTATCCCCCGTTATCTTCTGGGATTGCTCATGCTGGGGCTTCAGTTGATTTAGCAATTTTTTCATTGCATTTAGCAGGGATTTCATCCATTTTAGGAGCAGTAAATTTTATTACTACTGTAATTAATATACGATCTCCTGGAATTACTTTAGATCGAATGCCTTTATTTGTTTGATCAGTTGTAATTACTGCTGTATTATTACTTTTATCTTTACCTGTATTAGCTGGAGCTATTACTATATTATTAACAGACCGAAATTTAAATACTTCATTCTTTGACCCAGCAGGAGGAGGAGACCCAATTTTATACCAACATTTATTTTGATTTTTTGGACACCCAGAAGTATATATTTTAATTTTACCCGGGTTTGGAATAATTTCTCATATTATTACACAAGAAAGAGGAAAAAAAGAAACTTTTGGAAATTTAGGAATAATTTATGCAATACTTGCAATTGGTTTATTAGGATTTATTGTATGAGCT
>4h_18 
CTAGAAGTATAGTAGAAAATGGAGCAGGAACAGGATGAACAGTGTATCCCCCGTTATCTTCTGGGATTGCTCATGCTGGAGCTTCAGTTGATTTAGCAATTTTTTCATTGCATTTAGCAGGAATTTCATCCATTTTAGGAGCAGTAAATTTTATTACTACTGTAATTAATATACGATCTCCTGGGATTACTTTAGATCGAATGCCTTTATTTGTTTGATCAGTTGTAATTACTGCTGTATTATTACTTTTATCTTTACCTGTATTAGCTGGAGCTATTACTATATTATTAACAGACCGAAATTTAAATACTTCATTCTTTGACCCAGCAGGAGGAGGAGACCCAATTTTATACCAACATTTATTTTGATTTTTTGGACACCCAGAAGTATATATTTTAATTTTACCCGGGTTTGGAATAATTTCTCATATTATTACACAAGAAAGAGGAAAAAAGGAAACTTTTGGAAATTTAGGAATAATTTATGCAATACTTGCAATTGGTTTATTAGGATTTATTGTATGAGCT
>4h_19 
CTAGAAGTATAGTAGAAAATGGAGCAGGAACAGGATGAACAGTGTATCCCCCGTTATCTTCTGGGATTGCTCATGCTGGGGCTTCAGTTGATTTAGCAATTTTTTCATTGCATTTAGCAGGAATTTCATCCATTTTAGGAGCAGTAAATTTTATTACTACTGTAATTAATATACGATCTCCTGGAATTACTTTAGATCGAATGCCTTTATTTGTTTGATCAGTTGTAATTACTGCTGTATTATTACTTTTATCTTTACCTGTATTAGCTGGGGCTATTACTATATTATTGACAGACCGAAATTTAAATACTTCATTCTTTGATCCAGCAGGAGGAGGAGACCCAATTTTATACCAACATTTATTTTGATTTTTTGGACACCCAGAAGTATATATTTTAATTTTACCCGGGTTTGGAATAATTTCTCATATTATTACACAAGAAAGAGGAAAAAAGGAAACTTTTGGAAATTTAGGAATAATTTATGCAATACTTGCAATTGGTTTATTAGGATTTATTGTATGAGCT
>5h_1 
CTAGAAGTATAGTAGAAAATGGGGCAGGAACAGGATGAACAGTATACCCCCCGTTATCTTCTGGGATTGCTCATGCTGGAGCTTCAGTTGATTTAGCAATTTTTTCATTACATTTAGCGGGAATTTCATCCATTTTAGGAGCAGTAAATTTTATTACTACTGTAATTAATATACGATCTCCTGGAATTAATTTAGATCGAATGCCTTTATTTGTTTGATCAGTTGTAATTACTGCTGTATTATTACTTTTATCTTTACCTGTATTAGCTGGAGCTATTACTATATTATTAACAGACCGAAATTTAAATACTTCATTCTTTGACCCGGCAGGAGGAGGAGACCCAATTTTATACCAACATTTATTTTGATTTTTTGGACACCCAGAAGTATATATTTTAATTTTACCCGGGTTTGGAATAATTTCTCATATTATTACACAAGAAAGAGGAAAAAAGGAAACTTTTGGAAATTTAGGAATAATTTATGCAATACTTGCAATTGGTTTATTAGGATTTATTGTATGAGCT
>5h_2 
CTAGAAGTATAGTAGAAAATGGGGCAGGAACAGGATGAACAGTATACCCCCCGTTATCTTCTGGGATTGCTCATGCTGGAGCTTCAGTTGATTTAGCAATTTTTTCATTACATTTAGCGGGAATTTCATCCATTTTAGGAGCAGTAAATTTTATTACTACTGTAATTAATATACGATCTCCTGGAATTAATTTAGATCGAATGCCTTTATTTGTTTGATCAGTTGTAATTACTGCTGTATTATTACTTTTATCTTTACCTGTATTAGCTGGAGCTATTACTATATTATTAACAGACCGAAATTTAAATACTTCATTCTTTGACCCGGCAGGAGGAGGAGACCCAATTTTATACCAACATTTATTTTGATTTTTTGGACACCCAGAAGTATATATTTTAATTTTACCCGGGTTTGGAATAATTTCTCATATTATTACACAAGAAAGAGGAAAAAAGGAAACTTTTGGAAATTTAGGAATAATTTATGCAATACTTGCAATTGGTTTATTAGGATTTATTGTATGAGCC
>5h_3 
CTAGAAGTATAGTAGAAAATGGGGCAGGAACAGGATGAACAGTATACCCCCCGTTATCTTCTGGGATTGCTCATGCTGGAGCTTCAGTTGATTTAGCAATTTTTTCATTACATTTAGCGGGAATTTCATCCATTTTAGGAGCAGTAAATTTTATTACTACTGTAATTAATATACGATCTCCTGGAATTACTTTAGATCGAATGCCTTTATTTGTTTGATCAGTTGTAATTACTGCTGTATTATTACTTTTATCTTTACCTGTATTAGCTGGAGCTATTACTATATTATTAACAGACCGAAATTTAAATACTTCATTCTTTGACCCGGCAGGAGGAGGAGACCCAATTTTATACCAACATTTATTTTGATTTTTTGGACACCCAGAAGTATATATTTTAATTTTACCCGGGTTTGGAATAATTTCTCATATTATTACACAAGAAAGAGGAAAAAAGGAAACTTTTGGAAATTTAGGAATAATTTATGCAATACTTGCAATTGGTTTATTAGGATTTATTGTATGAGCT
>5h_4 
CTAGAAGTATAGTAGAAAATGGGGCAGGAACAGGATGAACAGTATACCCCCCGTTATCTTCTGGGATTGCTCATGCTGGAGCTTCAGTTGATTTAGCAATTTTTTCATTACATTTAGCGGGAATTTCATCCATTTTAGGAGCAGTAAATTTTATTACTACTGTAATTAATATACGATCTCCTGGAATTACTTTAGACCGAATGCCTTTATTTGTTTGATCAGTTGTAATTACTGCTGTATTATTACTTTTATCTTTACCTGTATTAGCTGGAGCTATTACTATATTATTAACAGACCGAAATTTAAATACTTCATTCTTTGACCCGGCAGGAGGAGGAGACCCAATTTTATACCAACATTTATTTTGATTTTTTGGACACCCAGAAGTATATATTTTAATTTTACCCGGGTTTGGAATAATTTCTCATATTATTACACAAGAAAGAGGAAAAAAGGAAACTTTTGGAAATTTAGGAATAATTTATGCAATACTTGCAATTGGTTTATTAGGATTTATTGTATGAGCT
>5h_5 
CTAGAAGTATAGTAGAAAATGGGGCAGGAACAGGATGAACAGTATACCCCCCGTTATCTTCTGGGATTGCTCATGCTGGAGCTTCAGTTGATTTAGCAATTTTTTCATTACATTTAGCGGGAATTTCATCCATTTTAGGAGCAGTAAATTTTATTACTACTGTAATTAATATACGATCTCCTGGAATTACTTTAGACCGAATGCCTTTATTTGTTTGATCAGTTGTAATTACTGCTGTATTATTACTTTTATCTTTACCTGTATTAGCTGGAGCTATTACTATATTATTAACAGACCGAAATTTAAATACTTCATTCTTTGACCCGGCAGGAGGAGGAGACCCAATTTTATACCAACATTTATTTTGATTTTTTGGACACCCAGAAGTATATATTTTAATTTTACCCGGGTTTGGAATAATTTCTCATATTATTACACAAGAAAGAGGAAAAAAGGAAACTTTTGGAAATTTAGGAATAATTTATGCAATACTTGCAATTGGTTTATTAGGATTTATTGTATGAGCT
>5h_6 
CTAGAAGTATAGTAGAAAATGGGGCAGGAACAGGATGAACAGTATACCCCCCGTTATCTTCTGGGATTGCTCATGCTGGAGCTTCAGTTGATTTAGCAATTTTTTCATTACATTTAGCGGGAATTTCATCCATTTTAGGAGCAGTAAATTTTATTACTACTGTAATTAATATACGATCTCCTGGAATTACTTTAGATCGAATGCCTTTATTTGTTTGATCAGTTGTAATTACTGCTGTATTATTACTTTTATCTTTACCTGTATTAGCTGGAGCTATTACTATATTATTAACAGACCGAAATTTAAATACTTCATTCTTTGACCCGGCAGGAGGAGGAGACCCAATTTTATACCAACATTTATTTTGATTTTTTGGACACCCAGAAGTATATATTTTAATTTTACCCGGGTTTGGAATAATTTCTCATATTATTACACAAGAAAGAGGAAAAAAGGAAACTTTTGGAAATTTAGGAATAATTTATGCAATACTTGCAATTGGTTTATTAGGATTTATTGTATGAGCT
>5h_7 
CTAGAAGTATAGTAGAAAATGGGGCAGGAACAGGATGAACAGTATACCCCCCGTTATCTTCTGGGATTGCTCATGCTGGAGCTTCAGTTGATTTAGCAATTTTTTCATTACATTTAGCGGGAATTTCATCCATTTTAGGAGCAGTAAATTTTATTACTACTGTAATTAATATACGATCTCCTGGAATTACTTTAGATCGAATGCCTTTATTTGTTTGATCAGTTGTAATTACTGCTGTATTATTACTTTTATCTTTACCTGTATTAGCTGGAGCTATTACTATATTATTAACAGACCGAAATTTAAATACTTCATTCTTTGACCCGGCAGGAGGAGGAGACCCAATTTTATACCAACATTTATTTTGATTTTTTGGACACCCAGAAGTATATATTTTAATTTTACCCGGGTTTGGAATAATTTCTCATATTATTACACAAGAAAGAGGAAAAAAGGAAACTTTTGGAAATTTAGGAATAATTTATGCAATACTTGCAATTGGTTTATTAGGATTTATTGTATGAGCT
>6h_1 
CTAGAAGTATAGTAGAAAATGGGGCAGGAACAGGATGAACAGTATACCCCCCGTTATCTTCTGGGATTGCTCATGCTGGAGCTTCAGTTGATTTAGCAATTTTTTCATTACATTTAGCGGGAATTTCATCCATTTTAGGAGCAGTAAATTTTATTACTACTGTAATTAATATACGATCTCCTGGAATTACTTTAGATCGAATGCCTTTATTTGTTTGATCAGTTGTAATTACTGCTGTATTATTACTTTTATCTTTACCTGTATTAGCTGGAGCTATTACTATATTATTAACAGACCGAAATTTAAATACTTCATTCTTTGACCCGGCAGGAGGAGGAGACCCAATTTTATACCAACATTTATTTTGATTTTTTGGACACCCAGAAGTATATATTTTAATTTTACCCGGGTTTGGAATAATTTCTCATATTATTACACAAGAAAGAGGAAAAAAGGAAACTTTTGGAAATTTAGGAATAATTTATGCAATACTTGCAATTGGTTTATTAGGATTTATTGTATGAGCT
>6h_2 
CTAGAAGTATAGTAGAAAATGGAGCAGGAACAGGATGAACAGTATACCCCCCATTATCTTCTGGGATTGCTCATGCTGGAGCTTCAGTTGATTTAGCAATTTTTTCATTGCATTTAGCGGGAATTTCATCCATTTTAGGAGCAGTAAATTTTATTACTACTGTAATTAATATACGATCTCCTGGAATTACTTTAGATCGAATGCCTTTATTTGTTTGATCAGTTGTAATTACTGCTGTATTATTACTTTTATCTTTACCTGTATTAGCTGGGGCTATTACTATATTATTAACAGACCGAAATTTAAATACTTCATTCTTTGACCCAGCAGGAGGAGGAGACCCAATTTTATACCAACATTTATTTTGATTTTTTGGGCACCCAGAGGTATATATTTTAATTTTACCCGGATTTGGAATAATTTCTCATATTATTACACAAGAAAGAGGAAAAAAGGAAACTTTTGGGAATTTAGGAATAATTTATGCAATACTTGCAATTGGTTTATTAGGATTTATTGTATGAGCT
>6h_3 
CTAGAAGTATAGTAGAAAATGGGGCAGGAACAGGATGAACAGTATATCCCCCGTTATCTTCTGGGATTGCTCATACTGGAGCTTCAGTTGATTTAGCAATTTTTTCATTACATTTAGCGGGAATTTCATCCATTTTAGGAGCAGTAAATTTTATTACTACTGTAATTAATATACGATCTCCTGGAATTACTTTAGATCGAATGCCTTTATTTGTTTGATCAGTTATAATTACTGCTGTATTATTACTTTTATCTTTACCTGTATTAGCTGGAGCTATTACTATATTATTAACAGACCGAAATTTAAATACTTCATTCTTTGACCCGGCAGGAGGAGGAGACCCAATTTTATACCAACATTTATTTTGATTTTTTGGACACCCAGAAGTATATATTTTAATTTTACCCGGGTTTGGAATAATTTCTCATATTATTACACAAGAAAGAGGAAAAAAGGAAACTTTTGGAAATTTAGGAATAATTTATGCAATACTTGCAATTGGTTTATTAGGATTTATTGTATGAGCT
>6h_4 
CTAGAAGTATAGTAGAAAATGGAGCAGGAACAGGATGAACAGTATATCCCCCGTTATCTTCTGGGATTGCTCATGCTGGGGCTTCAGTTGATTTAGCAATTTTTTCATTGCATTTAGCGGGAATTTCATCCATTTTAGGAGCAGTAAATTTTATTACTACTGTAATTAATATACGATCTCCTGGAATTACTTTAGATCGAATACCTTTATTTGTTTGATCAGTTGTAATTACTGCTGTATTATTACTTTTATCTTTACCTGTATTAGCTGGAGCTATTACTATATTATTAACAGACCGAAATTTAAATACTTCATTCTTTGACCCAGCAGGAGGAGGAGACCCAATTTTATACCAACATTTATTTTGATTTTTTGGGCACCCAGAGGTATATATTTTAATTTTACCCGGGTTTGGAATAATTTCTCATATTATTACACAAGAAAGAGGAAAAAAGGAAACTTTTGGGAATTTAGGAATAATTTATGCAATACTTGCAATTGGTTTATTAGGATTTATTGTATGAGCT
>7h_2 
CTAGAAGTATAGTAGAAAATGGAGCAGGAACAGGATGAACAGTGTATCCCCCGTTATCTTCTGGGATTGCTCATGCTGGGGCTTCAGTTGATTTAGCAATTTTTTCATTGCATTTAGCGGGAATTTCATCCATTTTAGGAGCAGTAAATTTTATTACTACTGTAATTAATATACGATCTCCTGGAATTACTTTAGATCGAATGCCTTTATTTGTTTGATCAGTTGTAATTACTGCTGTATTATTACTTTTATCTTTACCTGTATTAGCTGGAGCTATTACTATATTATTAACAGACCGAAATTTAAATACTTCATTCTTTGACCCAGCAGGAGGAGGGGACCCAATTTTATACCAACATTTATTTTGATTTTTTGGACACCCAGAAGTATATATTTTAATTTTACCCGGGTTTGGAATAATTTCTCATATTATTACACAAGAAAGAGGAAAAAAGGAAACTTTTGGAAATTTAGGAATAATTTATGCAATACTTGCAATTGGTTTATTAGGATTTATTGTATGAGCT
>8h_1 
CTAGAAGTATAGTAGAAAATGGAGCAGGAACTGGATGAACAGTATACCCCCCGTTATCTTCTGGGATTGCTCATGCTGGAGCTTCAGTTGATTTAGCAATTTTTTCATTGCATTTAGCGGGAATTTCATCTATTTTAGGAGCAGTAAATTTTATTACTACTGTAATTAATATACGATCTCCTGGAATTACTTTAGATCGAATGCCTTTATTTGTTTGATCAGTTGTAATTACTGCTGTATTATTACTTTTATCTTTACCTGTGTTAGCTGGGGCTATTACTATATTATTAACAGACCGAAATTTAAATACTTCATTTTTTGACCCAGCAGGAGGAGGAGATCCAATTTTATACCAACATTTATTTTGATTTTTTGGACACCCAGAAGTATATATTTTAATTTTACCCGGGTTTGGAATAATTTCTCATATTATTACACAAGAAAGAGGAAAAAAGGAAACTTTTGGAAATTTAGGAATAATTTATGCAATACTTGCAATTGGTTTATTAGGATTTATTGTATGAGCT
>8h_2 
CTAGAAGTATAGTAGAAAATGGAGCAGGAACTGGATGAACAGTATACCCCCCGTTATCTTCTGGGATTGCTCATGCTGGAGCTTCAGTTGATTTAGCAATTTTTTCATTGCATTTAGCGGGAATTTCATCTATTTTAGGAGCAGTAAATTTTATTACTACTGTAATTAATATACGATCTCCTGGAATTACTTTAGATCGAATGCCTTTATTTGTTTGATCAGTTGTAATTACTGCTGTATTATTACTTTTATCTTTACCTGTGTTAGCTGGGGCTATTACTATATTATTAACAGACCGAAATTTAAATACTTCATTTTTTGACCCAGCAGGAGGAGGAGATCCAATTTTATACCAACATTTATTTTGATTTTTTGGACACCCAGAAGTATATATTTTAATTTTACCCGGGTTTGGAATAATTTCTCATATTATTACACAAGAAAGAGGAAAAAAGGAAACTTTTGGAAATTTAGGAATAATTTATGCAATACTTGCAATTGGTTTATTAGGATTTATTGTATGAGCT
>8h_3 
CTAGAAGTATAGTAGAAAATGGAGCAGGAACTGGATGAACAGTATACCCCCCGTTATCTTCTGGGATTGCTCATGCTGGAGCTTCAGTTGATTTAGCAATTTTTTCATTGCATTTAGCGGGAATTTCATCTATTTTAGGAGCAGTAAATTTTATTACTACTGTAATTAATATACGATCTCCTGGAATTACTTTAGATCGAATGCCTTTATTTGTTTGATCAGTTGTAATTACTGCTGTATTATTACTTTTATCTTTACCTGTGTTAGCTGGGGCTATTACTATATTATTAACAGACCGAAATTTAAATACTTCATTTTTTGACCCAGCAGGAGGAGGAGATCCAATTTTATACCAACATTTATTTTGATTTTTTGGACACCCAGAAGTATATATTTTAATTTTACCCGGGTTTGGAATAATTTCTCATATTATTACACAAGAAAGAGGAAAAAAGGAAACTTTTGGAAATTTAGGAATAATTTATGCAATACTTGCAATTGGTTTATTAGGATTTATTGTATGAGCT
>9h_1 
CTAGAAGTATAGTAGAAAATGGAGCAGGAACAGGATGAACAGTATATCCCCCGTTATCTTCTGGGATTGCTCATGCTGGGGCTTCAGTTGATTTAGCAATTTTTTCATTGCATTTAGCGGGAATTTCATCTATTTTAGGAGCAGTAAATTTTATTACTACTGTAATTAATATACGATCTCCTGGAATTACTTTAGATCGAATGCCTTTATTTGTTTGATCAGTTGTAATTACTGCTGTATTATTACTTTTATCTTTACCTGTATTAGCTGGGGCTATTACTATATTATTAACAGACCGAAATTTAAATACTTCATTTTTTGATCCAGCAGGAGGAGGAGACCCAATTTTATACCAACATTTATTTTGATTTTTTGGACACCCAGAAGTATATATTTTAATTTTACCCGGATTTGGAATAATTTCTCATATTATTACACAAGAAAGAGGAAAAAAGGAAACTTTTGGAAATTTAGGAATAATTTACGCAATACTTGCAATTGGTTTATTAGGATTTATTGTATGAGCT
>9h_2 
CTAGAAGTATAGTAGAAAATGGAGCAGGAACAGGATGAACAGTATATCCCCCGTTATCTTCTGGGATTGCTCATGCTGGGGCTTCAGTTGATTTAGCAATTTTTTCATTGCATTTAGCGGGAATTTCATCTATTTTAGGAGCAGTAAATTTTATTACTACTGTAATTAATATACGATCTCCTGGAATTACTTTAGATCGAATGCCTTTATTTGTTTGATCAGTTGTAATTACTGCTGTATTATTACTTTTATCTTTACCTGTATTAGCTGGGGCTATTACTATATTATTAACAGACCGAAATTTAAATACTTCATTTTTTGACCCAGCAGGAGGAGGAGATCCAATTTTATACCAACATTTATTTTGATTTTTTGGACACCCAGAAGTATATATTTTAATTTTGCCCGGGTTTGGAATAATTTCTCATATTATTACACAAGAAAGAGGAAAAAAGGAAACTTTTGGAAATTTAGGAATAATTTATGCAATACTTGCAATTGGTTTATTAGGATTTATTGTATGAGCT
>9h_4 
CTAGAAGTATAGTAGAAAATGGAGCAGGAACAGGATGAACAGTATATCCCCCGTTATCTTCTGGAATTGCTCATGCTGGGGCTTCAGTTGATTTAGCAATTTTTTCATTGCATTTAGCAGGAATTTCATCCATTTTAGGAGCAGTAAATTTTATTACTACTGTAATTAATATACGATCTCCTGGAATTACTTTAGATCGAATGCCTTTATTTGTTTGATCAGTTGTAATTACTGCTGTATTATTACTTTTATCTTTACCTGTATTAGCTGGAGCTATTACTATATTATTAACAGACCGAAATTTAAATACTTCATTTTTTGACCCAGCAGGAGGAGGAGACCCAATTTTATACCAACATTTATTTTGATTTTTTGGACACCCAGAAGTATATATTTTAATTTTACCCGGGTTTGGAATAATTTCTCATATTATTACACAAGAAAGAGGAAAAAAGGAAACTTTTGGAAATTTAGGAATAATTTATGCAATACTTGCAATTGGTTTATTAGGATTTATTGTATGAGCT
>9h_5 
CTAGAAGTATAGTAGAAAATGGAGCAGGAACAGGATGAACAGTATATCCCCCGTTATCTTCTGGGATTGCTCATGCTGGGGCTTCAGTTGACTTAGCAATTTTTTCATTGCATTTAGCAGGAATTTCATCCATTTTAGGAGCAGTAAATTTTATTACTACTGTAATTAATATACGATCTCCTGGAATTACTTTAGATCGAATGCCTTTATTTGTTTGATCAGTTGTAATTACTGCTGTATTATTACTTTTATCTTTACCTGTATTAGCTGGAGCTATTACTATATTATTAACAGACCGAAATTTAAATACTTCATTTTTTGACCCAGCAGGAGGAGGAGACCCAATTTTATACCAACATTTATTTTGATTTTTTGGACACCCAGAAGTATATATTTTAATTTTACCCGGGTTTGGAATAATTTCTCATATTATTACACAAGAAAGAGGAAAAAAGGAAACTTTTGGAAATTTAGGAATAATTTATGCAATACTTGCAATTGGTTTATTAGGATTTATTGTATGAGCT
>9h_6 
CTAGAAGTATAGTAGAAAATGGAGCAGGAACAGGATGAACAGTATATCCCCCGTTATCTTCTGGAATTGCTCATGCTGGGGCTTCAGTTGATTTAGCAATTTTTTCATTGCATTTAGCAGGAATTTCATCCATTTTAGGAGCAGTAAATTTTATTACTACTGTAATTAATATACGATCTCCTGGAATTACTTTAGATCGAATGCCTTTATTTGTTTGATCAGTTGTAATTACTGCTGTATTATTACTTTTATCTTTACCTGTATTAGCTGGAGCTATTACTATATTATTAACAGACCGAAATTTAAATACTTCATTTTTTGACCCAGCAGGAGGAGGAGACCCAATTTTATACCAACATTTATTTTGATTTTTTGGACACCCAGAAGTATATATTTTAATTTTACCCGGGTTTGGAATAATTTCTCATATTATTACACAAGAAAGAGGAAAAAAGGAAACTTTTGGAAATTTAGGAATAATTTATGCAATACTTGCAATTGGTTTATTAGGATTTATTGTATGAGCT
>10h_1 
CTAGAAGTATAGTAGAAAATGGAGCAGGAACAGGATGAACAGTATATCCCCCTCTATCTTCTGGGATTGCTCATGCTGGGGCTTCAGTTGATTTAGCAATTTTTTCATTACATTTAGCGGGAATTTCATCCATTTTAGGGGCAGTAAATTTTATTACTACTGTAATTAATATACGATCTCCTGGAATTACTTTAGATCGAATGCCTTTATTTGTTTGATCGGTTGTAATTACTGCTGTATTATTACTTTTATCTTTACCTGTATTAGCTGGAGCTATTACTATATTATTAACAGACCGAAATTTAAATACTTCATTTTTTGACCCAGCAGGAGGAGGAGATCCAATTTTATACCAACATTTATTTTGATTTTTTGGACACCCAGAAGTATATATTTTAATTTTACCCGGGTTTGGAATAATTTCTCATATTATTACACAAGAAAGAGGAAAAAAGGAAACTTTTGGAAATTTAGGAATAATTTATGCAATACTTGCAATTGGTTTATTAGGATTTATTGTATGAGCT
>10h_2 
CTAGAAGTATAGTAGAAAATGGAGCAGGAACTGGATGAACAGTATATCCCCCGTTATCTTCTGGGATTGCTCATGCTGGAGCTTCAGTTGATTTAGCAATTTTTTCATTGCATTTAGCGGGAATTTCATCTATTTTAGGAGCAGTAAATTTTATTACTACTGTAATTAATATACGATCTCCTGGAATTACTTTAGATCGAATGCCTTTATTTGTTTGATCAGTTGTAATTACTGCTGTATTATTACTTTTATCTTTACCTGTGTTAGCTGGGGCTATTACTATATTATTAACAGACCGAAATTTAAATACTTCATTTTTTGACCCAGCAGGAGGAGGAGATCCAATTTTATACCAACATTTATTTTGATTTTTTGGACACCCAGAAGTATATATTTTAATTTTACCCGGGTTTGGAATAATTTCTCATATTATTACACAAGAAAGAGGAAAAAAGGAAACTTTTGGAAATTTAGGAATAATTTATGCAATACTTGCAATTGGTTTATTAGGATTTATTGTATGAGCT
>10h_3 
CTAGAAGTATAGTAGAAAATGGAGCAGGAACAGGATGAACAGTATATCCCCCGTTATCTTCTGGGATTGCTCATGCTGGGGCTTCAGTTGATTTAGCAATTTTTTCATTGCATTTAGCGGGAATTTCATCTATTTTAGGAGCAGTAAATTTTATTACTACTGTAATTAATATACGATCTCCTGGAATTACTTTAGATCGAATGCCTTTATTTGTTTGATCAGTTGTAATTACTGCTGTATTATTACTTTTATCTTTACCTGTATTAGCTGGAGCTATTACTATATTATTAACAGACCGAAATTTAAATACTTCATTTTTTGACCCAGCAGGAGGAGGAGACCCAATTTTATATCAACATTTATTTTGATTTTTTGGACACCCAGAAGTATATATTTTAATTTTACCCGGGTTTGGAATAATTTCTCATATTATTACACAAGAAAGAGGAAAAAAGGAAACTTTTGGAAATTTAGGAATAATTTATGCAATACTTGCAATTGGTTTATTAGGATTTATTGTATGAGCT
>10h_4 
CTAGAAGTATAGTAGAAAATGGAGCAGGAACTGGATGAACAGTATACCCCCCGTTATCTTCTGGGATTGCTCATGCTGGAGCTTCAGTTGATTTAGCAATTTTTTCATTGCATTTAGCGGGAATTTCATCTATTTTAGGAGCAGTAAATTTTATTACTACTGTAATTAATATACGATCTCCTGGAATTACTTTAGATCGAATGCCTTTATTTGTTTGATCAGTTGTAATTACTGCTGTATTATTACTTTTATCTTTACCTGTGTTAGCTGGGGCTATTACTATATTATTAACAGACCGAAATTTAAATACTTCATTTTTTGACCCAGCAGGAGGAGGAGATCCAATTTTATACCAACATTTATTTTGATTTTTTGGACACCCAGAAGTATATATTTTAATTTTACCCGGGTTTGGAATAATTTCTCATATTATTACACAAGAAAGAGGAAAAAAGGAAACTTTTGGAAATTTAGGAATAATTTATGCAATACTTGCAATTGGTTTATTAGGATTTATTGTATGAGCT
>10h_5 
CTAGAAGTATAGTAGAAAATGGAGCAGGAACAGGATGAACAGTATATCCCCCTCTATCTTCTGGGATTGCTCATGCTGGGGCTTCAGTTGATTTAGCAATTTTTTCATTACATTTAGCGGGAATTTCATCCATTTTAGGGGCAGTAAATTTTATTACTACTGTAATTAATATACGATCTCCTGGAATTACTTTAGATCGAATGCCTTTATTTGTTTGATCGGTTGTAATTACTGCTGTATTATTACTTTTATCTTTACCTGTATTAGCTGGAGCTATTACTATATTATTAACAGACCGAAATTTAAATACTTCATTTTTTGACCCAGCAGGAGGAGGAGATCCAATTTTATACCAACATTTATTTTGATTTTTTGGACACCCAGAAGTATATATTTTAATTTTACCCGGGTTTGGAATAATTTCTCATATTATTACACAAGAAAGAGGAAAAAAGGAAACTTTTGGAAATTTAGGAATAATTTATGCAATACTTGCAATTGGTTTATTAGGATTTATTGTATGAGCT
>10h_6 
CTAGAAGTATAGTAGAAAATGGAGCAGGAACTGGATGAACAGTATACCCCCCGTTATCTTCTGGGATTGCTCATGCTGGAGCTTCAGTTGATTTAGCAATTTTTTCATTGCATTTAGCGGGAATTTCATCTATTTTAGGAGCAGTAAATTTTATTACTACTGTAATTAATATACGATCTCCTGGAATTACTTTAGATCGAATGCCTTTATTTGTTTGATCAGTTGTAATTACTGCTGTATTATTACTTTTATCTTTACCTGTGTTAGCTGGGGCTATTACTATATTATTAACAGACCGAAATTTAAATACTTCATTTTTTGACCCAGCAGGAGGAGGAGATCCAATTTTATACCAACATTTATTTTGATTTTTTGGACACCCAGAAGTATATATTTTAATTTTACCCGGGTTTGGAATAATTTCTCATATTATTACACAAGAAAGAGGAAAAAAGGAAACTTTTGGAAATTTAGGAATAATTTATGCAATACTTGCAATTGGTTTATTAGGATTTATTGTATGAGCT
>10h_7 
CTAGAAGTATAGTAGAAAATGGAGCAGGAACTGGATGAACAGTATACCCCCCGTTATCTTCTGGGATTGCTCATGCTGGAGCTTCAGTTGATTTAGCAATTTTTTCATTGCATTTAGCGGGAATTTCATCTATTTTAGGAGCAGTAAATTTTATTACTACTGTAATTAATATACGATCTCCTGGAATTACTTTAGATCGAATGCCTTTATTTGTTTGATCAGTTGTAATTACTGCTGTATTATTACTTTTATCTTTACCTGTGTTAGCTGGGGCTATTACTATATTATTAACAGACCGAAATTTAAATACTTCATTTTTTGACCCAGCAGGAGGAGGAGATCCAATTTTATACCAACATTTATTTTGATTTTTTGGACACCCAGAAGTATATATTTTAATTTTACCCGGGTTTGGAATAATTTCTCATATTATTACACAAGAAAGAGGAAAAAAGGAAACTTTTGGAAATTTAGGAATAATTTATGCAATACTTGCAATTGGTTTATTAGGATTTATTGTATGAGCT
>10h_8 
CTAGAAGTATAGTAGAAAATGGAGCAGGAACAGGATGAACAGTATATCCCCCGTTATCTTCTGGGATTGCTCATGCTGGAGCTTCAGTTGATTTAGCAATTTTTTCGTTGCATTTAGCGGGAATTTCATCTATTTTAGGAGCAGTAAATTTTATTACTACTGTAATTAATATACGATCTCCTGGAATTACTTTAGATCGAATGCCTTTATTTGTTTGATCAGTTGTAATTACTGCTGTATTATTACTTTTATCTTTACCTGTATTAGCTGGAGCTATTACTATATTATTAACAGACCGAAATTTAAATACTTCATTTTTTGACCCAGCAGGAGGAGGAGACCCAATTTTATACCAACATTTATTTTGATTTTTTGGACACCCAGAAGTATATATTTTAATTTTACCCGGGTTTGGAATAATTTCTCATATTATTACACAAGAAAGAGGAAAAAAGGAAACTTTTGGAAATTTAGGAATAATTTATGCAATACTTGCAATTGGTTTATTAGGATTTATTGTATGAGCT
>10h_9 
CTAGAAGTATAGTAGAAAATGGAGCAGGAACAGGATGAACAGTATATCCCCCGTTATCTTCTGGGATTGCTCATGCTGGGGCTTCAGTTGATTTAGCAATTTTTTCATTGCATTTAGCAGGAATTTCATCCATTTTAGGAGCAGTAAATTTTATTACTACTGTAATTAATATACGATCTCCTGGAATTACTTTAGATCGAATGCCTTTATTTGTTTGATCAGTTGTAATTACTGCTGTATTATTACTTTTATCTTTACCTGTATTAGCTGGAGCTATTACTATATTATTAACAGACCGAAATTTAAATACTTCATTTTTTGACCCAGCAGGAGGAGGAGATCCAATTTTATACCAACATTTATTTTGATTTTTTGGGCACCCAGAAGTATATATTTTAATTTTACCCGGGTTTGGAATAATTTCTCATATTATTACACAAGAAAGAGGAAAAAAGGAAACTTTTGGAAATTTAGGAATAATTTATGCAATACTTGCAATTGGTTTATTAGGATTTATTGTATGAGCT
>12h_1 
CTAGAAGTATAGTAGAAAATGGAGCAGGAACAGGATGAACAGTATATCCCCCGTTATCTTCTGGGATTGCTCATGCTGGGGCTTCAGTTGATTTAGCAATTTTTTCATTGCATTTAGCGGGAATTTCATCTATTTTAGGAGCAGTAAATTTTATTACTACTGTAATTAATATACGATCTCCTGGAATTACTTTAGATCGAATGCCTTTATTTGTTTGATCAGTTGTAATTACTGCTGTATTATTACTTTTATCTTTACCTGTATTAGCTGGGGCTATTACTATATTATTAACAGACCGAAATTTAAATACTTCATTTTTTGATCCAGCAGGAGGAGGAGACCCAATTTTATACCAACATTTATTTTGATTTTTTGGACACCCAGAAGTATATATTTTAATTTTACCCGGATTTGGAATAATTTCTCATATTATTACACAAGAAAGAGGAAAAAAGGAAACTTTTGGAAATTTAGGAATAATTTACGCAATACTTGCAATTGGTTTATTAGGATTTATTGTATGAGCT
>12h_7 
CTAGAAGTATAGTAGAAAATGGAGCAGGAACAGGATGAACAGTATACCCCCCGTTATCTTCTGGGATTGCTCATGCTGGGGCTTCAGTTGATTTAGCAATTTTTTCATTGCATTTAGCAGGAATTTCATCTATTTTAGGAGCAGTAAATTTTATTACTACTGTAATTAATATACGATCTCCTGGAATTACTTTAGATCGAATGCCTTTATTTGTTTGATCAGTTGTAATTACTGCTGTATTATTACTTTTATCTTTACCTGTATTAGCTGGGGCTATTACTATATTATTAACAGACCGAAATTTAAATACTTCATTTTTTGACCCAGCAGGAGGAGGAGATCCAATTTTATATCAACATTTATTTTGATTTTTTGGACACCCAGAAGTATATATTTTAATTTTACCCGGGTTTGGAATAATTTCTCATATTATTACACAAGAAAGAGGAAAAAAGGAAACTTTTGGAAATTTAGGAATAATTTATGCAATACTTGCAATTGGTTTATTAGGATTTATTGTATGAGCT
>12h_8 
CTAGAAGTATAGTAGAAAATGGAGCAGGAACAGGATGAACAGTATATCCCCCGTTATCTTCTGGGATTGCTCATGCTGGAGCTTCAGTTGATTTAGCAATTTTTTCATTGCATTTAGCGGGAATTTCATCTATTTTAGGAGCAGTAAATTTTATTACTACTGTAATTAATATACGATCTCCTGGAATTACTTTAGATCGAATGCCTTTATTTGTTTGATCAGTTGTAATTACTGCTGTATTATTACTTTTATCTTTACCTGTATTAGCTGGGGCTATTACTATATTATTAACAGACCGAAATTTAAATACTTCATTTTTTGATCCAGCAGGAGGAGGAGACCCAATTTTATACCAACATTTATTTTGATTTTTTGGACACCCAGAAGTATATATTTTAATTTTACCCGGATTTGGAATAATTTCTCATATTATTACACAAGAAAGAGGAAAAAAGGAAACTTTTGGAAATTTAGGAATAATTTACGCAATACTTGCAATTGGTTTATTAGGATTTATTGTATGAGCT
>12h_9 
CTAGAAGTATAGTAGAAAATGGAGCAGGAACAGGATGAACAGTATATCCCCCGTTATCTTCTGGGATTGCTCATGCTGGGGCTTCAGTTGATTTAGCAATTTTTTCATTGCATTTAGCGGGAATTTCATCTATTTTAGGAGCAGTAAATTTTATTACTACTGTAATTAATATACGATCTCCTGGAATTACTTTAGATCGAATGCCTTTATTTGTTTGATCAGTTGTAATTACTGCTGTATTATTACTTTTATCTTTACCTGTATTAGCTGGGGCTATTACTATATTATTAACAGACCGAAATTTAAATACTTCATTTTTTGACCCAGCAGGAGGAGGAGACCCAATTTTATACCAACATTTATTTTGATTTTTTGGACACCCAGAAGTATATATTTTAATTTTACCCGGATTTGGAATAATTTCTCATATTATTACACAAGAAAGAGGAAAAAAGGAAACTTTTGGAAATTTAGGAATAATTTACGCAATACTTGCAATTGGTTTATTAGGATTTATTGTATGAGCT
>12h_10 
CTAGAAGTATAGTAGAAAATGGAGCAGGAACAGGATGAACAGTATATCCCCCGTTATCTTCTGGGATTGCTCATGCTGGGGCTTCAGTTGATTTAGCAATTTTTTCATTGCATTTAGCGGGAATTTCATCTATTTTAGGAGCAGTAAATTTTATTACTACTGTAATTAATATACGATCTCCTGGAATTACTTTAGATCGAATGCCTTTATTTGTTTGATCAGTTGTAATTACTGCTGTATTATTACTTTTATCTTTACCTGTATTAGCTGGGGCTATTACTATATTATTAACAGACCGAAATTTAAATACTTCATTTTTTGATCCAGCAGGAGGAGGAGACCCAATTTTATACCAACATTTATTTTGATTTTTTGGACACCCAGAAGTATATATTTTAATTTTACCCGGATTTGGAATAATTTCTCATATTATTACACAAGAAAGAGGAAAAAAGGAAACTTTTGGAAATTTAGGAATAATTTACGCAATACTTGCAATTGGTTTATTAGGATTTATTGTATGAGCT
>13h_1 
CTAGAAGTATAGTAGAAAATGGAGCAGGAACAGGATGAACAGTATACCCCCCACTATCTTCTGGGATTGCTCATGCTGGGGCTTCAGTTGATTTAGCAATTTTTTCATTGCATTTAGCAGGAATTTCATCCATTTTAGGAGCAGTAAATTTTATTACTACTGTAATTAATATACGATCTCCTGGGATTACTTTAGATCGAATGCCTTTATTTGTTTGATCGGTTGTAATTACTGCTGTATTATTACTTTTATCTTTACCTGTATTAGCTGGAGCTATTACTATATTATTAACAGACCGAAATTTAAATACTTCATTTTTTGACCCAGCAGGAGGAGGAGATCCAATTTTATACCAACATTTATTTTGATTTTTTGGACACCCAGAAGTATATATTTTAATTTTACCCGGGTTTGGAATAATTTCTCATATTATTACACAAGAAAGAGGAAAAAAGGAAACTTTTGGAAATTTAGGAATAATTTATGCAATACTTGCAATTGGTTTATTAGGATTTATTGTATGAGCT
>13h_2 
CTAGAAGTATAGTAGAAAATGGAGCAGGAACAGGATGAACAGTATATCCCCCGTTATCTTCTGGGATTGCTCATGCTGGGGCTTCAGTTGATTTAGCAATTTTTTCATTGCATTTAGCGGGGATTTCATCTATTTTAGGAGCAGTAAATTTTATTACTACTGTAATTAATATACGATCTCCTGGAATTACTTTAGATCGAATGCCTTTATTTGTTTGATCAGTTGTAATTACTGCTGTATTATTACTTTTATCTTTACCTGTATTAGCTGGGGCTATTACTATATTATTAACAGACCGAAATTTAAATACTTCATTTTTTGACCCAGCAGGAGGAGGAGATCCAATTTTATACCAACATTTATTTTGATTTTTTGGACACCCAGAAGTATATATTTTAATTTTACCCGGATTTGGAATAATTTCTCATATTATTACACAAGAAAGAGGAAAAAAGGAAACTTTTGGAAATTTAGGAATAATTTATGCAATACTTGCAATTGGTTTATTAGGATTTATTGTATGAGCT
>13h_3 
CTAGAAGTATAGTAGAAAATGGAGCAGGAACAGGATGAACAGTATATCCCCCTCTATCTTCTGGGATTGCTCATGCTGGGGCTTCAGTTGATTTAGCAATTTTTTCATTACATTTAGCGGGAATTTCATCCATTTTAGGAGCAGTAAATTTTATTACTACTGTAATTAATATACGATCTCCTGGAATTACTTTAGATCGAATGCCTTTATTTGTTTGATCGGTTGTAATTACTGCTGTATTATTACTTTTATCTTTACCTGTATTAGCTGGAGCTATTACTATATTATTAACAGACCGAAATTTAAATACTTCATTTTTTGACCCAGCAGGAGGAGGAGATCCAATTTTATACCAACATTTATTTTGATTTTTTGGACACCCAGAAGTATATATTTTAATTTTACCCGGGTTTGGAATAATTTCTCATATTATTACACAAGAAAGAGGAAAAAAGGAAACTTTTGGAAATTTAGGAATAATTTATGCAATACTTGCAATTGGTTTATTAGGATTTATTGTATGAGCT
>13h_5 
CTAGAAGTATAGTAGAAAATGGAGCAGGAACAGGATGAACAGTATATCCCCCACTATCTTCTGGGATTGCTCATGCTGGGGCTTCAGTTGATTTAGCAATTTTTTCATTGCATTTAGCAGGAATTTCATCCATTTTAGGAGCAGTAAATTTTATTACTACTGTAATTAATATACGATCTCCTGGAATTACTTTAGATCGAATGCCTTTATTTGTTTGATCGGTTGTAATTACTGCTGTATTATTACTTTTATCTTTACCTGTATTAGCTGGAGCTATTACTATATTATTAACAGACCGAAATTTAAATACTTCATTTTTTGACCCAGCAGGAGGAGGAGATCCAATTTTATACCAACATTTATTTTGATTTTTTGGACACCCAGAAGTATATATTTTAATTTTACCCGGGTTTGGAATAATTTCTCATATTATTACACAAGAAAGAGGAAAAAAGGAAACTTTTGGAAATTTAGGAATAATTTATGCAATACTTGCAATTGGTTTATTAGGATTTATTGTATGAGCT
>13h_6 
CTAGAAGTATAGTAGAAAATGGAGCAGGAACAGGATGAACAGTATATCCCCCCCTATCTTCTGGGATTGCTCATGCTGGGGCTTCAGTTGATTTAGCAATTTTTTCATTACATTTAGCGGGAATTTCATCCATTTTAGGAGCAGTAAATTTTATTACTACTGTAATTAATATACGATCTCCTGGAATTACTTTAGATCGAATGCCTTTATTTGTTTGATCGGTTGTAATTACTGCTGTATTATTACTTTTATCTTTACCTGTATTAGCTGGAGCTATTACTATATTATTAACAGACCGAAATTTAAATACTTCATTTTTTGACCCAGCAGGAGGAGGAGATCCAATCTTATACCAACATTTATTTTGATTTTTTGGACACCCAGAAGTATATATTTTAATTTTACCTGGGTTTGGAATAATTTCTCATATTATTACACAAGAAAGAGGAAAAAAGGAAACTTTTGGAAATTTAGGAATAATTTATGCAATACTTGCAATTGGTTTATTAGGATTTATTGTATGAGCT
>13h_8 
CTAGAAGTATAGTAGAAAATGGAGCAGGAACAGGATGAACAGTATATCCCCCCCTATCTTCTGGGATTGCTCATGCTGGGGCTTCAGTTGATTTAGCAATTTTTTCATTACATTTAGCGGGAATTTCATCCATTTTAGGAGCAGTAAATTTTATTACTACTGTAATTAATATACGATCTCCTGGAATTACTTTAGATCGAATACCTTTATTTGTTTGATCGGTTGTAATTACTGCTGTATTATTACTTTTATCTTTACCTGTATTAGCTGGAGCTATTACTATATTATTAACAGACCGAAATTTAAATACTTCATTTTTTGACCCAGCAGGAGGAGGAGATCCAATCTTATACCAACATTTATTTTGATTTTTTGGACACCCAGAAGTATATATTTTAATTTTACCTGGGTTTGGAATAATTTCTCATATTATTACACAAGAAAGAGGAAAAAAGGAAACTTTTGGAAATTTAGGAATAATTTATGCAATACTTGCAATTGGTTTATTAGGATTTATTGTATGAGCT
>14h_1 
CTAGAAGTATAGTAGAAAATGGAGCAGGAACAGGATGAACAGTATATCCCCCGTTATCTTCTGGGATTGCTCATGCTGGGGCTTCAGTTGATTTAGCAATTTTTTCATTGCATTTAGCGGGAATTTCATCTATTTTAGGAGCAGTAAATTTTATTACTACTGTAATTAATATACGATCTCCTGGAATTACTTTAGATCGAATGCCTTTATTTGTTTGATCAGTTGTAATTACTGCTGTATTATTACTTTTATCTTTACCTGTATTAGCTGGGGCTATTACTATATTATTAACAGACCGAAATTTAAATACTTCATTTTTTGATCCAGCAGGAGGAGGAGACCCAATTTTATACCAACATTTATTTTGATTTTTTGGACACCCAGAAGTATATATTTTAATTTTACCCGGATTTGGAATAATTTCTCATATTATTACACAAGAAAGAGGAAAAAAGGAAACTTTTGGAAATTTAGGAATAATTTACGCAATACTTGCAATTGGTTTATTAGGATTTATTGTATGAGCT
>14h_2 
CTAGAAGTATAGTAGAAAATGGAGCAGGAACAGGATGAACAGTATATCCCCCTTTATCTTCTGGGATTGCTCATGCTGGGGCTTCAGTTGATTTAGCAATTTTTTCATTGCATTTAGCGGGAATTTCATCTATTTTAGGAGCAGTAAATTTTATTACTACTGTAATTAATATACGATCTCCTGGAATTACTTTAGATCGAATGCCTTTATTTGTTTGATCAGTTGTAATTACTGCTGTATTATTACTTTTATCTTTACCTGTATTAGCTGGGGCTATTACTATATTATTAACAGACCGAAATTTAAATACTTCATTTTTTGATCCAGCAGGAGGAGGAGACCCAATTTTATACCAACATTTATTTTGATTTTTTGGACACCCAGAAGTATATATTTTAATTTTACCCGGATTTGGAATAATTTCTCATATTATTACACAAGAAAGAGGAAAAAAGGAAACTTTTGGAAATTTAGGAATAATTTACGCAATACTTGCAATTGGTTTATTAGGATTTATTGTATGAGCT
>14h_3 
CTAGAAGTATAGTAGAAAATGGAGCAGGAACAGGATGAACAGTATATCCCCCGTTATCTTCTGGGATTGCTCATGCTGGGGCTTCAGTTGATTTAGCAATTTTTTCATTGCATTTAGCGGGAATTTCATCTATTTTAGGAGCAGTAAATTTTATTACTACTGTAATTAATATACGATCTCCTGGAATTACTTTAGATCGAATGCCTTTATTTGTTTGATCAGTTGTAATTACTGCTGTATTATTACTTTTATCTTTACCTGTATTAGCTGGGGCTATTACTATATTATTAACAGACCGAAATTTAAATACTTCATTTTTTGATCCAGCAGGAGGAGGAGACCCAATTTTATACCAACATTTATTTTGATTTTTTGGACACCCAGAAGTATATATTTTAATTTTACCCGGATTTGGAATAATTTCTCATATTATTACACAAGAAAGAGGAAAAAAGGAAACTTTTGGAAATTTAGGAATAATTTACGCAATACTTGCAATTGGTTTATTAGGATTTATTGTATGAGCT
>14h_4 
CTAGAAGTATAGTAGAAAATGGAGCAGGAACAGGATGAACAGTATATCCCCCGTTATCTTCTGGGATTGCTCATGCTGGGGCTTCAGTTGATTTAGCAATTTTTTCATTGCATTTAGCGGGAATTTCATCTATTTTAGGAGCAGTAAATTTTATTACTACTGTAATTAATATACGATCTCCTGGAATTACTTTAGATCGAATGCCTTTATTTGTTTGATCAGTTGTAATTACTGCTGTATTATTACTTTTATCTTTACCTGTATTAGCTGGGGCTATTACTATATTATTAACAGACCGAAATTTAAATACTTCATTTTTTGATCCAGCAGGAGGAGGAGACCCAATTTTATACCAACATTTATTTTGATTTTTTGGACACCCAGAAGTATATATTTTAATTTTACCCGGATTTGGAATAATTTCTCATATTATTACACAAGAAAGAGGAAAAAAGGAAACTTTTGGAAATTTAGGAATAATTTACGCAATACTTGCAATTGGTTTATTAGGATTTATTGTATGAGCT
>14h_5 
CTAGAAGTATAGTAGAAAATGGAGCAGGAACAGGATGAACAGTATATCCCCCGTTATCTTCTGGGATTGCTCATGCTGGGGCTTCAGTTGATTTAGCAATTTTTTCATTGCATTTAGCGGGAATTTCATCTATTTTAGGAGCAGTAAATTTTATTACTACTGTAATTAATATACGATCTCCTGGAATTACTTTAGATCGAATGCCTTTATTTGTTTGATCAGTTGTAATTACTGCTGTATTATTACTTTTATCTTTACCTGTATTAGCTGGGGCTATTACTATATTATTAACAGACCGAAATTTAAATACTTCATTTTTTGATCCAGCAGGAGGAGGAGACCCAATTTTATACCAACATTTATTTTGATTTTTTGGGCACCCAGAAGTATATATTTTAATTTTACCCGGATTTGGAATAATTTCTCATATTATTACACAAGAAAGAGGAAAAAAGGAAACTTTTGGAAATTTAGGAATAATTTACGCAATACTTGCAATTGGTTTATTAGGATTTATTGTATGAGCT
>14h_7 
CTAGAAGTATAGTAGAAAATGGAGCAGGAACAGGATGAACAGTATATCCCCCTTTATCTTCTGGGATTGCTCATGCTGGGGCTTCAGTTGATTTAGCAATTTTTTCATTGCATTTAGCGGGAATTTCATCTATTTTAGGAGCAGTAAATTTTATTACTACTGTAATTAATATACGATCTCCTGGAATTACTTTAGATCGAATGCCTTTATTTGTTTGATCAGTTGTAATTACTGCTGTATTATTACTTTTATCTTTACCTGTATTAGCTGGGGCTATTACTATATTATTAACAGACCGAAATTTAAATACTTCATTTTTTGATCCAGCAGGAGGAGGAGACCCAATTTTATACCAACATTTATTTTGATTTTTTGGACACCCAGAAGTATATATTTTAATTTTACCCGGATTTGGAATAATTTCTCATATTATTACACAAGAAAGAGGAAAAAAGGAAACTTTTGGAAATTTAGGAATAATTTACGCAATACTTGCAATTGGTTTATTAGGATTTATTGTATGAGCT
>14h_8 
CTAGAAGTATAGTAGAAAATGGAGCAGGAACAGGATGAACAGTATATCCCCCGTTATCTTCTGGGATTGCTCATGCTGGGGCTTCAGTTGATTTAGCAATTTTTTCATTGCATTTAGCGGGAATTTCATCTATTTTAGGAGCAGTAAATTTTATTACTACTGTAATTAATATACGATCTCCTGGAATTACTTTAGATCGAATGCCTTTATTTGTTTGATCAGTTGTAATTACTGCTGTATTATTACTTTTATCTTTACCTGTATTAGCTGGGGCTATTACTATATTATTAACAGACCGAAATTTAAATACTTCATTTTTTGATCCAGCAGGAGGAGGAGACCCAATTTTATACCAACATTTATTTTGATTTTTTGGACACCCAGAAGTATATATTTTAATTTTACCCGGATTTGGAATAATTTCTCATATTATTACACAAGAAAGAGGAAAAAAGGAAACTTTTGGAAATTTAGGAATAATTTACGCAATACTTGCAATTGGTTTATTAGGATTTATTGTATGAGCT
>14h_9 
CTAGAAGTATAGTAGAAAATGGAGCAGGAACAGGATGAACAGTATATCCCCCATTATCTTCTGGGATTGCTCATGCTGGGGCTTCAGTTGATTTAGCAATTTTTTCATTGCATTTAGCGGGAATTTCATCTATTTTAGGAGCAGTAAATTTTATTACTACTGTAATTAATATACGATCTCCTGGAATTACTTTAGATCGAATGCCTTTATTTGTTTGATCAGTTGTAATTACTGCTGTATTATTACTTTTATCTTTACCTGTATTAGCTGGGGCTATTACTATATTATTAACAGACCGAAATTTAAATACTTCATTTTTTGACCCAGCAGGAGGAGGAGACCCAATTTTATACCAACATTTATTTTGATTTTTTGGACACCCAGAAGTATATATTTTAATTTTACCCGGATTTGGAATAATTTCTCATATTATTACACAAGAAAGAGGAAAAAAGGAAACTTTTGGAAATTTAGGAATAATTTACGCAATACTTGCAATTGGTTTATTAGGATTTATTGTATGAGCT
>14h_10 
CTAGAAGTATAGTAGAAAATGGAGCAGGAACAGGATGAACAGTATATCCCCCGTTATCTTCTGGGATTGCTCATGCTGGGGCTTCAGTTGATTTAGCAATTTTTTCATTGCATTTAGCGGGAATTTCATCTATTTTAGGAGCAGTAAATTTTATTACTACTGTAATTAATATACGATCTCCTGGAATTACTTTAGATCGAATGCCTTTATTTGTTTGATCAGTTGTAATTACTGCTGTATTATTACTTTTATCTTTACCTGTATTAGCTGGAGCTATTACTATATTATTAACAGACCGAAATTTAAATACTTCATTTTTTGATCCAGCAGGAGGAGGAGACCCAATTTTATACCAACATTTATTTTGATTTTTTGGACACCCAGAAGTATATATTTTAATTTTACCCGGATTTGGAATAATTTCTCATATTATTACACAAGAAAGAGGAAAAAAGGAAACTTTTGGAAATTTAGGAATAATTTACGCAATACTTGCAATTGGTTTATTAGGATTTATTGTATGAGCT
>14h_11 
CTAGAAGTATAGTAGAAAATGGAGCAGGAACAGGATGAACAGTATATCCCCCGTTATCTTCTGGGATTGCTCATGCTGGGGCTTCAGTTGATTTAGCAATTTTTTCATTGCATTTAGCGGGAATTTCATCTATTTTAGGAGCAGTAAATTTTATTACTACTGTAATTAATATACGATCTCCTGGAATTACTTTAGATCGAATGCCTTTATTTGTTTGATCAGTTGTAATTACTGCTGTATTATTACTTTTATCTTTACCTGTATTAGCTGGGGCTATTACTATATTATTAACAGACCGAAATTTAAATACTTCATTTTTTGATCCAGCAGGAGGAGGAGACCCAATTTTATACCAACATTTATTTTGATTTTTTGGACACCCAGAAGTATATATTTTAATTTTACCCGGATTTGGAATAATTTCTCATATTATTACACAAGAAAGAGGAAAAAAGGAAACTTTTGGAAATTTAGGAATAATTTACGCAATACTTGCAATTGGTTTATTAGGGTTTATTGTATGAGCT
>18h_1 
CTAGAAGTATAGTAGAAAATGGAGCAGGAACAGGATGAACAGTATATCCCCCACTATCTTCTGGGATTGCTCATGCTGGGGCTTCAGTTGATTTAGCAATTTTTTCATTGCATTTAGCGGGAATTTCATCCATTTTAGGAGCAGTAAATTTTATTACTACTGTAATTAATATACGATCTCCTGGAATTACTTTAGATCGAATGCCTTTATTTGTTTGATCGGTTGTAATTACTGCTGTATTATTACTTTTATCTTTACCTGTATTAGCTGGAGCTATTACTATATTATTAACAGACCGAAATTTAAATACTTCATTTTTTGACCCAGCAGGAGGAGGAGATCCAATTTTATACCAACATTTATTTTGATTTTTTGGACACCCAGAAGTATATATTTTAATTTTACCCGGGTTTGGAATAATTTCTCATATTATTACACAAGAAAGAGGAAAAAAGGAAACTTTTGGAAATTTAGGAATAATTTATGCAATACTTGCAATTGGTTTATTAGGATTTATTGTATGAGCT
>18h_2 
CTAGAAGTATAGTAGAAAATGGAGCAGGAACAGGATGAACAGTATATCCCCCACTATCTTCTGGGATTGCTCATGCTGGGGCTTCAGTTGATTTAGCAATTTTTTCATTGCATTTAGCGGGAATTTCATCCATTTTAGGAGCAGTAAATTTTATTACTACTGTAATTAATATACGATCTCCTGGAATTACTTTAGATCGAATGCCTTTATTTGTTTGATCGGTTGTAATTACTGCTGTATTATTACTTTTATCTTTACCTGTATTAGCTGGAGCTATTACTATATTATTAACAGACCGAAATTTAAATACTTCATTTTTTGACCCAGCAGGAGGAGGAGATCCAATTTTATACCAACATTTATTTTGATTTTTTGGACACCCAGAAGTATATATTTTAATTTTACCCGGGTTTGGAATAATTTCTCATATTATTACACAAGAAAGAGGAAAAAAGGAAACTTTTGGAAATTTAGGAATAATTTATGCAATACTTGCAATTGGTTTATTAGGATTTATTGTATGAGCT
>18h_3 
CTAGAAGTATAGTAGAAAATGGGGCAGGAACAGGATGAACAGTATATCCCCCCTTATCTTCTGGAATTGCTCATGCTGGGGCTTCAGTTGATTTAGCAATTTTTTCATTGCATTTAGCGGGAATTTCATCCATTTTAGGAGCAGTAAATTTTATTACTACTGTAATTAATATACGATCCCCCGGGATTACTTTAGATCGAATGCCTTTATTTGTTTGATCAGTTGTAATTACTGCTGTATTATTACTTTTATCTTTACCTGTATTAGCTGGGGCTATTACTATATTATTAACAGACCGAAATTTAAATACTTCATTTTTTGACCCAGCAGGGGGGGGAGATCCAATTTTATACCAACATTTATTTTGATTTTTTGGGCACCCAGAAGTATATATTTTAATTTTACCCGGATTTGGAATAATTTCTCATATTATTACACAAGAAAGAGGAAAAAAGGAAACTTTTGGAAATTTAGGAATAATTTATGCAATACTTGCAATTGGTTTATTAGGATTTATTGTATGAGCT
>18h_4 
CTAGAAGTATAGTAGAAAATGGAGCAGGAACAGGATGAACAGTATATCCCCCACTATCTTCTGGGATTGCTCATGCTGGGGCTTCAGTTGATTTAGCAATTTTTTCATTGCATTTAGCGGGAATTTCATCCATTTTAGGAGCAGTAAATTTTATTACTACTGTAATTAATATACGATCTCCTGGAATTACTTTAGATCGAATGCCTTTATTTGTTTGATCGGTTGTAATTACTGCTGTATTATTACTTTTATCTTTACCTGTATTAGCTGGAGCTATTACTATATTATTAACAGACCGAAATTTAAATACTTCATTTTTTGACCCAGCAGGAGGAGGAGATCCAATTTTATACCAACATTTATTTTGATTTTTTGGACACCCAGAAGTATATATTTTAATTTTACCCGGGTTTGGAATAATTTCTCATATTATTACACAAGAAAGAGGAAAAAAGGAAACTTTTGGAAATTTAGGAATAATTTATGCAATACTTGCAATTGGTTTATTAGGATTTATTGTATGAGCT
>18h_5 
CTAGAAGTATAGTAGAAAATGGAGCAGGAACAGGATGAACAGTATATCCCCCACTATCTTCTGGGATTGCTCATGCTGGGGCTTCAGTTGATTTAGCAATTTTTTCATTGCATTTAGCGGGAATTTCATCCATTTTAGGAGCAGTAAATTTTATTACTACTGTAATTAATATACGATCTCCTGGAATTACTTTAGATCGAATGCCTTTATTTGTTTGATCGGTTGTAATTACTGCTGTATTATTACTTTTATCTTTACCTGTATTAGCTGGAGCTATTACTATATTATTAACAGACCGAAATTTAAATACTTCATTTTTTGACCCAGCAGGAGGAGGAGATCCAATTTTATACCAACATTTATTTTGATTTTTTGGACACCCAGAAGTATATATTTTAATTTTACCCGGGTTTGGAATAATTTCTCATATTATTACACAAGAAAGAGGAAAAAAGGAAACTTTTGGAAATTTAGGAATAATTTATGCAATACTTGCAATTGGTTTATTAGGATTTATTGTATGAGCT
>18h_6 
CTAGAAGTATAGTAGAAAATGGAGCAGGAACAGGATGAACAGTATATCCCCCACTATCTTCTGGGATTGCTCATGCTGGGGCTTCAGTTGATTTAGCAATTTTTTCATTGCATTTAGCGGGAATTTCATCCATTTTAGGAGCAGTAAATTTTATTACTACTGTAATTAATATACGATCTCCTGGAATTACTTTAGATCGAATGCCTTTATTTGTTTGATCGGTTGTAATTACTGCTGTATTATTACTTTTATCTTTACCTGTATTAGCTGGAGCTATTACTATATTATTAACAGACCGAAATTTAAATACTTCATTTTTTGACCCAGCAGGAGGAGGAGATCCAATTTTATACCAACATTTATTTTGATTTTTTGGACACCCAGAAGTATATATTTTAATTTTACCCGGGTTTGGAATAATTTCTCATATTATTACACAAGAAAGAGGAAAAAAGGAAACTTTTGGAAATTTAGGAATAATTTATGCAATACTTGCAATTGGTTTATTAGGATTTATTGTATGAGCT
>18h_7 
CTAGAAGTATAGTAGAAAATGGAGCAGGAACAGGATGAACAGTATATCCCCCACTATCTTCTGGGATTGCTCATGCTGGGGCTTCAGTTGATTTAGCAATTTTTTCATTGCATTTAGCGGGAATTTCATCCATTTTAGGAGCAGTAAATTTTATTACTACTGTAATTAATATACGATCTCCTGGAATTACTTTAGATCGAATGCCTTTATTTGTTTGATCGGTTGTAATTACTGCTGTATTATTACTTTTATCTTTACCTGTATTAGCTGGAGCTATTACTATATTATTAACAGACCGAAATTTAAATACTTCATTTTTTGACCCAGCAGGAGGAGGAGATCCAATTTTATACCAACATTTATTTTGATTTTTTGGACACCCAGAAGTATATATTTTAATTTTACCCGGGTTTGGAATAATTTCTCATATTATTACACAAGAAAGAGGAAAAAAGGAAACTTTTGGAAATTTAGGAATAATTTATGCAATACTTGCAATTGGTTTATTAGGATTTATTGTATGAGCT
>18h_9 
CTAGAAGTATAGTAGAAAATGGAGCAGGAACAGGATGAACAGTATATCCCCCACTATCTTCTGGGATTGCTCATGCTGGGGCTTCAGTTGATTTAGCAATTTTTTCATTGCATTTAGCGGGAATTTCATCCATTTTAGGAGCAGTAAATTTTATTACTACTGTAATTAATATACGATCTCCTGGAATTACTTTAGATCGAATGCCTTTATTTGTTTGATCGGTTGTAATTACTGCTGTATTATTACTTTTATCTTTACCTGTATTAGCTGGAGCTATTACTATATTATTAACAGACCGAAATTTAAATACTTCATTTTTTGACCCAGCAGGAGGAGGAGATCCAATTTTATACCAACATTTATTTTGATTTTTTGGACACCCAGAAGTATATATTTTAATTTTACCCGGGTTTGGAATAATTTCTCATATTATTACACAAGAAAGAGGAAAAAAGGAAACTTTTGGAAATTTAGGAATAATTTATGCAATACTTGCAATTGGTTTATTAGGATTTATTGTATGAGCT
>18h_10 
CTAGAAGTATAGTAGAAAATGGAGCAGGAACAGGATGAACAGTATATCCCCCACTATCTTCTGGGATTGCTCATGCTGGGGCTTCAGTTGATTTAGCAATTTTTTCATTGCATTTAGCGGGAATTTCATCCATTTTAGGAGCAGTAAATTTTATTACTACTGTAATTAATATACGATCTCCTGGAATTACTTTAGATCGAATGCCTTTATTTGTTTGATCGGTTGTAATTACTGCTGTATTATTACTTTTATCTTTACCTGTATTAGCTGGAGCTATTACTATATTATTAACAGACCGAAATTTAAATACTTCATTTTTTGACCCAGCAGGAGGAGGAGATCCAATTTTATACCAACATTTATTTTGATTTTTTGGACACCCAGAAGTATATATTTTAATTTTACCCGGGTTTGGAATAATTTCTCATATTATTACACAAGAAAGAGGAAAAAAGGAAACTTTTGGAAATTTAGGAATAATTTATGCAATACTTGCAATTGGTTTATTAGGATTTATTGTATGAGCT
>18h_12 
CTAGAAGTATAGTAGAAAATGGAGCAGGAACAGGATGAACAGTATATCCCCCACTATCTTCTGGGATTGCTCATGCTGGGGCTTCAGTTGATTTAGCAATTTTTTCATTGCATTTAGCGGGAATTTCATCCATTTTAGGAGCAGTAAATTTTATTACTACTGTAATTAATATACGATCTCCTGGAATTACTTTAGATCGAATGCCTTTATTTGTTTGATCGGTTGTAATTACTGCTGTATTATTACTTTTATCTTTACCTGTATTAGCTGGAGCTATTACTATATTATTAACAGACCGAAATTTAAATACTTCATTTTTTGACCCAGCAGGAGGAGGAGATCCAATTTTATACCAACATTTATTTTGATTTTTTGGACACCCAGAAGTATATATTTTAATTTTACCCGGGTTTGGAATAATTTCTCATATTATTACACAAGAAAGAGGAAAAAAGGAAACTTTTGGAAATTTAGGAATAATTTATGCAATACTTGCAATTGGTTTATTAGGATTTATTGTATGAGCT
>18h_14 
CTAGAAGTATAGTAGAAAATGGAGCAGGAACAGGATGAACAGTATATCCCCCACTATCTTCTGGGATTGCTCATGCTGGGGCTTCAGTTGATTTAGCAATTTTTTCATTGCATTTAGCGGGAATTTCATCCATTTTAGGAGCAGTAAATTTTATTACTACTGTAATTAATATACGATCTCCTGGAATTACTTTAGATCGAATGCCTTTATTTGTTTGATCGGTTGTAATTACTGCTGTATTATTACTTTTATCTTTACCTGTATTAGCTGGAGCTATTACTATATTATTAACAGACCGAAATTTAAATACTTCATTTTTTGACCCAGCAGGAGGAGGAGATCCAATTTTATACCAACATTTATTTTGATTTTTTGGACACCCAGAAGTATATATTTTAATTTTACCCGGGTTTGGAATAATTTCTCATATTATTACACAAGAAAGAGGAAAAAAGGAAACTTTTGGAAATTTAGGAATAATTTATGCAATACTTGCAATTGGTTTATTAGGATTTATTGTATGAGCT
>19h_2 
CTAGAAGTATAGTAGAAAATGGAGCAGGAACAGGATGAACAGTATATCCCCCACTATCTTCTGGGATTGCTCATGCTGGGGCTTCAGTTGATTTAGCAATTTTTTCATTGCATTTAGCGGGAATTTCATCCATTTTAGGAGCAGTAAATTTTATTACTACTGTAATTAATATACGATCTCCTGGAATTACTTTAGATCGAATGCCTTTATTTGTTTGATCGGTTGTAATTACTGCTGTATTATTACTTTTATCTTTACCTGTATTAGCTGGAGCTATTACTATATTATTAACAGACCGAAATTTAAATACTTCATTTTTTGACCCAGCAGGAGGAGGAGATCCAATTTTATACCAACATTTATTTTGATTTTTTGGACACCCAGAAGTATATATTTTAATTTTACCCGGGTTTGGAATAATTTCTCATATTATTACACAAGAAAGAGGAAAAAAGGAAACTTTTGGAAATTTAGGAATAATTTATGCAATACTTGCAATTGGTTTATTAGGATTTATTGTATGAGCT
>19h_4 
CTAGAAGTATAGTAGAAAATGGAGCAGGAACAGGATGAACAGTATATCCCCCACTATCTTCTGGGATTGCTCATGCTGGGGCTTCAGTTGATTTAGCAATTTTTTCATTGCATTTAGCGGGAATTTCATCCATTTTAGGAGCAGTAAATTTTATTACTACTGTAATTAATATACGATCTCCTGGAATTACTTTAGATCGAATGCCTTTATTTGTTTGATCGGTTGTAATTACTGCTGTATTATTACTTTTATCTTTACCTGTATTAGCTGGAGCTATTACTATATTATTAACAGACCGAAATTTAAATACTTCATTTTTTGACCCAGCAGGAGGAGGAGATCCAATTTTATACCAACATTTATTTTGATTTTTTGGACACCCAGAAGTATATATTTTAATTTTACCCGGGTTTGGAATAATTTCTCATATTATTACACAAGAAAGAGGAAAAAAGGAAACTTTTGGAAATTTAGGAATAATTTATGCAATACTTGCAATTGGTTTATTAGGATTTATTGTATGAGCT
>19h_5 
CTAGAAGTATAGTAGAAAATGGAGCAGGAACAGGATGAACAGTATATCCCCCACTATCTTCTGGGATTGCTCATGCTGGGGCTTCAGTTGATTTAGCAATTTTTTCATTGCATTTAGCGGGAATTTCATCCATTTTAGGAGCAGTAAATTTTATTACTACTGTAATTAATATACGATCTCCTGGAATTACTTTAGATCGAATGCCTTTATTTGTTTGATCGGTTGTAATTACTGCTGTATTATTACTTTTATCTTTACCTGTATTAGCTGGAGCTATTACTATATTATTAACAGACCGAAATTTAAATACTTCATTTTTTGACCCAGCAGGAGGAGGAGATCCAATTTTATACCAACATTTATTTTGATTTTTTGGACACCCAGAAGTATATATTTTAATTTTACCCGGGTTTGGAATAATTTCTCATATTATTACACAAGAAAGAGGAAAAAAGGAAACTTTTGGAAATTTAGGAATAATTTATGCAATACTTGCAATTGGTTTATTAGGATTTATTGTATGAGCT
>19h_6 
CTAGAAGTATAGTAGAAAATGGAGCAGGAACAGGATGAACAGTATATCCCCCACTATCTTCTGGGATTGCTCATGCTGGGGCTTCAGTTGATTTAGCAATTTTTTCATTGCATTTAGCGGGAATTTCATCCATTTTAGGAGCAGTAAATTTTATTACTACTGTAATTAATATACGATCTCCTGGAATTACTTTAGATCGAATGCCTTTATTTGTTTGATCGGTTGTAATTACTGCTGTATTATTACTTTTATCTTTACCTGTATTAGCTGGAGCTATTACTATATTATTAACAGACCGAAATTTAAATACTTCATTTTTTGACCCAGCAGGAGGAGGAGATCCAATTTTATACCAACATTTATTTTGATTTTTTGGACACCCAGAAGTATATATTTTAATTTTACCCGGGTTTGGAATAATTTCTCATATTATTACACAAGAAAGAGGAAAAAAGGAAACTTTTGGAAATTTAGGAATAATTTATGCAATACTTGCAATTGGTTTATTAGGATTTATTGTATGAGCT
>19h_8 
CTAGAAGTATAGTAGAAAATGGAGCAGGAACAGGATGAACAGTATATCCCCCACTATCTTCTGGGATTGCTCATGCTGGGGCTTCAGTTGATTTAGCAATTTTTTCATTGCATTTAGCGGGAATTTCATCCATTTTAGGAGCAGTAAATTTTATTACTACTGTAATTAATATACGATCTCCTGGAATTACTTTAGATCGAATGCCTTTATTTGTTTGATCGGTTGTAATTACTGCTGTATTATTACTTTTATCTTTACCTGTATTAGCTGGAGCTATTACTATATTATTAACAGACCGAAATTTAAATACTTCATTTTTTGACCCAGCAGGAGGAGGAGATCCAATTTTATACCAACATTTATTTTGATTTTTTGGACACCCAGAAGTATATATTTTAATTTTACCCGGGTTTGGAATAATTTCTCATATTATTACACAAGAAAGAGGAAAAAAGGAAACTTTTGGAAATTTAGGAATAATTTATGCAATACTTGCAATTGGTTTATTAGGATTTATTGTATGAGCT
>19h_9 
CTAGAAGTATAGTAGAAAATGGAGCAGGAACAGGATGAACAGTATATCCCCCACTATCTTCTGGGATTGCTCATGCTGGGGCTTCAGTTGATTTAGCAATTTTTTCATTGCATTTAGCGGGAATTTCATCCATTTTAGGAGCAGTAAATTTTATTACTACTGTAATTAATATACGATCTCCTGGAATTACTTTAGATCGAATGCCTTTATTTGTTTGATCGGTTGTAATTACTGCTGTATTATTACTTTTATCTTTACCTGTATTAGCTGGAGCTATTACTATATTATTAACAGACCGAAATTTAAATACTTCATTTTTTGACCCAGCAGGAGGAGGAGATCCAATTTTATACCAACATTTATTTTGATTTTTTGGACACCCAGAAGTATATATTTTAATTTTACCCGGGTTTGGAATAATTTCTCATATTATTACACAAGAAAGAGGAAAAAAGGAAACTTTTGGAAATTTAGGAATAATTTATGCAATACTTGCAATTGGTTTATTAGGATTTATTGTATGAGCT
>19h_10 
CTAGAAGTATAGTAGAAAATGGAGCAGGAACAGGATGAACAGTATATCCCCCACTATCTTCTGGGATTGCTCATGCTGGGGCTTCAGTTGATTTAGCAATTTTTTCATTGCATTTAGCGGGAATTTCATCCATTTTAGGAGCAGTAAATTTTATTACTACTGTAATTAATATACGATCTCCTGGAATTACTTTAGATCGAATGCCTTTATTTGTTTGATCGGTTGTAATTACTGCTGTATTATTACTTTTATCTTTACCTGTATTAGCTGGAGCTATTACTATATTATTAACAGACCGAAATTTAAATACTTCATTTTTTGACCCAGCAGGAGGAGGAGATCCAATTTTATACCAACATTTATTTTGATTTTTTGGACACCCAGAAGTATATATTTTAATTTTACCCGGGGTTGGAATAATTTCTCATATTATTACACAAGAAAGAGGAAAAAAGGAAACTTTTGGAAATTTAGGAATAATTTATGCAATACTTGCAATTGGTTTATTAGGATTGATTGTATGAGCT
>19h_11 
CTAGAAGTATAGTAGAAAATGGAGCAGGAACAGGATGAACAGTATATCCCCCACTATCTTCTGGGATTGCTCATGCTGGGGCTTCAGTTGATTTAGCAATTTTTTCATTGCATTTAGCGGGAATTTCATCCATTTTAGGAGCAGTAAATTTTATTACTACTGTAATTAATATACGATCTCCTGGAATTACTTTAGATCGAATGCCTTTATTTGTTTGATCGGTTGTAATTACTGCTGTATTATTACTTTTATCTTTACCTGTATTAGCTGGAGCTATTACTATATTATTAACAGACCGAAATTTAAATACTTCATTTTTTGACCCAGCAGGAGGAGGAGATCCAATTTTATACCAACATTTATTTTGATTTTTTGGACACCCAGAAGTATATATTTTAATTTTACCCGGGTTTGGAATAATTTCTCATATTATTACACAAGAAAGAGGAAAAAAGGAAACTTTTGGAAATTTAGGAATAATTTATGCAATACTTGCAATTGGTTTATTAGGATTTATTGTATGAGCT
>19h_12 
CTAGAAGTATAGTAGAAAATGGAGCAGGAACAGGATGAACAGTATATCCCCCACTATCTTCTGGGATTGCTCATGCTGGGGCTTCAGTTGATTTAGCAATTTTTTCATTGCATTTAGCAGGAATTTCATCCATTTTAGGAGCAGTAAATTTTATTACTACTGTAATTAATATACGATCTCCTGGAATTACTTTAGATCGAATGCCTTTATTTGTTTGATCGGTTGTAATTACTGCTGTATTATTACTTTTATCTTTACCTGTATTAGCTGGAGCTATTACTATATTATTAACAGACCGAAATTTAAATACTTCATTTTTTGACCCAGCAGGAGGAGGAGATCCAATTTTATACCAACATTTATTTTGATTTTTTGGACACCCAGAAGTATATATTTTAATTTTACCCGGGTTTGGAATAATTTCTCATATTATTACACAAGAAAGAGGAAAAAAGGAAACTTTTGGAAATTTAGGAATAATTTATGCAATACTCGCAATTGGTTTATTAGGATTTATTGAATGAGCT
>19h_13 
CTAGAAGTATAGTAGAAAATGGAGCAGGAACAGGATGAACAGTATATCCCCCACTATCTTCTGGGATTGCTCATGCTGGGGCTTCAGTTGATTTAGCAATTTTTTCATTGCATTTAGCAGGAATTTCATCCATTTTAGGAGCAGTAAATTTTATTACTACTGTAATTAATATACGATCTCCTGGAATTACTTTAGATCGAATGCCTTTATTTGTTTGATCGGTTGTAATTACTGCTGTATTATTACTTTTATCTTTACCTGTATTAGCTGGAGCTATTACTATATTATTAACAGACCGAAATTTAAATACTTCATTTTTTGACCCAGCAGGAGGAGGAGATCCAATTTTATACCAACATTTATTTTGATTTTTTGGACACCCAGAAGTATATATTTTAATTTTACCCGGGTTTGGAATAATTTCTCATATTATTACACAAGAAAGAGGAAAAAAGGAAACTTTTGGAAATTTAGGAATAATTTATGCAATACTTGCAATTGGTTTATTAGGATTTATTGTATGAGCT
>19h_14 
CTAGAAGTATAGTAGAAAATGGAGCAGGAACAGGATGAACAGTATATCCCCCACTATCTTCTGGAATTGCTCATGCTGGGGCTTCAGTTGATTTAGCAATTTTTTCATTGCATTTAGCGGGAATTTCATCCATTTTAGGAGCAGTAAATTTTATTACTACTGTAATTAATATACGATCTCCTGGAATTACTTTAGATCGAATGCCTTTATTTGTTTGATCGGTTGTAATTACTGCTGTATTATTACTTTTATCTTTACCTGTATTAGCTGGAGCTATTACTATATTATTAACAGACCGAAATTTAAATACTTCATTTTTTGACCCAGCAGGAGGAGGAGATCCAATTTTATACCAACATTTATTTTGATTTTTTGGACACCCAGAAGTATATATTTTAATTTTACCCGGGTTTGGAATAATTTCTCATATTATTACACAAGAAAGAGGAAAAAAGGAAACTTTTGGAAATTTAGGAATAATTTATGCAATACTTGCAATTGGTTTATTAGGATTTATTGTATGAGCT
>20h_4 
CTAGAAGTATAGTAGAAAATGGAGCAGGAACAGGATGAACAGTATATCCCCCACTATCTTCTGGGATTGCTCATGCTGGGGCTTCAGTTGATTTAGCAATTTTTTCATTGCATTTAGCGGGAATTTCATCCATTTTAGGAGCAGTAAATTTTATTACTACTGTAATTAATATACGATCTCCTGGAATTACTTTAGATCGAATGCCTTTATTTGTTTGATCGGTTGTAATTACTGCTGTATTATTACTTTTATCTTTACCTGTATTAGCTGGAGCTATTACTATATTATTAACAGACCGAAATTTAAATACTTCATTTTTTGACCCAGCAGGAGGAGGAGATCCAATTTTATACCAACATTTATTTTGATTTTTTGGACACCCAGAAGTATATATTTTAATTTTACCCGGGTTTGGAATAATTTCTCATATTATTACACAAGAAAGAGGAAAAAAGGAAACTTTTGGAAATTTAGGAATAATTTATGCAATACTTGCAATTGGTTTATTAGGATTTATTGTATGAGCT
>21h_1 
CTAGAAGTATAGTAGAAAATGGGGCAGGAACAGGATGAACAGTATATCCCCCTTTATCTTCTGGAATTGCTCATGCTGGGGCTTCAGTTGATTTAGCAATTTTTTCATTGCATTTAGCAGGAATTTCATCCATTTTAGGAGCAGTAAATTTTATTACTACTGTAATTAATATACGATCCCCCGGGATTACTTTAGATCGAATGCCTTTATTTGTTTGATCAGTTGTAATTACTGCTGTATTATTACTTTTATCTTTACCTGTATTAGCTGGGGCTATTACTATATTATTAACAGACCGAAATTTAAATACTTCATTTTTTGACCCAGCAGGAGGGGGAGATCCAATTTTATACCAACATTTATTTTGATTTTTTGGGCACCCAGAAGTATATATTTTAATTTTACCCGGATTTGGAATAATTTCTCATATTATTACACAAGAAAGAGGAAAAAAGGAAACTTTTGGAAATTTAGGAATAATTTATGCAATACTTGCAATTGGTTTATTAGGATTTATTGTATGAGCT
>21h_2 
CTAGAAGTATAGTAGAAAATGGGGCAGGAACAGGATGAACAGTATATCCCCCTTTATCTTCTGGAATTGCTCATGCTGGGGCTTCAGTTGATTTAGCAATTTTTTCATTGCATTTAGCAGGAATTTCATCCATTTTAGGAGCAGTAAATTTTATTACTACTGTAATTAATATACGATCCCCCGGGATTACTTTAGATCGAATGCCTTTATTTGTTTGATCAGTTGTAATTACTGCTGTATTATTACTTTTATCTTTACCTGTATTAGCTGGGGCTATTACTATATTATTAACAGACCGAAATTTAAATACTTCATTTTTTGACCCAGCAGGAGGGGGAGATCCAATTTTATACCAACATTTATTTTGATTTTTTGGGCACCCAGAAGTATATATTTTAATTTTACCCGGATTTGGAATAATTTCTCATATTATTACACAAGAAAGAGGAAAAAAGGAAACTTTTGGAAATTTAGGAATAATTTATGCAATACTTGCAATTGGTTTATTAGGATTTATTGTATGAGCT
>21h_3 
CTAGAAGTATAGTAGAAAATGGGGCAGGAACAGGATGAACAGTATATCCCCCTTTATCTTCTGGAATTGCTCATGCTGGGGCTTCAGTTGATTTAGCAATTTTTTCATTGCATTTAGCAGGAATTTCATCCATTTTAGGAGCAGTAAATTTTATTACTACTGTAATTAATATACGATCCCCCGGGATTACTTTAGATCGAATGCCTTTATTTGTTTGATCAGTTGTAATTACTGCTGTATTATTACTTTTATCTTTACCTGTATTAGCTGGAGCTATTACTATATTATTAACAGACCGAAATTTAAATACTTCATTTTTTGACCCAGCAGGAGGGGGAGATCCAATTTTATACCAACATTTATTTTGATTTTTTGGGCACCCAGAAGTATATATTTTAATTTTACCCGGATTTGGAATAATTTCTCATATTATTACACAAGAAAGAGGAAAAAAGGAAACTTTTGGAAATTTAGGAATAATTTATGCAATACTTGCAATTGGTTTATTAGGATTTATTGTATGAGCT
>21h_4 
CTAGAAGTATAGTAGAAAATGGGGCAGGAACAGGATGAACAGTATATCCCCCCTTATCTTCTGGAATTGCTCATGCTGGGGCTTCAGTTGATTTAGCAATTTTTTCATTGCATTTAGCGGGAATTTCATCCATTTTAGGAGCAGTAAATTTTATTACTACTGTAATTAATATACGATCCCCCGGGATTACTTTAGATCGAATGCCTTTATTTGTTTGATCAGTTGTAATTACTGCTGTATTATTACTTTTATCTTTACCTGTATTAGCTGGAGCTATTACTATATTATTAACAGACCGAAATTTAAATACTTCATTTTTTGACCCAGCAGGAGGGGGAGATCCAATTTTATACCAACATTTATTTTGATTTTTTGGGCACCCAGAAGTATATATTTTAATTTTACCCGGATTTGGAATAATTTCTCATATTATTACACAAGAAAGAGGAAAAAAGGAAACTTTTGGAAATTTAGGAATAATTTATGCAATACTTGCAATTGGTTTATTAGGATTTATTGTATGAGCT
>21h_5 
CTAGAAGTATAGTAGAAAATGGGGCAGGAACAGGATGAACAGTATATCCCCCTTTATCTTCTGGAATTGCTCATGCTGGGGCTTCAGTTGATTTAGCAATTTTTTCATTGCATTTAGCGGGAATTTCATCCATTTTAGGAGCAGTAAATTTTATTACTACTGTAATTAATATACGATCCCCCGGGATTACTTTAGATCGAATGCCTTTATTTGTTTGATCAGTTGTAATTACTGCTGTATTATTACTTTTATCTTTACCTGTATTAGCTGGGGCTATTACTATACTATTAACAGACCGAAATTTAAATACTTCATTTTTTGACCCAGCAGGAGGGGGAGATCCAATTTTATACCAACATTTATTTTGATTTTTTGGGCACCCAGAAGTATATATTTTAATTTTACCCGGATTTGGAATAATTTCTCATATTATTACACAAGAAAGAGGAAAAAAGGAAACTTTTGGAAATTTAGGAATAATTTATGCAATACTTGCAATTGGTTTATTAGGATTTATTGTATGAGCT
>21h_6 
CTAGAAGTATAGTAGAAAATGGGGCAGGAACAGGATGAACAGTATATCCCCCTTTATCTTCTGGAATTGCTCATGCTGGGGCTTCAGTTGATTTAGCAATTTTTTCATTGCATTTAGCGGGAATTTCATCCATTTTAGGAGCAGTAAATTTTATTACTACTGTAATTAATATACGATCCCCCGGGATTACTTTAGATCGAATGCCTTTATTTGTTTGATCAGTTGTAATTACTGCTGTATTATTACTTTTATCTTTACCTGTATTAGCTGGGGCTATTACTATATTATTAACAGACCGAAATTTAAATACTTCATTTTTTGACCCAGCAGGAGGAGGAGATCCAATTTTATACCAACATTTATTTTGATTTTTTGGGCACCCAGAAGTATATATTTTAATTTTACCCGGATTTGGAATAATTTCTCATATTATTACACAAGAAAGAGGAAAAAAGGAAACTTTTGGAAATTTAGGAATAATTTATGCAATACTTGCAATTGGTTTATTAGGATTTATTGTATGAGCT
>21h_7 
CTAGAAGTATAGTAGAAAATGGGGCAGGAACAGGATGAACAGTATATCCCCCTTTATCTTCTGGAATTGCTCATGCTGGAGCTTCAGTTGATTTAGCAATTTTTTCATTGCATTTAGCGGGAATTTCATCCATTTTAGGAGCAGTAAATTTTATTACTACTGTAATTAATATACGATCCCCCGGGATTACTTTAGATCGAATGCCTTTATTTGTTTGATCAGTTGTAATTACTGCTGTATTATTACTTTTATCTTTACCTGTATTAGCTGGGGCTATTACTATACTATTAACAGACCGAAATTTAAATACTTCATTTTTTGACCCAGCAGGAGGGGGAGATCCAATTTTATACCAACATTTATTTTGATTTTTTGGGCACCCAGAAGTATATATTTTAATTTTACCCGGATTTGGAATAATTTCTCATATTATTACACAAGAAAGAGGAAAAAAGGAAACTTTTGGAAATTTAGGAATAATTTATGCAATACTTGCAATTGGTTTATTAGGATTTATTGTATGAGCT
>21h_8 
CTAGAAGTATAGTAGAAAATGGGGCAGGAACAGGATGAACAGTATATCCCCCTTTATCTTCTGGAATTGCTCATGCTGGGGCTTCAGTTGATTTAGCAATTTTTTCATTGCATTTAGCGGGAATTTCATCCATTTTAGGAGCAGTAAATTTTATTACTACTGTAATTAATATACGATCCCCCGGGATTACTTTAGATCGAATGCCTTTATTTGTTTGATCAGTTGTAATTACTGCTGTATTATTACTTTTATCTTTACCTGTATTAGCTGGAGCTATTACTATATTATTAACAGACCGAAATTTAAATACTTCATTTTTTGACCCAGCAGGAGGGGGGGATCCAATTTTATACCAACATTTATTTTGATTTTTTGGGCACCCAGAAGTATATATTTTAATTTTACCCGGATTTGGAATAATTTCTCATATTATTACACAAGAAAGAGGAAAAAAGGAAACTTTTGGAAATTTAGGAATAATTTATGCAATACTTGCAATTGGTTTATTAGGATTTATTGTATGAGCT
>22h_2 
CTAGAAGTATGGTAGAAAATGGGGCAGGAACAGGATGAACAGTATATCCCCCTTTATCTTCTGGAATTGCTCATGCTGGGGCTTCAGTTGATTTAGCAATTTTTTCATTACATTTAGCGGGAATTTCATCCATTTTAGGAGCAGTAAATTTTATTACTACTGTAATTAATATACGATCCCCCGGGATTACTTTAGATCGAATGCCTTTATTTGTTTGATCAGTTGTAATTACTGCTGTATTATTACTTTTATCTTTACCTGTATTAGCTGGGGCTATTACTATATTATTAACAGACCGAAATTTAAATACTTCATTTTTTGACCCAGCAGGAGGGGGAGATCCAATTTTATACCAACATTTATTTTGATTTTTTGGGCACCCAGAAGTATATATTTTAATTTTACCCGGATTTGGAATAATTTCTCATATTATTACACAAGAAAGAGGAAAAAAGGAAACTTTTGGAAATTTAGGAATAATTTATGCAATACTTGCAATTGGTTTATTAGGATTTATTGTATGAGCT
>22h_3 
CTAGAAGTATAGTAGAAAATGGGGCAGGAACAGGATGAACAGTATATCCCCCCTTATCTTCTGGAATTGCTCATGCTGGGGCTTCAGTTGATTTAGCAATTTTTTCATTGCATTTAGCGGGAATTTCATCCATTTTAGGAGCAGTAAATTTTATTACTACTGTAATTAATATACGATCCCCCGGGATTACTTTAGATCGAATGCCTTTATTTGTTTGATCAGTTGTAATTACTGCTGTATTATTACTTTTATCTTTACCTGTATTAGCTGGAGCTATTACTATATTATTAACAGACCGAAATTTAAATACTTCATTTTTTGACCCAGCAGGAGGGGGAGATCCAATTTTATACCAACATTTATTTTGATTTTTTGGGCACCCAGAAGTATATATTTTAATTTTACCCGGATTTGGAATAATTTCTCATATTATTACACAAGAAAGAGGAAAAAAGGAAACTTTTGGAAATTTAGGAATAATTTATGCAATACTTGCAATTGGTTTATTAGGATTTATTGTATGAGCT
>22h_4 
CTAGAAGTATAGTAGAAAATGGGGCAGGAACAGGATGAACAGTATATCCCCCCTTATCTTCTGGAATTGCTCATGCTGGGGCTTCAGTTGATTTAGCAATTTTTTCATTGCATTTAGCGGGAATTTCATCCATTTTAGGAGCAGTAAATTTTATTACTACTGTAATTAATATACGATCCCCCGGGATTACTTTAGATCGAATGCCTTTATTTGTTTGATCAGTTGTAATTACTGCTGTATTATTACTTTTATCTTTACCTGTATTAGCTGGAGCTATTACTATATTATTAACAGACCGAAATTTAAATACTTCATTTTTTGATCCAGCAGGAGGGGGAGATCCAATTTTATACCAACATTTATTTTGATTTTTTGGGCACCCAGAAGTATATATTTTAATTTTACCCGGATTTGGAATAATTTCTCATATTATTACACAAGAAAGAGGAAAAAAGGAAACTTTTGGAAATTTAGGAATAATTTATGCAATACTTGCAATTGGTTTATTAGGATTTATTGTATGAGCT
>22h_5 
CTAGAAGTATAGTAGAAAATGGGGCAGGAACAGGATGAACAGTATATCCCCCTTTATCTTCTGGAATTGCTCATGCTGGGGCTTCAGTTGATTTAGCAATTTTTTCATTGCATTTAGCGGGAATTTCATCCATTTTAGGAGCAGTAAATTTTATTACTACTGTAATTAATATACGATCCCCCGGGATTACTTTAGATCGAATGCCTTTATTTGTTTGATCAGTTGTAATTACTGCTGTATTATTACTTTTATCTTTACCTGTATTAGCTGGAGCTATTACTATATTATTAACAGACCGAAATTTAAATACTTCATTTTTTGACCCAGCAGGAGGGGGAGATCCAATTTTATACCAACATTTATTTTGATTTTTTGGGCACCCAGAAGTATATATTTTAATTTTACCCGGATTTGGAATAATTTCTCATATTATTACACAAGAAAGAGGAAAAAAGGAAACTTTTGGAAATTTAGGAATAATTTATGCAATACTTGCAATTGGTTTATTAGGATTTATTGTATGAGCT
>22h_7 
CTAGAAGTATAGTAGAAAATGGGGCAGGAACAGGATGAACAGTATATCCCCCTTTGTCTTCTGGAATTGCTCATGCTGGGGCTTCAGTTGATTTAGCAATTTTTTCATTGCATTTAGCGGGAATTTCATCCATTTTAGGAGCAGTAAATTTTATTACTACTGTAATTAATATACGATCCCCCGGGATTACTTTAGATCGAATGCCTTTATTTGTTTGATCAGTTGTAATTACTGCTGTATTATTACTTTTATCTTTACCTGTATTAGCAGGGGCTATTACTATATTATTAACAGACCGAAATTTAAATACTTCATTTTTTGACCCAGCAGGAGGGGGAGATCCAATTTTATACCAACATTTATTTTGATTTTTTGGGCACCCAGAAGTATATATTTTAATTTTACCCGGATTTGGAATAATTTCTCATATTATTACACAAGAAAGAGGAAAAAAGGAAACTTTTGGAAATTTAGGAATAATTTATGCAATACTTGCAATTGGTTTATTAGGATTTATTGTATGAGCT
>22h_9 
CTAGAAGTATAGTAGAAAATGGGGCAGGAACAGGATGAACAGTATATCCCCCTTTATCTTCTGGAATTGCTCATGCTGGGGCTTCAGTTGATTTAGCAATTTTTTCATTGCATTTAGCGGGAATTTCATCCATTTTAGGAGCAGTAAATTTTATTACTACTGTAATTAATATACGATCCCCCGGGATTACTTTAGATCGAATGCCTTTATTTGTTTGATCAGTTGTAATTACTGCTGTATTATTACTTTTATCTTTACCTGTATTAGCTGGGGCTATTACTATATTATTAACAGACCGAAATTTAAATACTTCATTTTTTGACCCAGCAGGAGGGGGAGATCCAATTTTATACCAACATTTATTTTGATTTTTTGGGCACCCAGAAGTATATATTTTAATTTTACCCGGATTTGGAATAATTTCTCATATTATTACACAAGAAAGAGGAAAAAAGGAAACTTTTGGAAATTTAGGAATAATTTATGCAATACTTGCAATTGGTTTATTAGGATTTATTGTATGAGCT
>22h_10 
CTAGAAGTATAGTAGAAAATGGGGCAGGAACAGGATGAACAGTATATCCCCCTTTATCTTCTGGAATTGCTCATGCTGGGGCTTCAGTTGATTTAGCAATTTTTTCATTGCATTTAGCGGGAATTTCATCCATTTTAGGAGCAGTAAATTTTATTACTACTGTAATTAATATACGATCCCCCGGGATTACTTTAGATCGAATGCCTTTATTTGTTTGATCAGTTGTAATTACTGCTGTATTATTACTTTTATCTTTACCTGTATTAGCTGGGGCTATTACTATATTATTAACAGACCGAAATTTAAATACTTCATTTTTTGACCCAGCAGGAGGAGGAGATCCAATTTTATACCAACATTTATTTTGATTTTTTGGGCACCCAGAAGTATATATTTTAATTTTACCCGGATTTGGAATAATTTCTCATATTATTACACAAGAAAGAGGAAAAAAGGAAACTTTTGGAAATTTAGGAATAATTTATGCAATACTTGCAATTGGTTTATTAGGATTTATTGTATGAGCT
>22h_11 
CTAGAAGTATAGTAGAAAATGGGGCAGGAACAGGATGAACAGTATATCCCCCTTTATCTTCTGGAATTGCTCATGCTGGGGCTTCAGTTGATTTAGCAATTTTTTCATTACATTTAGCGGGGATTTCATCCATTTTAGGAGCAGTAAATTTTATTACTACTGTAATTAATATACGATCCCCCGGGATTACTTTAGATCGAATGCCTTTATTTGTTTGATCAGTTGTAATTACTGCTGTATTATTACTTTTATCTTTACCTGTATTAGCTGGGGCTATTACTATATTATTAACAGACCGAAATTTAAATACTTCATTTTTTGACCCAGCAGGAGGGGGAGATCCAATTTTATACCAACATTTATTTTGATTTTTTGGGCACCCAGAAGTATATATTTTAATTTTACCCGGATTTGGAATAATTTCTCATATTATTACACAAGAAAGAGGAAAAAAGGAAACTTTTGGAAATTTAGGAATAATTTATGCAATACTTGCAATTGGTTTATTAGGATTTATTGTATGAGCT
>22h_12 
CTAGAAGTATAGTAGAAAATGGGGCAGGAACAGGATGAACAGTATATCCCCCTTTATCTTCTGGAATTGCTCATGCTGGGGCTTCAGTTGATTTAGCAATTTTTTCATTGCATTTAGCGGGAATTTCATCCATTTTAGGAGCAGTAAATTTTATTACTACTGTAATTAATATACGATCCCCCGGGATTACTTTAGATCGAATGCCTTTATTTGTTTGATCAGTTGTAATTACTGCTGTATTATTACTTTTATCTTTACCTGTATTAGCTGGGGCTATTACTATATTATTAACAGACCGAAATTTAAATACTTCATTTTTTGACCCAGCAGGAGGGGGAGATCCAATTTTATACCAACATTTATTTTGATTTTTTGGGCACCCAGAAGTATATATTTTAATTTTACCCGGATTTGGAATAATTTCTCATATTATTACACAAGAAAGAGGAAAAAAGGAAACTTTTGGAAATTTAGGAATAATTTATGCAATACTTGCAATTGGTTTATTAGGATTTATTGTATGAGCT
>25h_1 
CTAGAAGTATAGTAGAAAATGGGGCAGGAACAGGATGAACAGTATATCCCCCTTTATCTTCTGGAATTGCTCATGCTGGGGCTTCAGTTGATTTAGCAATTTTTTCATTGCATTTAGCGGGAATTTCATCCATTTTAGGAGCAGTAAATTTTATTACTACTGTAATTAATATACGATCCCCCGGGATTACTTTAGATCGAATGCCTTTATTTGTTTGATCAGTTGTAATTACTGCTGTATTATTACTTTTATCTTTACCTGTATTAGCTGGGGCTATTACTATACTATTAACAGACCGAAATTTAAATACTTCATTTTTTGACCCAGCAGGAGGGGGAGATCCAATTTTATACCAACATTTATTTTGATTTTTTGGGCACCCAGAAGTATATATTTTAATTTTACCCGGATTTGGAATAATTTCTCATATTATTACACAAGAAAGAGGAAAAAAGGAAACTTTTGGAAATTTAGGAATAATTTATGCAATACTTGCAATTGGTTTATTAGGATTTATTGTATGAGCT
>25h_2 
CTAGAAGTATAGTAGAAAATGGGGCAGGAACAGGATGAACAGTATATCCCCCTTTATCTTCTGGAATTGCTCATGCTGGGGCTTCAGTTGATTTAGCAATTTTTTCATTGCATTTAGCGGGAATTTCATCCATTTTAGGAGCAGTAAATTTTATTACTACTGTAATTAATATACGATCCCCCGGAATTACTTTAGATCGAATGCCTTTATTTGTTTGATCAGTTGTAATTACTGCTGTATTATTACTTTTATCTTTACCTGTATTAGCTGGAGCTATTACTATGTTATTAACAGACCGAAATTTAAATACTTCATTTTTTGACCCAGCAGGAGGGGGAGATCCAATTTTATACCAACATTTATTTTGATTTTTTGGGCACCCAGAAGTATATATTTTAATTTTACCCGGATTTGGAATAATTTCTCATATTATTACACAAGAAAGAGGAAAAAAGGAAACTTTTGGAAATTTAGGAATAATTTATGCAATACTTGCAATTGGTTTATTAGGATTTATTGTATGAGCT
>25h_3 
CTAGAAGTATAGTAGAAAATGGGGCAGGAACAGGATGAACAGTATATCCCCCTCTATCTTCTGGAATTGCTCATGCTGGGGCTTCAGTTGATTTAGCAATTTTTTCATTGCATTTAGCGGGAATTTCATCCATTTTAGGAGCAGTAAATTTTATTACTACTGTAATTAATATACGATCCCCCGGGATTACTTTAGATCGAATGCCTTTATTTGTTTGATCAGTTGTAATTACTGCTGTATTATTACTTTTATCTTTACCTGTATTAGCTGGGGCTATTACTATATTATTAACAGACCGAAATTTAAATACTTCATTTTTTGACCCAGCAGGAGGGGGAGATCCAATTTTATACCAACATTTATTTTGATTTTTTGGACACCCAGAAGTATATATTTTAATTTTACCCGGATTTGGAATAATTTCTCATATTATTACACAAGAAAGAGGAAAAAAGGAAACTTTTGGAAATTTAGGAATAATTTATGCAATACTTGCAATTGGTTTATTAGGATTTATTGTATGAGCT
>25h_4 
CTAGAAGTATAGTAGAAAATGGGGCAGGAACAGGATGAACAGTATATCCCCCTTTATCTTCTGGAATTGCTCATGCTGGGGCTTCAGTTGATTTAGCAATTTTTTCACTGCATTTAGCGGGAATTTCATCCATTTTAGGAGCAGTAAATTTTATTACTACTGTAATTAATATACGATCCCCCGGGATTACTTTAGATCGAATGCCTTTATTTGTTTGATCAGTTGTAATTACTGCTGTATTATTACTTTTATCTTTACCTGTATTAGCTGGGGCTATTACTATACTATTAACAGACCGAAATTTAAATACTTCATTTTTTGACCCAGCAGGAGGGGGAGATCCAATTTTATACCAACATTTATTTTGATTTTTTGGGCACCCAGAAGTATATATTTTAATTTTACCCGGATTTGGAATAATTTCTCATATTATTACACAAGAAAGAGGAAAAAAGGAAACTTTTGGAAATTTAGGAATAATTTATGCAATACTTGCAATTGGTTTATTAGGATTTATTGTATGAGCT
>26h_1 
CTAGAAGTATAGTAGAAAATGGGGCAGGAACAGGATGAACAGTATATCCCCCTTTATCTTCTGGAATTGCTCATGCTGGGGCTTCAGTTGATTTAGCAATTTTTTCATTGCATTTAGCGGGAATTTCATCCATTTTAGGAGCAGTAAATTTTATTACTACTGTAATTAATATACGATCCCCCGGGATTACTTTAGATCGAATGCCTTTATTTGTTTGATCAGTTGTAATTACTGCTGTATTATTACTTTTATCTTTACCTGTATTAGCTGGGGCTATTACTATATTATTAACAGACCGAAATTTAAATACTTCATTTTTTGACCCAGCAGGAGGGGGAGATCCAATTTTATACCAACATTTATTTTGATTTTTTGGGCACCCAGAAGTATATATTTTAATTTTACCCGGATTTGGAATAATTTCTCATATTATTACACAAGAAAGAGGAAAAAAGGAAACTTTTGGAAATTTAGGAATAATTTATGCAATACTTGCAATTGGTTTATTAGGATTTATTGTATGAGCT
>26h_2 
CTAGAAGTATAGTAGAAAATGGGGCAGGAACAGGATGAACAGTATATCCCCCTTTATCTTCTGGAATTGCTCATGCTGGGGCTTCAGTTGATTTAGCAATTTTTTCATTACATTTAGCGGGGATTTCATCCATTTTAGGAGCAGTAAATTTTATTACTACTGTAATTAATATACGATCCCCCGGGATTACTTTAGATCGAATGCCTTTATTTGTTTGATCAGTTGTAATTACTGCTGTATTATTACTTTTATCTTTACCTGTATTAGCTGGGGCTATTACTATATTATTAACAGACCGAAATTTAAATACTTCATTTTTTGACCCAGCAGGAGGGGGAGATCCAATTTTATACCAACATTTATTTTGATTTTTTGGGCACCCAGAAGTATATATTTTAATTTTACCCGGATTTGGAATAATTTCTCATATTATTACACAAGAAAGAGGAAAAAAGGAAACTTTTGGAAATTTAGGAATAATTTATGCAATACTTGCAATTGGTTTATTAGGATTTATTGTATGAGCT
>26h_3 
CTAGAAGTATAGTAGAAAATGGGGCAGGAACAGGATGAACAGTATATCCCCCTTTATCTTCTGGAATTGCTCATGCTGGGGCTTCAGTTGATTTAGCAATTTTTTCATTGCATTTAGCGGGAATTTCATCCATTTTAGGAGCAGTAAATTTTATTACTACTGTAATTAATATACGATCCCCCGGGATTACTTTAGATCGAATGCCTTTATTTGTTTGATCAGTTGTAATTACTGCTGTATTATTACTTTTATCTTTACCTGTATTAGCTGGGGCTATTACTATATTATTAACAGACCGAAATTTAAATACTTCATTTTTTGACCCAGCAGGAGGAGGAGATCCAATTTTATACCAACATTTATTTTGATTTTTTGGGCACCCAGAAGTATATATTTTAATTTTACCCGGATTTGGAATAATTTCTCATATTATTACACAAGAAAGAGGAAAAAAGGAAACTTTTGGAAATTTAGGAATAATTTATGCAATACTTGCAATTGGTTTATTAGGATTTATTGTATGAGCT
>26h_4 
CTAGAAGTATAGTAGAAAATGGGGCAGGAACAGGATGAACAGTATATCCCCCTTTATCTTCTGGAATTGCTCATGCTGGGGCTTCAGTTGATTTAGCAATTTTTTCATTGCATTTAGCGGGGATTTCATCCATTTTAGGAGCAGTAAATTTTATTACTACTGTAATTAATATACGATCCCCCGGGATTACTTTAGATCGAATGCCTTTATTTGTTTGATCAGTTGTAATTACTGCTGTATTATTACTTTTATCTTTACCTGTATTAGCTGGGGCTATTACTATATTATTAACAGACCGAAATTTAAATACTTCATTTTTTGATCCAGCAGGAGGGGGAGATCCAATTTTATACCAACATTTATTTTGATTTTTTGGGCACCCAGAAGTATATATTTTAATTTTACCCGGATTTGGAATAATTTCTCATATTATTACACAAGAAAGAGGAAAAAAGGAAACTTTTGGAAATTTAGGAATAATTTATGCAATACTTGCAATTGGTTTATTAGGATTTATTGTATGAGCT
>26h_5 
CTAGAAGTATAGTAGAAAATGGGGCAGGAACAGGATGAACAGTATATCCCCCCTTATCTTCTGGAATTGCTCATGCTGGAGCTTCAGTTGATTTAGCAATTTTTTCATTGCATTTAGCGGGAATTTCATCCATTTTAGGAGCAGTAAATTTTATTACTACTGTAATTAATATGCGATCCCCCGGGATTACTTTAGATCGAATGCCTTTATTTGTTTGATCAGTTGTAATTACTGCTGTATTATTACTTTTATCTTTACCTGTATTAGCTGGGGCTATTACTATATTATTAACAGACCGAAATTTAAATACTTCATTTTTTGACCCAGCAGGAGGGGGAGATCCAATTTTATACCAACATTTATTTTGATTTTTTGGGCACCCAGAAGTATATATTTTAATTTTACCCGGATTTGGAATAATTTCTCATATTATTACACAAGAAAGAGGAAAAAAGGAAACTTTTGGAAATTTAGGAATAATTTATGCAATACTTGCAATTGGTTTATTAGGATTTATTGTATGAGCT
>26h_6 
CTAGAAGTATAGTAGAAAATGGGGCAGGAACAGGATGAACAGTATATCCCCCCTTATCTTCTGGAATTGCTCATGCTGGAGCTTCAGTTGATTTAGCAATTTTTTCATTGCATTTAGCGGGAATTTCATCCATTTTAGGAGCAGTAAATTTTATTACTACTGTAATTAATATGCGATCCCCCGGGATTACTTTAGATCGAATGCCTTTATTTGTTTGGTCAGTTGTAATTACTGCTGTATTATTACTTTTATCTTTACCTGTATTAGCTGGGGCTATTACTATATTATTAACAGACCGAAATTTAAATACTTCATTTTTTGACCCAGCAGGAGGGGGAGATCCAATTTTATACCAACATTTATTTTGATTTTTTGGGCACCCAGAAGTATATATTTTAATTTTACCCGGATTTGGAATAATTTCTCATATTATTACACAAGAAAGAGGAAAAAAGGAAACTTTTGGAAATTTAGGAATAATTTATGCAATACTTGCAATTGGTTTATTAGGATTTATTGTATGAGCT
>26h_7 
CTAGAAGTATAGTAGAAAATGGGGCAGGAACAGGATGAACAGTATATCCCCCTTTATCTTCTGGAATTGCTCATGCTGGGGCTTCAGTTGATTTAGCAATTTTTTCATTGCATTTAGCGGGAATTTCATCCATTTTAGGAGCAGTAAATTTTATTACTACTGTAATTAATATACGATCCCCCGGGATTACTTTAGATCGAATGCCTTTATTTGTTTGATCAGTTGTAATTACTGCTGTATTATTACTTTTATCTTTACCTGTATTAGCTGGGGCTATTACTATATTATTAACAGACCGAAATTTAAATACTTCATTTTTTGACCCAGCAGGAGGAGGAGATCCAATTTTATACCAACATTTATTTTGATTTTTTGGGCACCCAGAAGTATATATTTTAATTTTACCCGGATTTGGAATAATTTCTCATATTATTACACAAGAAAGAGGAAAAAAGGAAACTTTTGGAAATTTAGGAATAATTTATGCAATACTTGCAATTGGTTTATTAGGATTTATTGTATGAGCT
>26h_8 
CTAGAAGTATAGTAGAAAATGGGGCAGGAACAGGATGAACAGTATATCCCCCTTTATCTTCTGGAATTGCTCATGCTGGGGCTTCAGTTGATTTAGCAATTTTTTCATTGCATTTAGCGGGAATTTCATCCATTTTAGGAGCAGTAAATTTTATTACTACTGTAATTAATATACGATCCCCCGGGATTACTTTAGATCGAATGCCTTTATTTGTTTGATCAGTTGTAATTACTGCTGTATTATTACTTTTATCTTTACCTGTATTAGCTGGGGCTATTACTATATTATTAACAGACCGAAATTTAAATACTTCATTTTTTGACCCAGCAGGAGGAGGAGATCCAATTTTATACCAACATTTATTTTGATTTTTTGGGCACCCAGAAGTATATATTTTAATTTTACCCGGATTTGGAATAATTTCTCATATTATTACACAAGAAAGAGGAAAAAAGGAAACTTTTGGAAATTTAGGAATAATTTATGCAATACTTGCAATTGGTTTATTAGGATTTATTGTATGAGCT
>26h_9 
CTAGAAGTATAGTAGAAAATGGGGCAGGAACAGGATGAACAGTATATCCCCCTTTATCTTCTGGAATTGCTCATGCTGGGGCTTCAGTTGATTTAGCAATTTTTTCATTGCATTTAGCGGGAATTTCATCCATTTTAGGAGCAGTAAATTTTATTACTACTGTAATTAATATACGATCCCCCGGGATTACTTTAGATCGAATGCCTTTATTTGTTTGATCAGTTGTAATTACTGCTGTATTATTACTTTTATCTTTACCTGTATTAGCTGGGGCTATTACTATATTATTAACAGACCGAAATTTAAATACTTCATTTTTTGACCCAGCAGGAGGAGGAGATCCAATTTTATACCAACATTTATTTTGATTTTTTGGGCACCCAGAAGTATATATTTTAATTTTACCCGGATTTGGAATAATTTCTCATATTATTACACAAGAAAGAGGAAAAAAGGAAACTTTTGGAAATTTAGGAATAATTTATGCAATACTTGCAATTGGTTTATTAGGATTTATTGTATGAGCT
>26h_10 
CTAGAAGTATAGTAGAAAATGGGGCAGGAACAGGATGAACAGTATATCCCCCTTTATCTTCTGGAATTGCTCATGCTGGGGCTTCAGTTGATTTAGCAATTTTTTCATTGCATTTAGCGGGAATTTCATCCATTTTAGGAGCAGTAAATTTTATTACTACTGTAATTAATATACGATCCCCCGGGATTACTTTAGATCGAATGCCTTTATTTGTTTGATCAGTTGTAATTACTGCTGTATTATTACTTTTATCTTTACCTGTATTAGCTGGGGCTATTACTATATTATTAACAGACCGAAATTTAAATACTTCATTTTTTGACCCAGCAGGAGGGGGAGATCCAATTTTATACCAACATTTATTTTGATTTTTTGGACACCCAGAAGTATATATTTTAATTTTACCCGGATTTGGAATAATTTCTCATATTATTACACAAGAAAGAGGAAAAAAGGAAACTTTTGGAAATTTAGGAATAATTTATGCAATACTTGCAATTGGTTTATTAGGATTTATTGTATGAGCT
>26h_11 
CTAGAAGTATAGTAGAAAATGGGGCAGGAACAGGATGAACAGTATATCCCCCTTTATCTTCTGGAATTGCTCATGCTGGGGCTTCAGTTGATTTAGCAATTTTTTCATTACATTTAGCGGGGATTTCATCCATTTTAGGAGCAGTAAATTTTATTACTACTGTAATTAATATACGATCCCCCGGGATTACTTTAGATCGAATGCCTTTATTTGTTTGATCAGTTGTAATTACTGCTGTATTATTACTTTTATCTTTACCTGTATTAGCTGGGGCTATTACTATATTATTAACAGACCGAAATTTAAATACTTCATTTTTTGACCCAGCAGGAGGGGGAGATCCAATTTTATACCAACATTTATTTTGATTTTTTGGGCACCCAGAAGTATATATTTTAATTTTACCCGGATTTGGAATAATTTCTCATATTATTACACAAGAAAGAGGAAAAAAGGAAACTTTTGGAAATTTAGGAATAATTTATGCAATACTTGCAATTGGTTTATTAGGATTTATTGTATGAGCT
>26h_12 
CTAGAAGTATAGTAGAAAATGGGGCAGGAACAGGATGAACAGTATATCCCCCCTTATCTTCTGGAATTGCTCATGCTGGGGCTTCAGTTGATTTAGCAATTTTTTCATTGCATTTAGCGGGAATTTCATCCATTTTAGGAGCAGTAAATTTTATTACTACTGTAATTAATATACGATCCCCCGGGATTACTTTAGATCGAATGCCTTTATTTGTTTGATCAGTTGTAATTACTGCTGTATTATTACTTTTATCTTTACCTGTATTAGCTGGGGCTATTACTATATTATTAACAGACCGAAATTTAAATACTTCATTTTTTGACCCAGCAGGAGGGGGAGATCCAATTTTATACCAACATTTATTTTGATTTTTTGGGCACCCAGAAGTATATATTTTAATTTTACCCGGATTTGGAATAATTTCTCATATTATTACACAAGAAAGAGGAAAAAAGGAAACTTTTGGAAATTTAGGAATAATTTATGCAATACTTGCAATTGGTTTATTAGGATTTATTGTATGAGCT
>28h_1 
CTAGAAGTATAGTAGAAAATGGGGCAGGAACAGGATGAACAGTATATCCCCCCTTATCTTCTGGAATTGCTCATGCTGGGGCTTCAGTTGATTTAGCAATTTTTTCATTGCATTTAGCAGGAATTTCATCCATTTTAGGAGCAGTAAATTTTATTACTACTGTAATTAATATACGATCCCCCGGGATTACTTTAGATCGAATGCCTTTATTTGTTTGATCAGTTGTAATTACTGCTGTATTATTACTTTTATCTTTACCTGTATTAGCTGGGGCTATTACTATATTATTAACAGACCGAAATTTAAATACTTCATTTTTTGACCCAGCAGGAGGGGGAGATCCAATTTTATACCAACATTTATTTTGATTTTTTGGGCACCCAGAAGTATATATTTTAATTTTACCCGGATTTGGAATAATTTCTCATATTATTACACAAGAAAGAGGAAAAAAGGAAACTTTTGGAAATTTAGGAATAATTTATGCAATACTTGCAATTGGTTTATTAGGATTTATTGTATGAGCT
>28h_2 
CTAGAAGTATAGTAGAAAATGGGGCAGGAACAGGATGAACAGTATACCCCCCTTTATCTTCTGGAATTGCTCATGCTGGGGCTTCAGTTGATTTAGCAATTTTTTCATTGCATTTAGCGGGAATTTCATCCATTTTAGGAGCAGTAAATTTTATTACTACTGTAATTAATATACGATCCCCCGGGATTACTTTAGATCGAATGCCTTTATTTGTTTGATCAGTTGTAATTACTGCTGTATTATTACTTTTATCTTTACCTGTATTAGCTGGGGCTATTACTATATTATTAACAGACCGAAATTTAAATACTTCATTTTTTGACCCAGCAGGAGGGGGAGATCCAATTTTATACCAACATTTATTTTGATTTTTTGGGCACCCAGAAGTATATATTTTAATTTTACCCGGATTTGGAATAATTTCTCATATTATTACACAAGAAAGAGGAAAAAAGGAAACTTTTGGAAATTTAGGAATAATTTATGCAATACTTGCAATTGGTTTATTAGGATTTATTGTATGAGCT
>28h_3 
CTAGAAGTATAGTAGAAAATGGGGCAGGAACAGGATGAACAGTATATCCCCCTTTATCTTCTGGAATTGCTCATGCTGGGGCTTCAGTTGATTTAGCAATTTTTTCATTGCATTTAGCGGGAATTTCATCCATTTTAGGAGCAGTAAATTTTATTACTACTGTAATTAATATACGATCCCCCGGGATTACTTTAGATCGAATGCCTTTATTTGTTTGATCAGTTGTAATTACTGCTGTATTATTACTTTTATCTTTACCTGTATTAGCTGGGGCTATTACTATACTATTAACAGACCGAAATTTAAATACTTCATTTTTTGACCCAGCAGGAGGGGGAGATCCAATTTTATACCAACATTTATTTTGATTTTTTGGGCACCCAGAAGTATATATTTTAATTTTACCCGGATTTGGAATAATTTCTCATATTATTACACAAGAAAGAGGAAAAAAGGAAACTTTTGGAAATTTAGGAATAATTTATGCAATACTTGCAATTGGTTTATTAGGATTTATTGTATGAGCT
>28h_4 
CTAGAAGTATAGTAGAAAATGGGGCAGGAACAGGATGAACAGTATATCCCCCTTTATCTTCTGGAATTGCTCATGCTGGGGCTTCAGTTGATTTAGCAATTTTTTCATTGCATTTAGCGGGAATTTCATCCATTTTAGGAGCAGTAAATTTTATTACTACTGTAATTAATATACGATCCCCCGGGATTACTTTAGATCGAATGCCTTTATTTGTTTGATCAGTTGTAATTACTGCTGTATTATTACTTTTATCTTTACCTGTATTAGCTGGGGCTATTACTATACTATTAACAGACCGAAATTTAAATACTTCATTTTTTGACCCAGCAGGAGGGGGAGATCCAATTTTATACCAACATTTATTTTGATTTTTTGGGCACCCAGAAGTATATATTTTAATTTTACCCGGATTTGGAATAATTTCTCATATTATTACACAAGAAAGAGGAAAAAAGGAAACTTTTGGAAATTTAGGGATAATTTATGCAATACTTGCAATTGGTTTATTAGGATTTATTGTATGAGCT
>29h_1 
CTAGAAGTATAGTAGAAAATGGAGCAGGAACAGGGTGAACAGTATACCCTCCTTTATCTTCTGGAATTGCTCATGCTGGAGCTTCAGTTGATTTAGCAATTTTTTCATTACATTTAGCAGGGATTTCATCAATTTTAGGAGCAGTAAATTTTATTACTACTGTAATTAATATACGATCTCCCGGAATTACTTTAGATCGAATACCTTTATTTGTTTGATCAGTTGTAATTACTGCTGTATTATTACTTTTATCTTTACCAGTATTAGCTGGAGCTATTACTATATTATTAACAGATCGAAATTTAAATACTTCATTTTTTGACCCAGCAGGAGGAGGAGATCCAATTTTATACCAACACTTATTTTGATTTTTTGGACACCCAGAAGTATATATTTTAATTTTACCCGGATTTGGAATAATTTCTCATATTATTACACAAGAAAGAGGAAAAAAGGAAACTTTTGGAAATTTGGGAATAATTTATGCAATACTTGCAATTGGCTTATTAGGATTTATTGTATGAGCT
>29h_2 
CTAGAAGTATAGTAGAAAATGGAGCAGGAACAGGGTGAACAGTATACCCTCCTTTATCTTCTGGAATTGCTCATGCTGGAGCTTCAGTTGATTTAGCAATTTTTTCATTACATTTAGCAGGGATTTCATCAATTTTAGGAGCAGTAAATTTTATTACTACTGTAATTAATATACGATCTCCCGGAATTACTTTAGATCGAATACCTTTATTTGTTTGATCAGTTGTAATTACTGCTGTATTATTACTTTTATCTTTACCAGTGTTAGCTGGAGCTATTACTATATTATTAACAGATCGAAATTTAAATACTTCATTTTTTGACCCAGCAGGAGGAGGAGATCCAATTTTATACCAACACTTATTTTGATTTTTTGGACACCCAGAAGTATATATTTTAATTTTACCCGATTTGGGAATAATTTCTCATATTATTACACAAGAAAGAGGAAAAAAGGAAACTTTTGGAAATTTGGGAATAATTTATGCAATACTTGCAATTGGCTTATTAGGATTTATTGTATGAGCT
>29h_3 
CTAGAAGTATAGTAGAAAATGGAGCAGGAACAGGGTGAACAGTATACCCTCCTTTATCTTCTGGAATTGCTCATGCTGGAGCTTCAGTTGATTTAGCAATTTTTTCATTACATTTAGCAGGGATTTCATCAATTTTAGGAGCAGTAAATTTTATTACTACTGTAATTAATATACGATCTCCCGGAATTACTTTAGATCGAATACCTTTATTTGTTTGATCAGTTGTAATTACTGCTGTATTATTACTTTTATCTTTACCAGTGTTAGCTGGAGCTATTACTATATTATTAACAGATCGAAATTTAAATACTTCATTTTTTGACCCAGCAGGAGGAGGAGATCCAATTTTATACCAACACTTATTTTGATTTTTTGGACACCCAGAAGTATATATTTTAATTTTACCCGGATTTGGAATAATTTCTCATATTATTACACAAGAAAGAGGAAAAAAGGAAACTTTTGGAAATTTGGGAATAATTTATGCAATACTTGCAATTGGCTTATTAGGATTTATTGTATGAGCT
>29h_4 
CTAGAAGTATAGTAGAAAATGGAGCAGGAACAGGGTGAACAGTATACCCTCCTTTATCTTCTGGAATTGCTCATGCTGGAGCTTCAGTTGATTTAGCAATTTTTTCATTACATTTAGCAGGGATTTCATCAATTTTAGGAGCAGTAAATTTTATTACTACTGTAATTAATATACGATCTCCCGGAATTACTTTAGATCGAATACCTTTATTTGTTTGATCAGTTGTAATTACTGCTGTATTATTACTTTTATCTTTACCAGTGTTAGCTGGAGCTATTACTATATTATTAACAGATCGAAATTTAAATACTTCATTTTTTGACCCAGCAGGAGGAGGAGATCCAATTTTATACCAACACTTATTTTGATTTTTTGGACACCCAGAAGTATATATTTTAATTTTACCCGGATTTGGAATAATTTCTCATATTATTACACAAGAAAGAGGAAAAAAGGAAACTTTTGGAAATTTGGGAATAATTTATGCAATACTTGCAATTGGCTTATTAGGATTTATTGTATGAGCT
>30h_1 
CTAGAAGTATAGTAGAAAATGGAGCAGGAACAGGGTGAACAGTATACCCTCCTTTATCTTCTGGAATTGCTCATGCTGGAGCTTCAGTTGATTTAGCAATTTTTTCATTACATTTAGCAGGGATTTCATCAATTTTAGGAGCAGTAAATTTTATTACTACTGTAATTAATATACGATCTCCCGGAATTACTTTAGATCGAATACCTTTATTTGTTTGATCAGTTGTAATTACCGCTGTATTATTACTTTTATCTTTACCAGTGTTAGCTGGAGCTATTACTATATTATTAACAGATCGAAATTTAAATACTTCATTTTTTGACCCAGCAGGAGGAGGAGATCCAATTTTATACCAACATTTATTTTGATTTTTTGGACACCCAGAAGTATATATTTTAATTTTACCCGGATTTGGAATAATTTCTCATATTATTACACAAGAAAGAGGAAAAAAGGAAACTTTTGGAAATTTGGGAATAATTTATGCAATACTTGCAATTGGCTTATTAGGATTTATTGTATGAGCT
>31h_1 
CTAGAAGTATAGTAGAAAATGGAGCAGGAACAGGGTGAACAGTATACCCTCCTTTATCTTCTGGAATTGCTCATGCTGGAGCTTCAGTTGATTTAGCAATTTTTTCATTACATTTAGCAGGGATTTCATCAATTTTAGGAGCAGTAAATTTTATTACTACTGTAATTAATATACGATCTCCCGGAATTACTTTAGATCGAATACCTTTATTTGTTTGATCAGTTGTAATTACTGCTGTATTATTACTTTTATCTTTACCAGTATTAGCTGGAGCTATTACTATATTATTAACAGATCGAAATTTAAATACTTCATTTTTTGACCCAGCAGGAGGAGGAGATCCAATCTTATACCAACACTTATTTTGATTTTTTGGACACCCAGAAGTATATATTTTAATTTTACCCGGATTTGGAATAATTTCTCATATTATTACACAAGAAAGAGGAAAAAAGGAAACTTTTGGAAATTTAGGAATAATTTATGCAATACTTGCAATTGGCTTATTAGGATTTATTGTATGAGCT
>32h_1 
CTAGAAGTATAGTAGAAAATGGAGCAGGAACAGGGTGAACAGTATACCCTCCTTTATCTTCTGGAATTGCTCATGCTGGAGCTTCAGTTGATTTAGCAATTTTTTCATTACATTTAGCAGGGATTTCATCAATTTTAGGAGCAGTAAATTTTATTACTACTGTAATTAATATACGATCTCCCGGAATTACTTTAGATCGAATACCTTTATTTGTTTGATCAGTTGTAATTACTGCTGTATTATTACTTTTATCTTTACCAGTGTTAGCTGGAGCTATTACTATATTATTAACAGATCGAAATTTAAATACTTCATTTTTTGACCCAGCAGGAGGAGGAGATCCAATTTTATACCAACACTTATTTTGATTTTTTGGACACCCAGAAGTATATATTTTAATTTTACCCGGATTTGGAATAATTTCTCATATTATTACACAAGAAAGAGGAAAAAAGGAAACTTTTGGAAATTTGGGAATAATTTATGCAATACTTGCAATTGGCTTATTAGGATTTATTGTATGAGCT
>32h_2 
CTAGAAGTATAGTAGAAAATGGAGCAGGAACAGGGTGAACAGTATACCCTCCTTTATCTTCTGGAATTGCTCATGCTGGAGCTTCAGTTGATTTAGCAATTTTTTCATTACATTTAGCAGGGATTTCATCAATTTTAGGAGCAGTAAATTTTATTACTACTGTAATTAATATACGATCTCCCGGAATTACTTTAGATCGAATACCTTTATTTGTTTGATCAGTTGTAATTACTGCTGTATTATTACTTTTATCTTTACCAGTGTTAGCTGGAGCTATTACTATATTATTAACAGATCGAAATTTAAATACTTCATTTTTTGACCCAGCAGGAGGAGGAGATCCAATTTTATACCAACACTTATTTTGATTTTTTGGACACCCAGAAGTATATATTTTAATTTTACCCGGATTTGGAATAATTTCTCATATTATTACACAAGAAAGAGGAAAAAAGGAAACTTTTGGAAATTTGGGAATAATTTATGCAATACTTGCAATTGGCTTATTAGGATTTATTGTATGAGCT
>32h_3 
CTAGAAGTATAGTAGAAAATGGAGCAGGAACAGGGTGAACAGTATACCCTCCTTTATCTTCTGGAATTGCTCATGCTGGAGCTTCAGTTGATTTAGCAATTTTTTCATTACATTTAGCAGGGATTTCATCAATTTTAGGAGCAGTAAATTTTATTACTACTGTAATTAATATACGATCTCCCGGAATTACTTTAGATCGAATACCTTTATTTGTTTGATCAGTTGTAATTACTGCTGTATTATTACTTTTATCTTTACCAGTATTAGCTGGAGCTATTACTATATTATTAACAGATCGAAATTTAAATACTTCATTTTTTGACCCAGCAGGAGGAGGAGATCCAATCTTATACCAACACTTATTTTGATTTTTTGGACACCCAGAAGTATATATTTTAATTTTACCCGGATTTGGAATAATTTCTCATATTATTACACAAGAAAGAGGAAAAAAGGAAACTTTTGGAAATTTAGGAATAATTTATGCAATACTTGCAATTGGCTTATTAGGATTTATTGTATGAGCT
>33h_1 
CTAGAAGTATAGTAGAAAATGGAGCAGGAACAGGGTGAACAGTATACCCTCCTTTATCTTCTGGAATTGCTCATGCTGGAGCTTCAGTTGATTTAGCAATTTTTTCATTACATTTAGCAGGGATTTCATCAATTTTAGGAGCAGTAAATTTTATTACTACTGTAATTAATATACGATCTCCCGGAATTACTTTAGATCGAATACCTTTATTTGTTTGATCAGTTGTAATTACTGCTGTATTATTACTTTTATCTTTACCAGTATTAGCTGGAGCTATTACTATATTATTAACAGATCGAAATTTAAATACTTCATTTTTTGACCCAGCAGGAGGAGGAGATCCAATCTTATACCAACACTTATTTTGATTTTTTGGACACCCAGAAGTATATATTTTAATTTTACCCGGATTTGGAATAATTTCTCATATTATTACACAAGAAAGAGGAAAAAAGGAAACTTTTGGAAATTTAGGAATAATTTATGCAATACTTGCAATTGGCTTATTAGGATTTATTGTATGAGCT
>33h_2 
CTAGAAGTATAGTAGAAAATGGAGCAGGAACAGGGTGAACAGTATACCCTCCTTTATCTTCTGGAATTGCTCATGCTGGAGCTTCAGTTGATTTAGCAATTTTTTCATTACATTTAGCAGGGATTTCATCAATTTTAGGAGCAGTAAATTTTATTACTACTGTAATTAATATACGATCTCCCGGAATTACTTTAGATCGAATACCTTTATTTGTTTGATCAGTTGTAATTACTGCTGTATTATTACTTTTATCTTTACCAGTGTTAGCTGGAGCTATTACTATATTATTAACAGATCGAAATTTAAATACTTCATTTTTTGACCCAGCAGGAGGAGGAGATCCAATTTTATACCAACACTTATTTTGATTTTTTGGACACCCAGAAGTATATATTTTAATTTTACCCGGATTTGGAATAATTTCTCATATTATTACACAAGAAAGAGGAAAAAAGGAAACTTTTGGAAATTTGGGAATAATTTATGCAATACTTGCAATTGGCTTATTAGGATTTATTGTATGAGCT
>33h_3 
CTAGAAGTATAGTAGAAAATGGAGCAGGAACAGGGTGAACAGTATACCCTCCTTTATCTTCTGGAATTGCTCATGCTGGAGCTTCAGTTGATTTAGCAATTTTTTCATTACATTTAGCAGGGATTTCATCAATTTTAGGAGCAGTAAATTTTATTACTACTGTAATTAATATACGATCTCCCGGAATTACTTTAGATCGAATACCTTTATTTGTTTGATCAGTTGTAATTACTGCTGTATTATTACTTTTATCTTTACCAGTGTTAGCTGGAGCTATTACTATATTATTAACAGATCGAAATTTAAATACTTCATTTTTTGACCCAGCAGGAGGAGGAGATCCAATTTTATACCAACACTTATTTTGATTTTTTGGACACCCAGAAGTATATATTTTAATTTTACCCGGATTTGGAATAATTTCTCATATTATTACACAAGAAAGAGGAAAAAAGGAAACTTTTGGAAATTTGGGAATAATTTATGCAATACTTGCAATTGGCTTATTAGGATTTATTGTATGAGCT
>33h_4 
CTAGAAGTATAGTAGAAAATGGAGCAGGAACAGGGTGAACAGTATACCCTCCTTTATCTTCTGGAATTGCTCATGCTGGAGCTTCAGTTGATTTAGCAATTTTTTCATTACATTTAGCAGGGATTTCATCAATTTTAGGAGCAGTAAATTTTATTACTACTGTAATTAATATACGATCTCCCGGAATTACTTTAGATCGAATACCTTTATTTGTTTGATCAGTTGTAATTACTGCTGTATTATTACTTTTATCTTTACCAGTGTTAGCTGGAGCTATTACTATATTATTAACAGATCGAAATTTAAATACTTCATTTTTTGACCCAGCAGGAGGAGGAGATCCAATTTTATACCAACACTTATTTTGATTTTTTGGACACCCAGAAGTATATATTTTAATTTTACCCGGATTTGGAATAATTTCTCATATTATTACACAAGAAAGAGGAAAAAAGGAAACTTTTGGAAATTTGGGAATAATTTATGCAATACTTGCAATTGGCTTATTAGGATTTATTGTATGAGCT
>33h_5 
CTAGAAGTATAGTAGAAAATGGAGCAGGAACAGGGTGAACAGTATACCCTCCTTTATCTTCTGGAATTGCTCATGCTGGAGCTTCAGTTGATTTAGCAATTTTTTCATTACATTTAGCAGGGATTTCATCAATTTTAGGAGCAGTAAATTTTATTACTACTGTAATTAATATACGATCTCCCGGAATTACTTTAGATCGAATACCTTTATTTGTTTGATCAGTTGTAATTACTGCTGTATTATTACTTTTATCTTTACCAGTGTTAGCTGGAGCTATTACTATATTATTAACAGATCGAAATTTAAATACTTCATTTTTTGACCCAGCAGGAGGAGGAGATCCAATTTTATACCAACACTTATTTTGATTTTTTGGACACCCAGAAGTATATATTTTAATTTTACCCGGATTTGGAATAATTTCTCATATTATTACACAAGAAAGAGGAAAAAAGGAAACTTTTGGAAATTTGGGAATAATTTATGCAATACTTGCAATTGGCTTATTAGGATTTATTGTATGAGCT
>34h_1 
CTAGAAGTATAGTAGAAAATGGAGCAGGAACAGGATGAACAGTATACCCTCCCTTATCTTCTGGAATCGCTCATGCTGGGGCTTCAGTTGATTTAGCAATTTTTTCATTACATTTAGCGGGGATTTCATCAATTTTAGGAGCAGTAAATTTTATTACTACTGTAATTAATATACGATCTCCTGGGATTACTTTAGATCGAATGCCTTTGTTTGTTTGATCAGTTGTAATTACTGCTGTATTATTACTCTTATCTTTACCTGTATTAGCTGGAGCTATTACAATATTATTAACAGACCGAAATTTAAATACTTCATTTTTTGACCCAGCGGGGGGAGGAGACCCAATTTTATACCAACATTTATTTTGATTTTTTGGACACCCAGAAGTGTATATTTTAATTTTACCCGGATTTGGAATAATTTCTCATATTATTACACAAGAAAGAGGGAAAAAGGAAACTTTTGGAAATTTAGGAATAATTTATGCAATACTTGCAATTGGTTTATTAGGATTTATTGTATGAGCT
>34h_2 
CTAGAAGTATAGTAGAAAATGGAGCAGGAACAGGATGAACAGTATACCCTCCTTTATCTTCTGGAATCGCTCATGCTGGGGCTTCAGTTGATTTAGCAATTTTTTCATTACATTTAGCGGGGATTTCATCAATTTTAGGAGCAGTAAATTTTATTACTACTGTAATTAATATACGATCTCCTGGGATTACTTTAGATCGAATGCCTTTGTTTGTTTGATCAGTTGTAATTACTGCTGTATTATTACTCTTATCTTTACCTGTATTAGCTGGAGCTATTACAATATTATTAACAGACCGAAATTTAAATACTTCATTTTTTGACCCAGCGGGGGGAGGAGACCCAATTTTATACCAACATTTATTTTGATTTTTTGGACACCCAGAAGTGTATATTTTAATTTTACCCGGATTTGGAATAATTTCTCATATTATTACACAAGAAAGAGGGAAAAAGGAAACTTTTGGAAATTTAGGAATAATTTATGCAATACTTGCAATTGGTTTATTAGGATTTATTGTATGAGCT
>34h_3 
CTAGAAGTATAGTAGAAAATGGAGCAGGAACAGGATGAACAGTATACCCTCCTTTATCTTCTGGAATCGCTCATGCTGGGGCTTCAGTTGATTTAGCAATTTTTTCATTACATTTAGCGGGGATTTCATCAATTTTAGGAGCAGTAAATTTTATTACTACTGTAATTAATATACGATCTCCTGGGATTACTTTAGATCGAATGCCTTTGTTTGTTTGATCAGTTGTAATTACTGCTGTATTATTACTCTTATCTTTACCTGTATTAGCTGGAGCTATTACAATATTATTAACAGACCGAAATTTAAATACTTCATTTTTTGACCCAGCGGGGGGAGGAGACCCAATTTTATACCAACATTTATTTTGATTTTTTGGACACCCAGAAGTGTATATTTTAATTTTACCCGGATTTGGAATAATTTCTCATATTATTACACAAGAAAGAGGGAAAAAGGAAACTTTTGGAAATTTAGGAATAATTTATGCAATACTTGCAATTGGTTTATTAGGATTTATTGTATGAGCT
>34h_4 
CTAGAAGTATAGTAGAAAATGGAGCAGGAACAGGATGAACAGTATACCCTCCTTTATCTTCTGGAATCGCTCATGCTGGGGCTTCAGTTGATTTAGCAATTTTTTCATTACATTTAGCGGGGATTTCATCAATTTTAGGAGCAGTAAATTTTATTACTACTGTAATTAATATACGATCTCCTGGGATTACTTTAGATCGAATGCCTTTGTTTGTTTGATCAGTTGTAATTACTGCTGTATTATTACTCTTATCTTTACCTGTATTAGCTGGAGCTATTACAATATTATTAACAGACCGAAATTTAAATACTTCATTTTTTGACCCAGCGGGGGGAGGAGACCCAATTTTATACCAACATTTATTTTGATTTTTTGGACACCCAGAAGTGTATATTTTAATTTTACCCGGATTTGGAATAATTTCTCATATTATTACACAAGAAAGAGGGAAAAAGGAAACTTTTGGAAATTTAGGAATAATTTATGCAATACTTGCAATTGGTTTATTAGGATTTATTGTATGAGCT
>34h_5 
CTAGAAGTATAGTAGAAAATGGAGCAGGAACAGGATGAACAGTATACCCTCCTTTATCTTCTGGAATCGCTCATGCTGGGGCTTCAGTTGATTTAGCAATTTTTTCATTACATTTAGCGGGGATTTCATCAATTTTAGGAGCAGTAAATTTTATTACTACTGTAATTAATATACGATCTCCTGGGATTACTTTAGATCGAATGCCTTTGTTTGTTTGATCAGTTGTAATTACTGCTGTATTATTACTCTTATCTTTACCTGTATTAGCTGGAGCTATTACAATATTATTAACAGACCGAAATTTAAATACTTCATTTTTTGACCCAGCGGGGGGAGGAGACCCAATTTTATACCAACATTTATTTTGATTTTTTGGACACCCAGAAGTGTATATTTTAATTTTACCCGGATTTGGAATAATTTCTCATATTATTACACAAGAAAGAGGGAAAAAGGAAACTTTTGGAAATTTAGGAATAATTTATGCAATACTTGCAATTGGTTTATTAGGATTTATTGTATGAGCT
>34h_6 
CTAGAAGTATAGTAGAAAATGGAGCAGGAACAGGATGAACAGTATACCCTCCTTTATCTTCTGGAATCGCTCATGCTGGGGCTTCAGTTGATTTAGCAATTTTTTCATTACATTTAGCGGGGATTTCATCAATTTTAGGAGCAGTAAATTTTATTACTACTGTAATTAATATACGATCTCCTGGGATTACTTTAGATCGAATGCCTTTGTTTGTTTGATCAGTTGTAATTACTGCTGTATTATTACTCTTATCTTTACCTGTATTAGCTGGAGCTATTACAATATTATTAACAGACCGAAATTTAAATACTTCATTTTTTGACCCAGCGGGGGGAGGAGACCCAATTTTATACCAACATTTATTTTGATTTTTTGGACACCCAGAAGTGTATATTTTAATTTTACCCGGATTTGGAATAATTTCTCATATTATTACACAAGAAAGAGGGAAAAAGGAAACTTTTGGAAATTTAGGAATAATTTATGCAATACTTGCAATTGGTTTATTAGGATTTATTGTATGAGCT
>34h_7 
CTAGAAGTATAGTAGAAAATGGAGCAGGAACAGGATGAACAGTATACCCTCCTTTATCTTCTGGAATCGCTCATGCTGGGGCTTCAGTTGATTTAGCAATTTTTTCATTACATTTAGCGGGGATTTCATCAATTTTAGGAGCAGTAAATTTTATTACTACTGTAATTAATATACGATCTCCTGGGATTACTTTAGATCGAATGCCTTTGTTTGTTTGATCAGTTGTAATTACTGCTGTATTATTACTCTTATCTTTACCTGTATTAGCTGGAGCTATTACAATATTATTAACAGACCGAAATTTAAATACTTCATTTTTTGACCCAGCGGGGGGAGGAGACCCAATTTTATACCAACATTTATTTTGATTTTTTGGACACCCAGAAGTGTATATTTTAATTTTACCCGGATTTGGAATAATTTCTCATATTATTACACAAGAAAGAGGGAAAAAGGAAACTTTTGGAAATTTAGGAATAATTTATGCAATACTTGCAATTGGTTTATTAGGATTTATTGTATGAGCT
>34h_8 
CTAGAAGTATAGTAGAAAATGGAGCAGGAACAGGATGAACAGTATACCCTCCTTTATCTTCTGGAATCGCTCATGCTGGGGCTTCAGTTGATTTAGCAATTTTTTCATTACATTTAGCGGGGATTTCATCAATTTTAGGAGCAGTAAATTTTATTACTACTGTAATTAATATACGATCTCCTGGGATTACTTTAGATCGAATGCCTTTGTTTGTTTGATCAGTTGTAATTACTGCTGTATTATTACTCTTATCTTTACCTGTATTAGCTGGAGCTATTACAATATTATTAACAGACCGAAATTTAAATACTTCATTTTTTGACCCAGCGGGGGGAGGAGACCCAATTTTATACCAACATTTATTTTGATTTTTTGGACACCCAGAAGTGTATATTTTAATTTTACCCGGATTTGGAATAATTTCTCATATTATTACACAAGAAAGAGGGAAAAAGGAAACTTTTGGAAATTTAGGAATAATTTATGCAATACTTGCAATTGGTTTATTAGGATTTATTGTATGAGCT
>34h_9 
CTAGAAGTATAGTAGAAAATGGAGCAGGAACAGGATGAACAGTATACCCTCCTTTATCTTCTGGAATCGCTCATGCTGGGGCTTCAGTTGATTTAGCAATTTTTTCATTACATTTAGCGGGGATTTCATCAATTTTAGGAGCAGTAAATTTTATTACTACTGTAATTAATATACGATCTCCTGGGATTACTTTAGATCGAATGCCTTTGTTTGTTTGATCAGTTGTAATTACTGCTGTATTATTACTCTTATCTTTACCTGTATTAGCTGGAGCTATTACAATATTATTAACAGACCGAAATTTAAATACTTCATTTTTTGACCCAGCGGGGGGAGGAGACCCAATTTTATACCAACATTTATTTTGATTTTTTGGACACCCAGAAGTGTATATTTTAATTTTACCCGGATTTGGAATAATTTCTCATATTATTACACAAGAAAGAGGGAAAAAGGAAACTTTTGGAAATTTAGGAATAATTTATGCAATACTTGCAATTGGTTTATTAGGATTTATTGTATGAGCT
>34h_10 
CTAGAAGTATAGTAGAAAATGGAGCAGGAACAGGATGAACAGTATACCCTCCTTTATCTTCTGGAATCGCTCATGCTGGGGCTTCAGTTGATTTAGCAATTTTTTCATTACATTTAGCGGGGATTTCATCAATTTTAGGAGCAGTAAATTTTATTACTACTGTAATTAATATACGATCTCCTGGGATTACTTTAGATCGAATGCCTTTGTTTGTTTGATCAGTTGTAATTACTGCTGTATTATTACTCTTATCTTTACCTGTATTAGCTGGAGCTATTACAATATTATTAACAGACCGAAATTTAAATACTTCATTTTTTGACCCAGCGGGGGGAGGAGACCCAATTTTATACCAACATTTATTTTGATTTTTTGGACACCCAGAAGTGTATATTTTAATTTTACCCGGATTTGGAATAATTTCTCATATTATTACACAAGAAAGAGGGAAAAAGGAAACTTTTGGAAATTTAGGAATAATTTATGCAATACTTGCAATTGGTTTATTAGGATTTATTGTATGAGCT
>34h_11 
CTAGAAGTATAGTAGAAAATGGAGCAGGAACAGGATGAACAGTATACCCTCCTTTATCTTCTGGAATCGCTCATGCTGGGGCTTCAGTTGATTTAGCAATTTTTTCATTACATTTAGCGGGGATTTCATCAATTTTAGGAGCAGTAAATTTTATTACTACTGTAATTAATATACGATCTCCTGGGATTACTTTAGATCGAATGCCTTTGTTTGTTTGATCAGTTGTAATTACTGCTGTATTATTACTCTTATCTTTACCTGTATTAGCTGGAGCTATTACAATATTATTAACAGACCGAAATTTAAATACTTCATTTTTTGACCCAGCGGGAGGAGGAGACCCAATTTTATACCAACATTTATTTTGATTTTTTGGACACCCAGAAGTGTATATTTTAATTTTACCCGGATTTGGAATAATTTCTCATATTATTACACAAGAAAGAGGGAAAAAGGAAACTTTTGGAAATTTAGGAATAATTTATGCAATACTTGCAATTGGTTTATTAGGATTTATTGTATGAGCT
>34h_12 
CTAGAAGTATAGTAGAAAATGGAGCAGGAACAGGATGAACAGTATACCCTCCTTTATCTTCTGGAATCGCTCATGCTGGGGCTTCAGTTGATTTAGCAATTTTTTCATTACATTTAGCGGGGATTTCATCAATTTTAGGAGCAGTAAATTTTATTACTACTGTAATTAATATACGATCTCCTGGGATTACTTTAGATCGAATGCCTTTGTTTGTTTGATCAGTTGTAATTACTGCTGTATTATTACTCTTATCTTTACCTGTATTAGCTGGAGCTATTACAATATTATTAACAGACCGAAATTTAAATACTTCATTTTTTGACCCAGCGGGGGGAGGAGACCCAATTTTATACCAACATTTATTTTGATTTTTTGGACACCCAGAAGTGTATATTTTAATTTTACCCGGATTTGGAATAATTTCTCATATTATTACACAAGAAAGAGGGAAAAAGGAAACTTTTGGAAATTTAGGAATAATTTATGCAATACTTGCAATTGGTTTATTAGGATTTATTGTATGAGCT
>34h_13 
CTAGAAGTATAGTAGAAAATGGAGCAGGAACAGGATGAACAGTATACCCTCCTTTATCTTCTGGAATCGCTCATGCTGGGGCTTCAGTTGATTTAGCAATTTTTTCATTACATTTAGCGGGGATTTCATCAATTTTAGGAGCAGTAAATTTTATTACTACTGTAATTAATATACGATCTCCTGGGATTACTTTAGATCGAATGCCTTTGTTTGTTTGATCAGTTGTAATTACTGCTGTATTATTACTCTTATCTTTACCTGTATTAGCTGGAGCTATTACAATATTATTAACAGACCGAAATTTAAATACTTCATTTTTTGACCCAGCGGGGGGAGGAGACCCAATTTTATACCAACATTTATTTTGATTTTTTGGACACCCAGAAGTGTATATTTTAATTTTACCCGGATTTGGAATAATTTCTCATATTATTACACAAGAAAGAGGGAAAAAGGAAACTTTTGGAAATTTAGGAATAATTTATGCAATACTTGCAATTGGTTTATTAGGATTTATTGTATGAGCT
>34h_14 
CTAGAAGTATAGTAGAAAATGGAGCAGGAACAGGATGAACAGTATACCCTCCTTTATCTTCTGGAATCGCTCATGCTGGGGCTTCAGTTGATTTAGCAATTTTTTCATTACATTTAGCGGGGATTTCATCAATTTTAGGAGCAGTAAATTTTATTACTACTGTAATTAATATACGATCTCCTGGGATTACTTTAGATCGAATGCCTTTGTTTGTTTGATCAGTTGTAATTACTGCTGTATTATTACTCTTATCTTTACCTGTATTAGCTGGAGCTATTACAATATTATTAACAGACCGAAATTTAAATACTTCATTTTTTGACCCAGCGGGGGGAGGAGACCCAATTTTATACCAACATTTATTTTGATTTTTTGGACACCCAGAAGTGTATATTTTAATTTTACCCGGATTTGGAATAATTTCTCATATTATTACACAAGAAAGAGGGAAAAAGGAAACTTTTGGAAATTTAGGAATAATTTATGCAATACTTGCAATTGGTTTATTAGGATTTATTGTATGAGCT
>34h_15 
CTAGAAGTATAGTAGAAAATGGAGCAGGAACAGGATGAACAGTATACCCTCCTTTATCTTCTGGAATCGCTCATGCTGGGGCTTCAGTTGATTTAGCAATTTTTTCATTACATTTAGCGGGGATTTCATCAATTTTAGGAGCAGTAAATTTTATTACTACTGTAATTAATATACGATCTCCTGGGATTACTTTAGATCGAATGCCTTTGTTTGTTTGATCAGTTGTAATTACTGCTGTATTATTACTCTTATCTTTACCTGTATTAGCTGGAGCTATTACAATATTATTAACAGACCGAAATTTAAATACTTCATTTTTTGACCCAGCGGGGGGAGGAGACCCAATTTTATACCAACATTTATTTTGATTTTTTGGACACCCAGAAGTGTATATTTTAATTTTACCCGGATTTGGAATAATTTCTCATATTATTACACAAGAAAGAGGGAAAAAGGAAACTTTTGGAAATTTAGGAATAATTTATGCAATACTTGCAATTGGTTTATTAGGATTTATTGTATGAGCT
>34h_16 
CTAGAAGTATAGTAGAAAATGGAGCAGGAACAGGATGAACAGTATACCCTCCTTTATCTTCTGGAATCGCTCATGCTGGGGCTTCAGTTGATTTAGCAATTTTTTCATTACATTTAGCGGGGATTTCATCAATTTTAGGAGCAGTAAATTTTATTACTACTGTAATTAATATACGATCTCCTGGGATTACTTTAGATCGAATGCCTTTGTTTGTTTGATCAGTTGTAATTACTGCTGTATTATTACTCTTATCTTTACCTGTATTAGCTGGAGCTATTACAATATTATTAACAGACCGAAATTTAAATACTTCATTTTTTGACCCAGCGGGGGGAGGAGACCCAATTTTATACCAACATTTATTTTGATTTTTTGGACACCCAGAAGTGTATATTTTAATTTTACCCGGATTTGGAATAATTTCTCATATTATTACACAAGAAAGAGGGAAAAAGGAAACTTTTGGAAATTTAGGAATAATTTATGCAATACTTGCAATTGGTTTATTAGGATTTATTGTATGAGCT
>34h_17 
CTAGAAGTATAGTAGAAAATGGGGCAGGAACAGGATGAACAGTATATCCCCCTTTATCTTCTGGAATTGCTCATGCTGGAGCTTCAGTTGATTTAGCAATTTTTTCATTGCATTTAGCGGGAATTTCATCCATTTTAGGAGCAGTAAATTTTATTACTACTGTAATTAATATACGATCCCCCGGGATTACTTTAGATCGAATGCCTTTATTTGTTTGATCAGTTGTAATTACTGCTGTATTATTACTTTTATCTTTACCTGTATTAGCTGGAGCTATTACTATATTATTAACAGACCGAAATTTAAATACTTCATTTTTTGACCCAGCAGGAGGGGGAGATCCAATTTTATATCAACATTTATTTTGATTTTTTGGGCACCCAGAAGTATATATTTTAATTTTACCCGGATTTGGAATAATTTCTCATATTATTACACAAGAAAGAGGAAAAAAAGAAACTTTTGGAAATTTAGGAATAATTTATGCAATACTTGCAATTGGTTTATTAGGATTTATTGTATGAGCT
>34h_18 
CTAGAAGTATAGTAGAAAATGGAGCAGGAACAGGATGAACAGTATACCCTCCTTTATCTTCTGGAATCGCTCATGCTGGGGCTTCAGTTGATTTAGCAATTTTTTCATTACATTTAGCGGGGATTTCATCAATTTTAGGAGCAGTAAATTTTATTACTACTGTAATTAATATACGATCTCCTGGGATTACTTTAGATCGAATGCCTTTGTTTGTTTGATCAGTTGTAATTACTGCTGTATTATTACTCTTATCTTTACCTGTATTAGCTGGAGCTATTACAATATTATTAACAGACCGAAATTTAAATACTTCATTTTTTGACCCAGCGGGGGGAGGAGACCCAATTTTATACCAACATTTATTTTGATTTTTTGGACACCCAGAAGTGTATATTTTAATTTTACCCGGATTTGGAATAATTTCTCATATTATTACACAAGAAAGAGGGAAAAAGGAAACTTTTGGAAATTTAGGAATAATTTATGCAATACTTGCAATTGGTTTATTAGGATTTATTGTATGAGCT
>34h_19 
CTAGAAGTATAGTAGAAAATGGAGCAGGAACAGGATGAACAGTATACCCTCCTTTATCTTCTGGAATCGCTCATGCTGGGGCTTCAGTTGATTTAGCAATTTTTTCATTACATTTAGCGGGGATTTCATCAATTTTAGGAGCAGTAAATTTTATTACTACTGTAATTAATATACGATCTCCTGGGATTACTTTAGATCGAATGCCTTTGTTTGTTTGATCAGTTGTAATTACTGCTGTATTATTACTCTTATCTTTACCTGTATTAGCTGGAGCTATTACAATATTATTAACAGACCGAAATTTAAATACTTCATTTTTTGACCCAGCGGGGGGAGGAGACCCAATTTTATACCAACATTTATTTTGATTTTTTGGACACCCAGAAGTGTATATTTTAATTTTACCCGGATTTGGAATAATTTCTCATATTATTACACAAGAAAGAGGGAAAAAGGAAACTTTTGGAAATTTAGGAATAATTTATGCAATACTTGCAATTGGTTTATTAGGATTTATTGTATGAGCT
>34h_20 
CTAGAAGTATAGTAGAAAATGGAGCAGGAACAGGATGAACAGTATACCCTCCTTTATCTTCTGGAATCGCTCATGCTGGGGCTTCAGTTGATTTAGCAATTTTTTCATTACATTTAGCGGGGATTTCATCAATTTTAGGAGCAGTAAATTTTATTACTACTGTAATTAATATACGATCTCCTGGGATTACTTTAGATCGAATGCCTTTGTTTGTTTGATCAGTTGTAATTACTGCTGTATTATTACTCTTATCTTTACCTGTATTAGCTGGAGCTATTACAATATTATTAACAGACCGAAATTTAAATACTTCATTTTTTGACCCAGCGGGGGGAGGAGACCCAATTTTATACCAACATTTATTTTGATTTTTTGGACACCCAGAAGTGTATATTTTAATTTTACCCGGATTTGGAATAATTTCTCATATTATTACACAAGAAAGAGGGAAAAAGGAAACTTTTGGAAATTTAGGAATAATTTATGCAATACTTGCAATTGGTTTATTAGGATTTATTGTATGAGCT
>34h_21 
CTAGAAGTATAGTAGAAAATGGAGCAGGAACAGGATGAACAGTATACCCTCCTTTATCTTCTGGAATCGCTCATGCTGGGGCTTCAGTTGATTTAGCAATTTTTTCATTACATTTAGCGGGGATTTCATCAATTTTAGGAGCAGTAAATTTTATTACTACTGTAATTAATATACGATCTCCTGGGATTACTTTAGATCGAATGCCTTTGTTTGTTTGATCAGTTGTAATTACTGCTGTATTATTACTCTTATCTTTACCTGTATTAGCTGGAGCTATTACAATATTATTAACAGACCGAAATTTAAATACTTCATTTTTTGACCCAGCGGGGGGAGGAGACCCAATTTTATACCAACATTTATTTTGATTTTTTGGACACCCAGAAGTGTATATTTTAATTTTACCCGGATTTGGAATAATTTCTCATATTATTACACAAGAAAGAGGGAAAAAGGAAACTTTTGGAAATTTAGGAATAATTTATGCAATACTTGCAATTGGTTTATTAGGATTTATTGTATGAGCT
>35h_1 
CTAGAAGTATAGTAGAAAATGGGGCAGGAACAGGATGAACAGTATATCCCCCTTTATCTTCTGGAATTGCTCATGCTGGGGCTTCAGTTGATTTAGCAATTTTTTCATTGCATTTAGCGGGAATTTCATCCATTTTAGGAGCAGTAAATTTTATTACTACTGTAATTAATATACGATCCCCCGGGATTACTTTAGATCGAATGCCTTTATTTGTTTGATCAGTTGTAATTACTGCTGTATTATTACTTTTATCTTTACCTGTATTAGCTGGAGCTATTACTATATTATTAACAGACCGAAATTTAAATACTTCATTTTTTGACCCAGCAGGAGGGGGAGATCCAATTTTATACCAACATTTATTTTGATTTTTTGGGCACCCAGAAGTATATATTTTAATTTTACCCGGATTTGGAATAATTTCTCATATTATTACACAAGAAAGAGGAAAAAAAGAAACTTTTGGAAATTTAGGAATAATTTATGCAATACTTGCAATTGGTTTATTAGGATTTATTGTATGAGCT
>35h_2 
CTAGAAGTATAGTAGAAAATGGAGCAGGAACAGGATGAACAGTATACCCTCCTTTATCTTCTGGAATCGCTCATGCTGGGGCTTCAGTTGATTTAGCAATTTTTTCATTACATTTAGCGGGGATTTCATCAATTTTAGGAGCAGTAAATTTTATTACTACTGTAATTAATATACGATCTCCTGGGATTACTTTAGATCGAATGCCTTTGTTTGTTTGATCAGTTGTAATTACTGCTGTATTATTACTCTTATCTTTACCTGTATTAGCTGGAGCTATTACAATATTATTAACAGACCGAAATTTAAATACTTCATTTTTTGACCCAGCGGGGGGAGGAGACCCAATTTTATACCAACATTTATTTTGATTTTTTGGACACCCAGAAGTGTATATTTTAATTTTACCCGGATTTGGAATAATTTCTCATATTATTACACAAGAAAGAGGGAAAAAGGAAACTTTTGGAAATTTAGGAATAATTTATGCAATACTTGCAATTGGTTTATTAGGATTTATTGTATGAGCT
>35h_3 
CTAGAAGTATAGTAGAAAATGGGGCAGGAACAGGATGAACAGTATATCCCCCTTTATCTTCTGGAATTGCTCATGCTGGAGCTTCAGTTGATTTAGCAATTTTTTCATTGCATTTAGCGGGAATTTCATCCATTTTAGGAGCAGTAAATTTTATTACTACTGTAATTAATATACGATCCCCCGGGATTACTTTAGATCGAATGCCTTTATTTGTTTGATCAGTTGTAATTACTGCTGTATTATTACTTTTATCTTTACCTGTATTAGCTGGAGCTATTACTATATTATTAACAGACCGAAATTTAAATACTTCATTTTTTGACCCAGCAGGAGGGGGAGATCCAATTTTATATCAACATTTATTTTGATTTTTTGGGCACCCAGAAGTATATATTTTAATTTTACCCGGATTTGGAATAATTTCTCATATTATTACACAAGAAAGAGGAAAAAAAGAAACTTTTGGAAATTTAGGAATAATTTATGCAATACTTGCAATTGGTTTATTAGGATTTATTGTATGAGCT
>35h_4 
CTAGAAGTATAGTAGAAAATGGGGCAGGAACAGGATGAACAGTATATCCCCCTTTATCTTCTGGAATTGCTCATGCTGGAGCTTCAGTTGATTTAGCAATTTTTTCATTGCATTTAGCGGGAATTTCATCCATTTTAGGAGCAGTAAATTTTATTACTACTGTAATTAATATACGATCCCCCGGGATTACTTTAGATCGAATGCCTTTATTTGTTTGATCAGTTGTAATTACTGCTGTATTATTACTTTTATCTTTACCTGTATTAGCTGGAGCTATTACTATATTATTAACAGACCGAAATTTAAATACTTCATTTTTTGACCCAGCAGGAGGGGGAGATCCAATTTTATATCAACATTTATTTTGATTTTTTGGGCACCCAGAAGTATATATTTTAATTTTACCCGGATTTGGAATAATTTCTCATATTATTACACAAGAAAGAGGAAAAAAAGAAACTTTTGGAAATTTAGGAATAATTTATGCAATACTTGCAATTGGTTTATTAGGATTTATTGTATGAGCT
>35h_5 
CTAGAAGTATAGTAGAAAATGGGGCAGGAACAGGATGAACAGTATATCCCCCTTTATCTTCTGGAATTGCTCATGCTGGAGCTTCAGTTGATTTAGCAATTTTTTCATTGCATTTAGCGGGAATTTCATCCATTTTAGGAGCAGTAAATTTTATTACTACTGTAATTAATATACGATCCCCCGGGATTACTTTAGATCGAATGCCTTTATTTGTTTGATCAGTTGTAATTACTGCTGTATTATTACTTTTATCTTTACCTGTATTAGCTGGAGCTATTACTATATTATTAACAGACCGAAATTTAAATACTTCATTTTTTGACCCAGCAGGAGGGGGAGATCCAATTTTATATCAACATTTATTTTGATTTTTTGGGCACCCAGAAGTATATATTTTAATTTTACCCGGATTTGGAATAATTTCTCATATTATTACACAAGAAAGAGGAAAAAAAGAAACTTTTGGAAATTTAGGAATAATTTATGCAATACTTGCAATTGGTTTATTAGGATTTATTGTATGAGCT
>35h_6 
CTAGAAGTATAGTAGAAAATGGGGCAGGAACAGGATGAACAGTATATCCCCCTTTATCTTCTGGAATTGCTCATGCTGGAGCTTCAGTTGATTTAGCAATTTTTTCATTGCATTTAGCGGGAATTTCATCCATTTTAGGAGCAGTAAATTTTATTACTACTGTAATTAATATACGATCCCCCGGGATTACTTTAGATCGAATGCCTTTATTTGTTTGATCAGTTGTAATTACTGCTGTATTATTACTTTTATCTTTACCTGTATTAGCTGGAGCTATTACTATATTATTAACAGACCGAAATTTAAATACTTCATTTTTTGACCCAGCAGGAGGGGGAGATCCAATTTTATATCAACATTTATTTTGATTTTTTGGGCACCCAGAAGTATATATTTTAATTTTACCCGGATTTGGAATAATTTCTCATATTATTACACAAGAAAGAGGAAAAAAAGAAACTTTTGGAAATTTAGGAATAATTTATGCAATACTTGCAATTGGTTTATTAGGATTTATTGTATGAGCT
>35h_8 
CTAGAAGTATAGTAGAAAATGGAGCAGGAACAGGATGAACAGTATACCCTCCTTTATCTTCTGGAATCGCTCATGCTGGGGCTTCAGTTGATTTAGCAATTTTTTCATTACATTTAGCGGGGATTTCATCAATTTTAGGAGCAGTAAATTTTATTACTACTGTAATTAATATACGATCTCCTGGGATTACTTTAGATCGAATGCCTTTGTTTGTTTGATCAGTTGTAATTACTGCTGTATTATTACTCTTATCTTTACCTGTATTAGCTGGAGCTATTACAATATTATTAACAGACCGAAATTTAAATACTTCATTTTTTGACCCAGCGGGGGGAGGAGACCCAATTTTATACCAACATTTATTTTGATTTTTTGGACACCCAGAAGTGTATATTTTAATTTTACCCGGATTTGGAATAATTTCTCATATTATTACACAAGAAAGAGGGAAAAAGGAAACTTTTGGAAATTTAGGAATAATTTATGCAATACTTGCAATTGGTTTATTAGGATTTATTGTATGAGCT
>35h_9 
CTAGAAGTATAGTAGAAAATGGGGCAGGAACAGGATGAACAGTATATCCCCCTTTATCTTCTGGAATTGCTCATGCTGGAGCTTCAGTTGATTTAGCAATTTTTTCATTGCATTTAGCGGGAATTTCATCCATTTTAGGAGCAGTAAATTTTATTACTACTGTAATTAATATACGATCCCCCGGGATTACTTTAGATCGAATGCCTTTATTTGTTTGATCAGTTGTAATTACTGCTGTATTATTACTTTTATCTTTACCTGTATTAGCTGGAGCTATTACTATATTATTAACAGACCGAAATTTAAATACTTCATTTTTTGACCCAGCAGGAGGGGGAGATCCAATTTTATATCAACATTTATTTTGATTTTTTGGGCACCCAGAAGTATATATTTTAATTTTACCCGGATTTGGAATAATTTCTCATATTATTACACAAGAAAGAGGAAAAAAAGAAACTTTTGGAAATTTAGGAATAATTTATGCAATACTTGCAATTGGTTTATTAGGATTTATTGTATGAGCT
>35h_10 
CTAGAAGTATAGTAGAAAATGGGGCAGGAACAGGATGAACAGTATATCCCCCTTTATCTTCTGGAATTGCTCATGCTGGAGCTTCAGTTGATTTAGCAATTTTTTCATTGCATTTAGCGGGAATTTCATCCATTTTAGGAGCAGTAAATTTTATTACTACTGTAATTAATATACGATCCCCCGGGATTACTTTAGATCGAATGCCTTTATTTGTTTGATCAGTTGTAATTACTGCTGTATTATTACTTTTATCTTTACCTGTATTAGCTGGAGCTATTACTATATTATTAACAGACCGAAATTTAAATACTTCATTTTTTGACCCAGCAGGAGGGGGAGATCCAATTTTATATCAACATTTATTTTGATTTTTTGGGCACCCAGAAGTATATATTTTAATTTTACCCGGATTTGGAATAATTTCTCATATTATTACACAAGAAAGAGGAAAAAAAGAAACTTTTGGAAATTTAGGAATAATTTATGCAATACTTGCAATTGGTTTATTAGGATTTATTGTATGAGCT
>35h_11 
CTAGAAGTATAGTAGAAAATGGGGCAGGAACAGGATGAACAGTATATCCCCCTTTATCTTCTGGAATTGCTCATGCTGGAGCTTCAGTTGATTTAGCAATTTTTTCATTGCATTTAGCGGGAATTTCATCCATTTTAGGAGCAGTAAATTTTATTACTACTGTAATTAATATACGATCCCCCGGGATTACTTTAGATCGAATGCCTTTATTTGTTTGATCAGTTGTAATTACTGCTGTATTATTACTTTTATCTTTACCTGTATTAGCTGGAGCTATTACTATATTATTAACAGACCGAAATTTAAATACTTCATTTTTTGACCCAGCAGGAGGGGGAGATCCAATTTTATATCAACATTTATTTTGATTTTTTGGGCACCCAGAAGTATATATTTTAATTTTACCCGGATTTGGAATAATTTCTCATATTATTACACAAGAAAGAGGAAAAAAAGAAACTTTTGGAAATTTAGGAATAATTTATGCAATACTTGCAATTGGTTTATTAGGATTTATTGTATGAGCT
>35h_12 
CTAGAAGTATAGTAGAAAATGGGGCAGGAACAGGATGAACAGTATATCCCCCTTTATCTTCTGGAATTGCTCATGCTGGAGCTTCAGTTGATTTAGCAATTTTTTCATTGCATTTAGCGGGAATTTCATCCATTTTAGGAGCAGTAAATTTTATTACTACTGTAATTAATATACGATCCCCCGGGATTACTTTAGATCGAATGCCTTTATTTGTTTGATCAGTTGTAATTACTGCTGTATTATTACTTTTATCTTTACCTGTATTAGCTGGAGCTATTACTATATTATTAACAGACCGAAATTTAAATACTTCATTTTTTGACCCAGCAGGAGGGGGAGATCCAATTTTATATCAACATTTATTTTGATTTTTTGGGCACCCAGAAGTATATATTTTAATTTTACCCGGATTTGGAATAATTTCTCATATTATTACACAAGAAAGAGGAAAAAAAGAAACTTTTGGAAATTTAGGAATAATTTATGCAATACTTGCAATTGGTTTATTAGGATTTATTGTATGAGCT
>35h_13 
CTAGAAGTATAGTAGAAAATGGGGCAGGAACAGGATGAACAGTATATCCCCCTTTATCTTCTGGAATTGCTCATGCTGGAGCTTCAGTTGATTTAGCAATTTTTTCATTGCATTTAGCGGGAATTTCATCCATTTTAGGAGCAGTAAATTTTATTACTACTGTAATTAATATACGATCCCCCGGGATTACTTTAGATCGAATGCCTTTATTTGTTTGATCAGTTGTAATTACTGCTGTATTATTACTTTTATCTTTACCTGTATTAGCTGGAGCTATTACTATATTATTAACAGACCGAAATTTAAATACTTCATTTTTTGACCCAGCAGGAGGGGGAGATCCAATTTTATATCAACATTTATTTTGATTTTTTGGGCACCCAGAAGTATATATTTTAATTTTACCCGGATTTGGAATAATTTCTCATATTATTACACAAGAAAGAGGAAAAAAAGAAACTTTTGGAAATTTAGGAATAATTTATGCAATACTTGCAATTGGTTTATTAGGATTTATTGTATGAGCT
>35h_14 
CTAGAAGTATAGTAGAAAATGGGGCAGGAACAGGATGAACAGTATATCCCCCTTTATCTTCTGGAATTGCTCATGCTGGAGCTTCAGTTGATTTAGCAATTTTTTCATTGCATTTAGCGGGAATTTCATCCATTTTAGGAGCAGTAAATTTTATTACTACTGTAATTAATATACGATCCCCCGGGATTACTTTAGATCGAATGCCTTTATTTGTTTGATCAGTTGTAATTACTGCTGTATTATTACTTTTATCTTTACCTGTATTAGCTGGAGCTATTACTATATTATTAACAGACCGAAATTTAAATACTTCATTTTTTGACCCAGCAGGAGGGGGAGATCCAATTTTATATCAACATTTATTTTGATTTTTTGGGCACCCAGAAGTATATATTTTAATTTTACCCGGATTTGGAATAATTTCTCATATTATTACACAAGAAAGAGGAAAAAAAGAAACTTTTGGAAATTTAGGAATAATTTATGCAATACTTGCAATTGGTTTATTAGGATTTATTGTATGAGCT
>35h_15 
CTAGAAGTATAGTAGAAAATGGGGCAGGAACAGGATGAACAGTATATCCCCCTTTATCTTCTGGAATTGCTCATGCTGGAGCTTCAGTTGATTTAGCAATTTTTTCATTGCATTTAGCGGGAATTTCATCCATTTTAGGAGCAGTAAATTTTATTACTACTGTAATTAATATACGATCCCCCGGGATTACTTTAGATCGAATGCCTTTATTTGTTTGATCAGTTGTAATTACTGCTGTATTATTACTTTTATCTTTACCTGTATTAGCTGGAGCTATTACTATATTATTAACAGACCGAAATTTAAATACTTCATTTTTTGACCCAGCAGGAGGGGGAGATCCAATTTTATATCAACATTTATTTTGATTTTTTGGGCACCCAGAAGTATATATTTTAATTTTACCCGGATTTGGAATAATTTCTCATATTATTACACAAGAAAGAGGAAAAAAAGAAACTTTTGGAAATTTAGGAATAATTTATGCAATACTTGCAATTGGTTTATTAGGATTTATTGTATGAGCT
>35h_16 
CTAGAAGTATAGTAGAAAATGGGGCAGGAACAGGATGAACAGTATATCCCCCTTTATCTTCTGGAATTGCTCATGCTGGAGCTTCAGTTGATTTAGCAATTTTTTCATTGCATTTAGCGGGAATTTCATCCATTTTAGGAGCAGTAAATTTTATTACTACTGTAATTAATATACGATCCCCCGGGATTACTTTAGATCGAATGCCTTTATTTGTTTGATCAGTTGTAATTACTGCTGTATTATTACTTTTATCTTTACCTGTATTAGCTGGAGCTATTACTATATTATTAACAGACCGAAATTTAAATACTTCATTTTTTGACCCAGCAGGAGGGGGAGATCCAATTTTATATCAACATTTATTTTGATTTTTTGGGCACCCAGAAGTATATATTTTAATTTTACCCGGATTTGGAATAATTTCTCATATTATTACACAAGAAAGAGGAAAAAAAGAAACTTTTGGAAATTTAGGAATAATTTATGCAATACTTGCAATTGGTTTATTAGGATTTATTGTATGAGCT
>35h_17 
CTAGAAGTATAGTAGAAAATGGGGCAGGAACAGGATGAACAGTATATCCCCCTTTATCTTCTGGAATTGCTCATGCTGGAGCTTCAGTTGATTTAGCAATTTTTTCATTGCATTTAGCGGGAATTTCATCCATTTTAGGAGCAGTAAATTTTATTACTACTGTAATTAATATACGATCCCCCGGGATTACTTTAGATCGAATGCCTTTATTTGTTTGATCAGTTGTAATTACTGCTGTATTATTACTTTTATCTTTACCTGTATTAGCTGGAGCTATTACTATATTATTAACAGACCGAAATTTAAATACTTCATTTTTTGACCCAGCAGGAGGGGGGGATCCAATTTTATATCAACATTTATTTTGATTTTTTGGGCACCCAGAAGTATATATTTTAATTTTACCCGGATTTGGAATAATTTCTCATATTATTACACAAGAAAGAGGAAAAAAAGAAACTTTTGGAAATTTAGGAATAATTTATGCAATACTTGCAATTGGTTTATTAGGATTTATTGTATGAGCT
>35h_18 
CTAGAAGTATAGTAGAAAATGGGGCAGGAACAGGATGAACAGTATATCCCCCTTTATCTTCTGGAATTGCTCATGCTGGAGCTTCAGTTGATTTAGCAATTTTTTCATTGCATTTAGCGGGAATTTCATCCATTTTAGGAGCAGTAAATTTTATTACTACTGTAATTAATATACGATCCCCCGGGATTACTTTAGATCGAATGCCTTTATTTGTTTGATCAGTTGTAATTACTGCTGTATTATTACTTTTATCTTTACCTGTATTAGCTGGAGCTATTACTATATTATTAACAGACCGAAATTTAAATACTTCATTTTTTGACCCAGCAGGAGGGGGAGATCCAATTTTATATCAACATTTATTTTGATTTTTTGGGCACCCAGAAGTATATATTTTAATTTTACCCGGATTTGGAATAATTTCTCATATTATTACACAAGAAAGAGGAAAAAAAGAAACTTTTGGAAATTTAGGAATAATTTATGCAATACTTGCAATTGGTTTATTAGGATTTATTGTATGAGCT
>35h_19 
CTAGAAGTATAGTAGAAAATGGGGCAGGAACAGGATGAACAGTATATCCCCCTTTATCTTCTGGAATTGCTCATGCTGGAGCTTCAGTTGATTTAGCAATTTTTTCATTGCATTTAGCGGGAATTTCATCCATTTTAGGAGCAGTAAATTTTATTACTACTGTAATTAATATACGATCCCCCGGGATTACTTTAGATCGAATGCCTTTATTTGTTTGATCAGTTGTAATTACTGCTGTATTATTACTTTTATCTTTACCTGTATTAGCTGGAGCTATTACTATATTATTAACAGACCGAAATTTAAATACTTCATTTTTTGACCCAGCAGGAGGGGGAGATCCAATTTTATATCAACATTTATTTTGATTTTTTGGGCACCCAGAAGTATATATTTTAATTTTACCCGGATTTGGAATAATTTCTCATATTATTACACAAGAAAGAGGAAAAAAAGAAACTTTTGGAAATTTAGGAATAATTTATGCAATACTTGCAATTGGTTTATTAGGATTTATTGTATGAGCT
>35h_20 
CTAGAAGTATAGTAGAAAATGGGGCAGGAACAGGATGAACAGTATATCCCCCTTTATCTTCTGGAATTGCTCATGCTGGAGCTTCAGTTGATTTAGCAATTTTTTCATTGCATTTAGCGGGAATTTCATCCATTTTAGGAGCAGTAAATTTTATTACTACTGTAATTAATATACGATCCCCCGGGATTACTTTAGATCGAATGCCTTTATTTGTTTGATCAGTTGTAATTACTGCTGTATTATTACTTTTATCTTTACCTGTATTAGCTGGAGCTATTACTATATTATTAACAGACCGAAATTTAAATACTTCATTTTTTGACCCAGCAGGAGGGGGAGATCCAATTTTATATCAACATTTATTTTGATTTTTTGGGCACCCAGAAGTATATATTTTAATTTTACCCGGATTTGGAATAATTTCTCATATTATTACACAAGAAAGAGGAAAAAAAGAAACTTTTGGAAATTTAGGAATAATTTATGCAATACTTGCAATTGGTTTATTAGGATTTATTGTATGAGCT
>35h_21 
CTAGAAGTATAGTAGAAAATGGGGCAGGAACAGGATGAACAGTATATCCCCCTTTATCTTCTGGAATTGCTCATGCTGGAGCTTCAGTTGATTTAGCAATTTTTTCATTGCATTTAGCGGGAATTTCATCCATTTTAGGAGCAGTAAATTTTATTACTACTGTAATTAATATACGATCCCCCGGGATTACTTTAGATCGAATGCCTTTATTTGTTTGATCAGTTGTAATTACTGCTGTATTATTACTTTTATCTTTACCTGTATTAGCTGGAGCTATTACTATATTATTAACAGACCGAAATTTAAATACTTCATTTTTTGACCCAGCAGGAGGGGGAGATCCAATTTTATATCAACATTTATTTTGATTTTTTGGGCACCCAGAAGTATATATTTTAATTTTACCCGGATTTGGAATAATTTCTCATATTATTACACAAGAAAGAGGAAAAAAAGAAACTTTTGGAAATTTAGGAATAATTTATGCAATACTTGCAATTGGTTTATTAGGATTTATTGTATGAGCT
>35h_22 
CTAGAAGTATAGTAGAAAATGGGGCAGGAACAGGATGAACAGTATATCCCCCTTTATCTTCTGGAATTGCTCATGCTGGAGCTTCAGTTGATTTAGCAATTTTTTCATTGCATTTAGCGGGAATTTCATCCATTTTAGGAGCAGTAAATTTTATTACTACTGTAATTAATATACGATCCCCCGGGATTACTTTAGATCGAATGCCTTTATTTGTTTGATCAGTTGTAATTACTGCTGTATTATTACTTTTATCTTTACCTGTATTAGCTGGAGCTATTACTATATTATTAACAGACCGAAATTTAAATACTTCATTTTTTGACCCAGCAGGAGGGGGAGATCCAATTTTATATCAACATTTATTTTGATTTTTTGGGCACCCAGAAGTATATATTTTAATTTTACCCGGATTTGGAATAATTTCTCATATTATTACACAAGAAAGAGGAAAAAAAGAAACTTTTGGAAATTTAGGAATAATTTATGCAATACTTGCAATTGGTTTATTAGGATTTATTGTATGAGCT
