# Supplementary material for: Population structure, mitochondrial polyphyly and the repeated loss of human biting ability in anopheline mosquitoes from the southwest Pacific
Source: Mol Ecol. 2012 Sep;21(17):4327–43. doi: 10.1111/j.1365-294X.2012.05690.x (PMC3470930; doi:10.1111/j.1365-294X.2012.05690.x)
Supplement: Supplementary file 3 [file mec0021-4327-SD3.fasta]

>7h_1a 
GGTATGGCGTGTGAAGTACACGTTGGCCAAGATCCGCAAGGCTGCCCGTGAGCTGCTGACGCTGGAGGAAAAGGACGAGA
AGCGTCTGTTCCAAGGTAAGATAGCGTATCGCGTGGTTGTTTCATTAGGTTTCATGTAGAATTCCAAATGATGAATTTTC
TTTATCTGACACCTCTTGTCAGAATAATTCTTGTTGAATGCATGAAATTCGCACAAAGCGATACTGAATTTGACACGACT
AAACCACGTGTACGTGGTGCGCCTATCAACGTGTGTTTAACGTATGTACACTTTCCTCCCGCCGGTTTCAGGTAATGCTC
TGCTGCGTCGTCTCGTACGTATCGGAGTGTTGGATGAGTCTCGCATGAAGCTCGATTACGTTCTCGGTCTGCGTATTGAG
GATTTCCTGGAGCGTCGCCTGCAGACCCAGG-------
>7h_1b 
GGTATGGCGTGTGAAGTACACGTTGGCCAAGATCCGCAAGGCTGCCCGTGAGCTGCTGACGCTGGAGGAAAAGGACGAGA
AGCGTCTGTTCCAAGGTAAGATAGCGCATAGCACAGTTGTTTATTTAGGTTTCAAGTAGAATTCCAAATGATGAATTTTC
TTTATCTGACACCTCTTGTCAGAATAATTCTTGTTGAATGCATAAAATTCGCACAAAGCGATACTGAATTTGACACAACT
AAACCACGTGTACGTGGTGCGCCTATCAACGTGTGTTTAACGTATGTACACTTTCCTCCCGCCGGTTTCAGGTAATGCTC
TGCTGCGTCGTCTCGTACGTATCGGAGTGTTGGATGAGTCTCGCATGAAGCTCGATTACGTTCTCGGTCTGCGTATTGAG
GATTTCCTGGAGCGTCGCCTGCAGACCCAGG-------
>7h_2a 
GGTATGGCGTGTGAAGTACACGTTGGCCAAGATCCGCAAGGCTGCCCGTGAGCTGCTGACGCTGGAGGAAAAGGACGAGA
AGCGTCTGTTCCAAGGTAAGATAGCGTATGGCATAGTTGTTTCATTAGGTTTCATGTAGAATTCCAAATGATGAATTTTC
TTTATCTGACACCTCTTGTCAGAATAATTCTTGTTGAATGCATGAAATTCGCACAAAGCGATACTGAATTTGACACGACT
AAACCACGTGTACGTGGTGCGCCTATCAACGTGTGTTTAACGTATGTACACTTTCCTCCCGCCGGTTTCAGGTAATGCTC
TGCTGCGTCGTCTCGTACGTATCGGAGTGTTGGATGAGTCTCGCATGAAGCTCGATTACGTTCTCGGTCTGCGTATTGAG
GATTTCCTGGAGCGTCGCCTGCAGACCCAGG-------
>7h_2b 
GGTATGGCGTGTGAAGTACACGTTGGCCAAGATCCGCAAGGCTGCCCGTGAGCTGCTGACGCTGGAGGAAAAGGACGAGA
AGCGTCTGTTCCAAGGTAAGATAGCGCATAGCACAGTTGTTTTTTTAGGTTTCAAGTAGAATTCCAAATGATGAATTTTC
TTTATCTGACACCTCTTGTCAGAATAATTCTTGTTGAATGCATGAAATTCGCACAAAGCGATACTGAATTTGACACAACT
AAACCACGTGTACGTGGTGCGCCTATCAACGTGTGTTTAACGTATGTACACTTTCCTCCCGCCGGTTTCAGGTAATGCTC
TGCTGCGTCGTCTCGTACGTATCGGAGTGTTGGATGAGTCTCGCATGAAGCTCGATTACGTTCTCGGTCTGCGTATTGAG
GATTTCCTGGAGCGTCGCCTGCAGACCCAGG-------
>9h_3a 
GGTATGGCGTGTGAAGTACACGTTGGCCAAGATCCGCAAGGCTGCCCGTGAGCTGCTGACGCTGGAGGAAAAGGACGAGA
AGCGTCTGTTCCAAGGTAAGATAGCGTATGGCATAGTTGTTTCATTAGGTTTCATGTAGAATTCCAAATGATGAATTTTC
TTTATCTGACACCTCTTGTCAGAATAATTCTTGTTGAATGCATGAAATTCGCACAAAGCGATACTGAATTTGACACGACT
AAACCACGTGTACGTGGTGCGCCTATCAACGTGTGTTTAACGCATGTACAATTTCCTCCCGCCGGTTTCAGGTAATGCTC
TGCTGCGTCGTCTCGTACGTATCGGAGTGTTGGATGAGTCTCGCATGAAGCTCGATTACGTTCTCGGTCTGCGTATTGAG
GATTTCCTGGAGCGTCGCCTGCAGACCCAGG-------
>9h_3b 
GGTATGGCGTGTGAAGTACACGTTGGCCAAGATCCGCAAGGCTGCCCGTGAGCTGCTGACGCTGGAGGAAAAGGACGAGA
AGCGTCTGTTCCAAGGTAAGATAGCGTATGGCATAGTTGTTTCATTAGGTTTCATGTAGAATTCCAAATGATGAATTTTC
TTTATCTGACACCTCTTGTCAGAATAATTCTTGTTGAATGCATGAAATTCGCACAAAGCGATACTGAATTTGACACGACT
AAACCACGTGTACGTGGTGCGCCTATCAACGTGTGTTTAACGCATGTACAATTTCCTCCCGCCGGTTTCAGGTAATGCTC
TGCTGCGTCGTCTCGTACGTATCGGAGTGTTGGATGAGTCTCGCATGAAGCTCGATTACGTTCTCGGTCTGCGTATTGAG
GATTTCCTGGAGCGTCGCCTGCAGACCCAGG-------
>9h_4a 
GGTATGGCGTGTGAAGTACACGTTGGCCAAGATCCGCAAGGCTGCCCGTGAGCTGCTGACGCTGGAGGAAAAGGACGAGA
AGCGTCTGTTCCAAGGTAAGATAGCGTATGGCATAGTTGTTTCATTAGGTTTCATGTAGAATTCCAAATGATGAATTTTC
TTTATCTGACACCTCTTGTCAGAATAATTCTTGTTGAATGCATGAAATTCGCACAAAGCGATACTGAATTTGACACGACT
AAACCACGTGTACGTGGTGCGCCTATCAACGTGTGTTTAACGCATGTACAATTTCCTCCCGCCGGTTTCAGGTAATGCTC
TGCTGCGTCGTCTCGTACGTATCGGAGTGTTGGATGAGTCTCGCATGAAGCTCGATTACGTTCTCGGTCTGCGTATTGAG
GATTTCCTGGAGCGTCGCCTGCAGACCCAGG-------
>9h_4b 
GGTATGGCGTGTGAAGTACACGTTGGCCAAGATCCGCAAGGCTGCCCGTGAGCTGCTGACGCTGGAGGAAAAGGACGAGA
AGCGTCTGTTCCAAGGTAAGATAGCGTATGGCATAGTTGTTTCATTAGGTTTCATGTAGAATTCCAAATGATGAATTTTC
TTTATCTGACACCTCTTGTCAGAATAATTCTTGTTGAATGCATGAAATTCGCACAAAGCGATACTGAATTTGACACGACT
AAACCACGTGTACGTGGTGCGCCTATCAACGTGTGTTTAACGCATGTACAATTTCCTCCCGCCGGTTTCAGGTAATGCTC
TGCTGCGTCGTCTCGTACGTATCGGAGTGTTGGATGAGTCTCGCATGAAGCTCGATTACGTTCTCGGTCTGCGTATTGAG
GATTTCCTGGAGCGTCGCCTGCAGACCCAGG-------
>10h_2a 
GGTATGGCGTGTGAAGTACACGTTGGCCAAGATCCGCAAGGCTGCCCGTGAGCTGCTGACGCTGGAGGAAAAGGACGAGA
AGCGTCTGTTCCAAGGTAAGATAGCGTATGGCATAGTTGTTTCATTAGGTTTCAAGTAGAATTCCAAATGATGAATTTTC
TTTATCTGACACCTCTTGTCAGAATAATTCTTGTTGAATGCATGAAATTCGCACAAAGCGATACTGAATTTGACACGACT
AAACCACGTGTACGTGGTGCGCCTATCAACGTGTGTTTAACGCATGTACAATTTCCTCCCGCCGGTTTCAGGTAATGCTC
TGCTGCGTCGTCTCGTACGTATCGGAGTGTTGGATGAGTCTCGCATGAAGCTCGATTACGTTCTCGGTCTGCGTATTGAG
GATTTCCTGGAGCGTCGCCTGCAGACCCAGG-------
>10h_2b 
GGTATGGCGTGTGAAGTACACGTTGGCCAAGATCCGCAAGGCTGCCCGTGAGCTGCTGACGCTGGAGGAAAAGGACGAGA
AGCGTCTGTTCCAAGGTAAGATAGCGCATAGCATAGTTGTTTTTTTAGGTTTCATGTAGAATTCCAAATGATGAATTTTC
TTTATCTGACACCTCTTGTCAGAATAATTCTTGTTGAATGCATGAAATTCGCACAAAGCGATACTGAATTTGACACAACT
AAACCACGTGTACGTGGTGCGCCTATCAACGTGTGTTTAACGTATGTACACTTTCCTCCCGCCGGTTTCAGGTAATGCTC
TGCTGCGTCGTCTCGTACGTATCGGAGTGTTGGATGAGTCTCGCATGAAGCTCGATTACGTTCTCGGTCTGCGTATTGAG
GATTTCCTGGAGCGTCGCCTGCAGACCCAGG-------
>10h_4a 
GGTATGGCGTGTGAAGTACACGTTGGCCAAGATCCGCAAGGCTGCCCGTGAGCTGCTGACGCTGGAGGAAAAGGACGAGA
AGCGTCTGTTCCAAGGTAAGATAGCGTATCGCGTGGTTGTTTCATTAGGTTTCATGTAGAATTCCAAATGATGAATTTTC
TTTATCTGACACCTCTTGTCAGAATAATTCTTGTTGAATGCATAAAATTCGCACAAAGCGATACTGAATTTGACACGACT
AAACCACGTGTACGTGGTGCGCCTATCAACGTGTGTTTAACGTATGTACACTTTCCTCCCGCCGGTTTCAGGTAATGCTC
TGCTGCGTCGTCTCGTACGTATCGGAGTGTTGGATGAGTCTCGCATGAAGCTCGATTACGTTCTCGGTCTGCGTATTGAG
GATTTCCTGGAGCGTCGCCTGCAGACCCAGG-------
>10h_4b 
GGTATGGCGTGTGAAGTACACGTTGGCCAAGATCCGCAAGGCTGCCCGTGAGCTGCTGACGCTGGAGGAAAAGGACGAGA
AGCGTCTGTTCCAAGGTAAGATAGCGCATAGCATAGTTGTTTTTTTAGGTTTCAAGTAGAATTCCAAATGATGAATTTTC
TTTATCTGACACCTCTTGTCAGAATAATTCTTGTTGAATGCATGAAATTCGCACAAAGCGATACTGAATTTGACACAACT
AAACCACGTGTACGTGGTGCGCCTATCAACGTGTGTTTAACGTATGTACACTTTCCTCCCGCCGGTTTCAGGTAATGCTC
TGCTGCGTCGTCTCGTACGTATCGGAGTGTTGGATGAGTCTCGCATGAAGCTCGATTACGTTCTCGGTCTGCGTATTGAG
GATTTCCTGGAGCGTCGCCTGCAGACCCAGG-------
>10h_5a 
GGTATGGCGTGTGAAGTACACGTTGGCCAAGATCCGCAAGGCTGCCCGTGAGCTGCTGACGCTGGAGGAAAAGGACGAGA
AGCGTCTGTTCCAAGGTAAGATAGCGTATGGCATAGTTGTTTTTTTAGGTTTCATGTAGAATTCCAAATGATGAATTTTC
TTTATCTGACACCTCTTGTCAGAATAATTCTTGTTGAATGCATGAAATTCGCACAAAGCGATACTGAATTTGACACGACT
AAACCACGTGTACGTGGTGCGCCTATCAACGTGTGTTTAACGTATGTACACTTTCCTCCCGCCGGTTTCAGGTAATGCTC
TGCTGCGTCGTCTCGTACGTATCGGAGTGTTGGATGAGTCTCGCATGAAGCTCGATTACGTTCTCGGTCTGCGTATTGAG
GATTTCCTGGAGCGTCGCCTGCAGACCCAGG-------
>10h_5b 
GGTATGGCGTGTGAAGTACACGTTGGCCAAGATCCGCAAGGCTGCCCGTGAGCTGCTGACGCTGGAGGAAAAGGACGAGA
AGCGTCTGTTCCAAGGTAAGATAGCGCATAGCATAGTTGTTTTTTTAGGTTTCAAGTAGAATTCCAAATGATGAATTTTC
TTTATCTGACACCTCTTGTCAGAATAATTCTTGTTGAATGCATGAAATTCGCACAAAGCGATACTGAATTTGACACAACT
AAACCACGTGTACGTGGTGCGCCTATCAACGTGTGTTTAACGTATGTACACTTTCCTCCCGCCGGTTTCAGGTAATGCTC
TGCTGCGTCGTCTCGTACGTATCGGAGTGTTGGATGAGTCTCGCATGAAGCTCGATTACGTTCTCGGTCTGCGTATTGAG
GATTTCCTGGAGCGTCGCCTGCAGACCCAGG-------
>10h_6a 
GGTATGGCGTGTGAAGTACACGTTGGCCAAGATCCGCAAGGCTGCCCGTGAGCTGCTGACGCTGGAGGAAAAGGACGAGA
AGCGTCTGTTCCAAGGTAAGATAGCGTATGGCATAGTTGTTTCATTAGGTTTCATGTAGAATTCCAAATGATGAATTTTC
TTTATCTGACACCTCTTGTCAGAATAATTCTTGTTGAATGCATGAAATTCGCACAAAGCGATACTGAATTTGACACGACT
AAACCACGTGTACGTGGTGCGCCTATCAACGTGTGTTTAACGCATGTACAATTTCCTCCCGCCGGTTTCAGGTAATGCTC
TGCTGCGTCGTCTCGTACGTATCGGAGTGTTGGATGAGTCTCGCATGAAGCTCGATTACGTTCTCGGTCTGCGTATTGAG
GATTTCCTGGAGCGTCGCCTGCAGACCCAGG-------
>10h_6b 
GGTATGGCGTGTGAAGTACACGTTGGCCAAGATCCGCAAGGCTGCCCGTGAGCTGCTGACGCTGGAGGAAAAGGACGAGA
AGCGTCTGTTCCAAGGTAAGATAGCGTATGGCATAGTTGTTTCATTAGGTTTCATGTAGAATTCCAAATGATGAATTTTC
TTTATCTGACACCTCTTGTCAGAATAATTCTTGTTGAATGCATGAAATTCGCACAAAGCGATACTGAATTTGACACGACT
AAACCACGTGTACGTGGTGCGCCTATCAACGTGTGTTTAACGCATGTACAATTTCCTCCCGCCGGTTTCAGGTAATGCTC
TGCTGCGTCGTCTCGTACGTATCGGAGTGTTGGATGAGTCTCGCATGAAGCTCGATTACGTTCTCGGTCTGCGTATTGAG
GATTTCCTGGAGCGTCGCCTGCAGACCCAGG-------
>10h_7a 
GGTATGGCGTGTGAAGTACACGTTGGCCAAGATCCGCAAGGCTGCCCGTGAGCTGCTGACGCTGGAGGAAAAGGACGAGA
AGCGTCTGTTCCAAGGTAAGATAGCGTATGGCATAGTTGTTTCATTAGGTTTCATGTAGAATTCCAAATGATGAATTTTC
TTTATCTGACACCTCTTGTCAGAATAATTCTTGTTGAATGCATGAAATTCGCACAAAGCGATACTGAATTTGACACGACT
AAACCACGTGTACGTGGTGCGCCTATCAACGTGTGTTTAACGCATGTACAATTTCCTCCCGCCGGTTTCAGGTAATGCTC
TGCTGCGTCGTCTCGTACGTATCGGAGTGTTGGATGAGTCTCGCATGAAGCTCGATTACGTTCTCGGTCTGCGTATTGAG
GATTTCCTGGAGCGTCGCCTGCAGACCCAGG-------
>10h_7b 
GGTATGGCGTGTGAAGTACACGTTGGCCAAGATCCGCAAGGCTGCCCGTGAGCTGCTGACGCTGGAGGAAAAGGACGAGA
AGCGTCTGTTCCAAGGTAAGATAGCGTATGGCATAGTTGTTTCATTAGGTTTCATGTAGAATTCCAAATGATGAATTTTC
TTTATCTGACACCTCTTGTCAGAATAATTCTTGTTGAATGCATGAAATTCGCACAAAGCGATACTGAATTTGACACGACT
AAACCACGTGTACGTGGTGCGCCTATCAACGTGTGTTTAACGTATGTACACATTCCTCCCGCCGGTTTCAGGTAATGCTC
TGCTGCGTCGTCTCGTACGTATCGGAGTGTTGGATGAGTCTCGCATGAAGCTCGATTACGTTCTCGGTCTGCGTATTGAG
GATTTCCTGGAGCGTCGCCTGCAGACCCAGG-------
>10h_8a 
GGTATGGCGTGTGAAGTACACGTTGGCCAAGATCCGCAAGGCTGCCCGTGAGCTGCTGACGCTGGAGGAAAAGGACGAGA
AGCGTCTGTTCCAAGGTAAGATAGCGTATCGCGTGGTTGTTTCATTAGGTTTCATGTAGAATTCCAAATGATGAATTTTC
TTTATCTGACACCTCTTGTCAGAATAATTCTTGTTGAATGCATGAAATTCGCACAAAGCGATACTGAATTTGACACGACT
AAACCACGTGTACGTGGTGCGCCTATCAACGTGTGTTTAACGTATGTACACTTTCCTCCCGCCGGTTTCAGGTAATGCTC
TGCTGCGTCGTCTCGTACGTATCGGAGTGTTGGATGAGTCTCGCATGAAGCTCGATTACGTTCTCGGTCTGCGTATTGAG
GATTTCCTGGAGCGTCGCCTGCATACCCAGG-------
>10h_8b 
GGTATGGCGTGTGAAGTACACGTTGGCCAAGATCCGCAAGGCTGCCCGTGAGCTGCTGACGCTGGAGGAAAAGGACGAGA
AGCGTCTGTTCCAAGGTAAGATAGCGTATGGCATAGTTGTTTCATTAGGTTTCATGTAGAATTCCAAATGATGAATTTTC
TTTATCTGACACCTCTTGCCAGAATAATTCTTGTTGAATGCATAAAATTCGCACAAAGCGATACTGAATTTGACACGACT
AAACCACGTGTACGTGGTGCGCCTATCAACGTGTGTTTAACGTTTGTACACATTCCTCCCGCCGGTTTCAGGTAATGCTC
TGCTGCGTCGTCTCGTACGTATCGGAGTGTTGGATGAGTCTCGCATGAAGCTCGATTACGTTCTCGGTCTGCGTATTGAG
GATTTCCTGGAGCGTCGCCTGCATACCCAGG-------
>11h_1a 
GGTATGGCGTGTGAAGTACACGTTGGCCAAGATCCGCAAGGCTGCCCGTGAGCTGCTGACGCTGGAGGAAAAGGACGAGA
AGCGTCTGTTCCAAGGTAAGATAGCGTATGGCATAGTTGTTTCATTAGGTTTCATGTAGAATTCCAAATGATGAATTTTC
TTTATCTGACACCTCTTGTCAGAATAATTCTTGTTGAATGCATGAAATTCGCACAAAGCGATACTGAATTTGACACGACT
AAACCACGTGTACGTGGTGCGCCTATCAACGTGTGTTTAACGCATGTACAATTTCCTCCCGCCGGTTTCAGGTAATGCTC
TGCTGCGTCGTCTCGTACGTATCGGAGTGTTGGATGAGTCTCGCATGAAGCTCGATTACGTTCTCGGTCTGCGTATTGAG
GATTTCCTGGAGCGTCGCCTGCAGACCCAGG-------
>11h_1b 
GGTATGGCGTGTGAAGTACACGTTGGCCAAGATCCGCAAGGCTGCCCGTGAGCTGCTGACGCTGGAGGAAAAGGACGAGA
AGCGTCTGTTCCAAGGTAAGATAGCGTATGGCATAGTTGTTTCATTAGGTTTCATGTAGAATTCCAAATGATGAATTTTC
TTTATCTGACACCTCTTGTCAGAATAATTCTTGTTGAATGCATGAAATTCGCACAAAGCGATACTGAATTTGACACGACT
AAACCACGTGTACGTGGTGCGCCTATCAACGTGTGTTTAACGCATGTACAATTTCCTCCCGCCGGTTTCAGGTAATGCTC
TGCTGCGTCGTCTCGTACGTATCGGAGTGTTGGATGAGTCTCGCATGAAGCTCGATTACGTTCTCGGTCTGCGTATTGAG
GATTTCCTGGAGCGTCGCCTGCAGACCCAGG-------
>11h_2a 
GGTATGGCGTGTGAAGTACACGTTGGCCAAGATCCGCAAGGCTGCCCGTGAGCTGCTGACGCTGGAGGAAAAGGACGAGA
AGCGTCTGTTCCAAGGTAAGATAGCGTATGGCATAGTTGTTTCATTAGGTTTCATGTAGAATTCCAAATGATGAATTTTC
TTTATCTGACACCTCTTGTCAGAATAATTCTTGTTGAATGCATGAAATTCGCACAAAGCGATACTGAATTTGACACGACT
AAACCACGTGTACGTGGTGCGCCTATCAACGTGTGTTTAACGCATGTACAAATTCCTCCCGCCGGTTTCAGGTAATGCTC
TGCTGCGTCGTCTCGTACGTATCGGAGTGTTGGATGAGTCTCGCATGAAGCTCGATTACGTTCTCGGTCTGCGTATTGAG
GATTTCCTGGAGCGTCGCCTGCAGACCCAGG-------
>11h_2b 
GGTATGGCGTGTGAAGTACACGTTGGCCAAGATCCGCAAGGCTGCCCGTGAGCTGCTGACGCTGGAGGAAAAGGACGAGA
AGCGTCTGTTCCAAGGTAAGATAGCGTATGGCATAGTTGTTTCATTAGGTTTCATGTAGAATTCCAAATGATGAATTTTC
TTTATCTGACACCTCTTGTCAGAATAATTCTTGTTGAATGCATGAAATTCGCACAAAGCGATACTGAATTTGACACGACT
AAACCACGTGTACGTGGTGCGCCTATCAACGTGTGTTTAACGTATGTACACTTTCCTCCCGCCGGTTTCAGGTAATGCTC
TGCTGCGTCGTCTCGTACGTATCGGAGTGTTGGATGAGTCTCGCATGAAGCTCGATTACGTTCTCGGTCTGCGTATTGAG
GATTTCCTGGAGCGTCGCCTGCAGACCCAGG-------
>12h_2a 
GGTATGGCGTGTGAAGTACACGTTGGCCAAGATCCGCAAGGCTGCCCGTGAGCTGCTGACGCTGGAGGAAAAGGACGAGA
AGCGTCTGTTCCAAGGTAAGATAGCGTATCGCGTGGTTGTTTCATTAGGTTTCATGTAGAATTCCAAATGATGAATTTTC
TTTATCTGACACCTCTTGTCAGAATAATTCTTGTTGAATGCATAAAATTCGCACAAAGCGATACTGAATTTGACACGACT
AAACCACGTGTACGTGGTGCGCCTATCAACGTGTGTTTAACGTATGTACACTTTCCTCCCGCCGGTTTCAGGTAATGCTC
TGCTGCGTCGTCTCGTACGTATCGGAGTGTTGGATGAGTCTCGCATGAAGCTCGATTACGTTCTCGGTCTGCGTATTGAG
GATTTCCTGGAGCGTCGCCTGCAGACCCAGG-------
>12h_2b 
GGTATGGCGTGTGAAGTACACGTTGGCCAAGATCCGCAAGGCTGCCCGTGAGCTGCTGACGCTGGAGGAAAAGGACGAGA
AGCGTCTGTTCCAAGGTAAGATAGCGTATGGCATAGTTGTTTCATTAGGTTTCATGTAGAATTCCAAATGATGAATTTTC
TTTATCTGACACCTCTTGTCAGAATAATTCTTGTTGAATGCGTGAAATTCGCACAAAGCGATACTGAATTTGACACAACT
AAACCACGTGTACGTGGTGCGTCTATTAACGTGTGTTTAACGTATGTACACTTTCCTCCCGCCGGTTTCAGGTAATGCTC
TGCTGCGTCGTCTCGTACGTATCGGAGTGTTGGATGAGTCTCGCATGAAGCTCGATTACGTTCTCGGTCTGCGTATTGAG
GATTTCCTGGAGCGTCGCCTGCAGACCCAGG-------
>12h_3a 
GGTATGGCGTGTGAAGTACACGTTGGCCAAGATCCGCAAGGCTGCCCGTGAGCTGCTGACGCTGGAGGAAAAGGACGAGA
AGCGTCTGTTCCAAGGTAAGATAGCGTATGGCATAGTTGTTTCATTAGGTTTCATGTAGAATTCCAAATGATGAATTTTC
TTTATCTGACACCTCTTGTCAGAATAATTATTGTTGAATGCATGAAATTCGCACAAAGCGATACTGAATTTGACACGACT
AAACCACGTGTACGTGGTGCGCCTATCAACGTGTGTTTAACGTATGTACACTTTCCTCCCGCCGGTTTCAGGTAATGCTC
TGCTGCGTCGTCTCGTACGTATCGGAGTGTTGGATGAGTCTCGCATGAAGCTCGATTACGTTCTCGGTCTGCGTATTGAG
GATTTCCTGGAGCGTCGCCTGCAGACCCAGG-------
>12h_3b 
GGTATGGCGTGTGAAGTACACGTTGGCCAAGATCCGCAAGGCTGCCCGTGAGCTGCTGACGCTGGAGGAAAAGGACGAGA
AGCGTCTGTTCCAAGGTAAGATAGCGTATGGCATAGTTGTTTTTTTAGGTTTCATGTAGAATTCCAAATGATGAATTTTC
TTTATCTGACACCTCTTGTCAGAATAATTCTTGTTGAATGCATGAAATTCGCACAAAGCGATACTGAATTTGACACGACT
AAACCACGTGTACGTGGTGCGCCTATCAACGTGTGTTTAACGTATGTACACTTTCCTCCCGCCGGTTTCAGGTAATGCTC
TGCTGCGTCGTCTCGTACGTATCGGAGTGTTGGATGAGTCTCGCATGAAGCTCGATTACGTTCTCGGTCTGCGTATTGAG
GATTTCCTGGAGCGTCGCCTGCAGACCCAGG-------
>12h_4a 
GGTATGGCGTGTGAAGTACACGTTGGCCAAGATCCGCAAGGCTGCCCGTGAGCTGCTGACGCTGGAGGAAAAGGACGAGA
AGCGTCTGTTCCAAGGTAAGATAGCGTATGGCATAGTTGTTTCATTAGGTTTCATGTAGAATTCCAAATGATGAATTTTC
TTTATCTGACACCTCTTGTCAGAATAATTCTTGTTGAATGCATGAAATTCGCACAAAGCGATACTGAATTTGACACGACT
AAACCACGTGTACGTGGTGCGCCTATCAACGTGTGTTTAACGTATGTACACATTCCTCCCGCCGGTTTCAGGTAATGCTC
TGCTGCGTCGTCTCGTACGTATCGGAGTGTTGGATGAGTCTCGCATGAAGCTCGATTACGTTCTCGGTCTGCGTATTGAG
GATTTCCTGGAGCGTCGCCTGCAGACCCAGG-------
>12h_4b 
GGTATGGCGTGTGAAGTACACGTTGGCCAAGATCCGCAAGGCTGCCCGTGAGCTGCTGACGCTGGAGGAAAAGGACGAGA
AGCGTCTGTTCCAAGGTAAGATAGCGTATGGCATAGTTGTTTCATTAGGTTTCATGTAGAATTCCAAATGATGAATTTTC
TTTATCTGACACCTCTTGCCAGAATAATTCTTGTTGAATGCATGAAATTCGCACAAAGCGATACTGAATTTGACACGACT
AAACCACGTGTACGTGGTGCGCCTATCAACGTGTGTTTAACGTTTGTACACATTCCTCCCGCCGGTTTCAGGTAATGCTC
TGCTGCGTCGTCTCGTACGTATCGGAGTGTTGGATGAGTCTCGCATGAAGCTCGATTACGTTCTCGGTCTGCGTATTGAG
GATTTCCTGGAGCGTCGCCTGCAGACCCAGG-------
>12h_5a 
GGTATGGCGTGTGAAGTACACGTTGGCCAAGATCCGCAAGGCTGCCCGTGAGCTGCTGACGCTGGAGGAAAAGGACGAGA
AGCGTCTGTTCCAAGGTAAGATAGCGTATGGCATAGTTGTTTCATTAGGTTTCATGTAGAATTCCAAATGATGAATTTTC
TTTATCTGACACCTCTTGTCAGAATAATTCTTGTTGAATGCATGAAATTCGCACAAAGCGATACTGAATTTGACACGACT
AAACCACGTGTACGTGGTGCGCCTATCAACGTGTGTTTAACGTTTGTACACATTCCTCCCGCCGGTTTCAGGTAATGCTC
TGCTGCGTCGTCTCGTACGTATCGGAGTGTTGGATGAGTCTCGCATGAAGCTCGATTACGTTCTCGGTCTGCGTATTGAG
GATTTCCTGGAGCGTCGCCTGCAGACCCAGG-------
>12h_5b 
GGTATGGCGTGTGAAATACACGTTGGCCAAGATCCGCAAGGCTGCCCGTGAGCTGCTGACGCTGGAGGAAAAGGACGAGA
AGCGTCTGTTCCAAGGTAAGATAGCGTATGGCATAGTTGTTTCATTAGGTTTCATGTAGAATTCCAAATGATGAATTTTC
TTTATCTGACACCTCTTGTCAGAATAATTCTTGTTGAATGCATGAAATTCGCACAAAGCGATACTGAATTTGACACGACT
AAACCACGTGTACGTGGTGCGCCTATCAACGTGTGTTTAACGTATGTACACTTTCCTCCCGCCGGTTTCAGGTAATGCTC
TGCTGCGTCGTCTCGTACGTATCGGAGTGTTGGATGAGTCTCGCATGAAGCTCGATTACGTTCTCGGTCTGCGTATTGAG
GATTTCCTGGAGCGTCGCCTGCAGACCCAGG-------
>12h_6a 
GGTATGGCGTGTGAAATACACGTTGGCCAAGATCCGCAAGGCTGCCCGTGAGCTGCTGACGCTGGAGGAAAAGGACGAGA
AGCGTCTGTTCCAAGGTAAGATAGCGTATGGCATAGTTGTTTCATTAGGTTTCATGTAGAATTCCAAATGATGAATTTTC
TTTATCTGACACCTCTTGTCAGAATAATTCTTGTTGAATGCATGAAATTCGCACAAAGCGATACTGAATTTGACACGACT
AAACCACGTGTACGTGGTGCGCCTATCAACGTGTGTTTAACGTATGTACACTTTCCTCCCGCCGGTTTCAGGTAATGCTC
TGCTGCGTCGTCTCGTACGTATCGGAGTGTTGGATGAGTCTCGCATGAAGCTCGATTACGTTCTCGGTCTGCGTATTGAG
GATTTCCTGGAGCGTCGCCTGCAGACCCAGG-------
>12h_6b 
GGTATGGCGTGTGAAATACACGTTGGCCAAGATCCGCAAGGCTGCCCGTGAGCTGCTGACGCTGGAGGAAAAGGACGAGA
AGCGTCTGTTCCAAGGTAAGATAGCGTATGGCATAGTTGTTTCATTAGGTTTCATGTAGAATTCCAAATGATGAATTTTC
TTTATCTGACACCTCTTGTCAGAATAATTCTTGTTGAATGCATGAAATTCGCACAAAGCGATACTGAATTTGACACAACT
AAACCACGTGTACGTGGTGCGTCTATTAACGTGTGTTTAACGTATGTACACTTTCCTCCCGCCGGTTTCAGGTAATGCTC
TGCTGCGTCGTCTCGTACGTATCGGAGTGTTGGATGAGTCTCGCATGAAGCTCGATTACGTTCTCGGTCTGCGTATTGAG
GATTTCCTGGAGCGTCGCCTGCAGACCCAGG-------
>12h_7a 
GGTATGGCGTGTGAAGTACACGTTGGCCAAGATCCGCAAGGCTGCCCGTGAGCTGCTGACGCTGGAGGAAAAGGACGAGA
AGCGTCTGTTCCAAGGTAAGATAGCGTATCGCGTGGTTGTTTCATTAGGTTTCATGTAGAATTCCAAATGATGAATTTTC
TTTATCTGACACCTCTTGTCAGAATAATTCTTGTTGAATGCATAAAATTCGCACAAAGCGATACTGAATTTGACACGACT
AAACCACGTGTACGTGGTGCGCCTATCAACGTGTGTTTAACGTATGTACACTTTCCTCCCGCCGGTTTCAGGTAATGCTC
TGCTGCGTCGTCTCGTACGTATCGGAGTGTTGGATGAGTCTCGCATGAAGCTCGATTACGTTCTCGGTCTGCGTATTGAG
GATTTCCTGGAGCGTCGCCTGCAGACCCAGG-------
>12h_7b 
GGTATGGCGTGTGAAGTACACGTTGGCCAAGATCCGCAAGGCTGCCCGTGAGCTGCTGACGCTGGAGGAAAAGGACGAGA
AGCGTCTGTTCCAAGGTAAGATAGCGTATGGCATAGTTGTTTCATTAGGTTTCATGTAGAATTCCAAATGATGAATTTTC
TTTATCTGACACCTCTTGTCAGAATAATTCTTGTTGAATGCATGAAATTCGCACAAAGCGATACTGAATTTGACACGACT
AAACCACGTGTACGTGGTGCGCCTATCAACGTGTGTTTAACGTTTGTACACATTCCTCCCGCCGGTTTCAGGTAATGCTC
TGCTGCGTCGTCTCGTACGTATCGGAGTGTTGGATGAGTCTCGCATGAAGCTCGATTACGTTCTCGGTCTGCGTATTGAG
GATTTCCTGGAGCGTCGCCTGCAGACCCAGG-------
>12h_8a 
GGTATGGCGTGTGAAGTACACGTTGGCCAAGATCCGCAAGGCTGCCCGTGAGCTGCTGACGCTGGAGGAAAAGGACGAGA
AGCGTCTGTTCCAAGGTAAGATAGCGTATGGCATAGTTGTTTCATTAGGTTTCATGTAGAATTCCAAATGATGAATTTTC
TTTATCTGACACCTCTTGTCAGAATAATTCTTGTTGAATGCATGAAATTCGCACAAAGCGATACTGAATTTGACACGACT
AAACCACGTGTACGTGGTGCGCCTATCAACGTGTGTTTAACGTATGTACACTTTCCTCCCGCCGGTTTCAGGTAATGCTC
TGCTGCGTCGTCTCGTACGTATCGGAGTGTTGGATGAGTCTCGCATGAAGCTCGATTACGTTCTCGGTCTGCGTATTGAG
GATTTCCTGGAGCGTCGCCTGCAGACCCAGG-------
>12h_8b 
GGTATGGCGTGTGAAGTACACGTTGGCCAAGATCCGCAAGGCTGCCCGTGAGCTGCTGACGCTGGAGGAAAAGGACGAGA
AGCGTCTGTTCCAAGGTAAGATAGCGTATGGCATAGTTGTTTCATTAGGTTTCATGTAGAATTCCAAATGATGAATTTTC
TTTATCTGACACCTCTTGTCAGAATAATTCTTGTTGAATGCATGAAATTCGCACAAAGCGATACTGAATTTGACACGACT
AAACCACGTGTACGTGGTGCGCCTATCAACGTGTGTTTAACGCATGTACAATTTCCTCCCGCCGGTTTCAGGTAATGCTC
TGCTGCGTCGTCTCGTACGTATCGGAGTGTTGGATGAGTCTCGCATGAAGCTCGATTACGTTCTCGGTCTGCGTATTGAG
GATTTCCTGGAGCGTCGCCTGCAGACCCAGG-------
>12h_9a 
GGTATGGCGTGTGAAGTACACGTTGGCCAAGATCCGCAAGGCTGCCCGTGAGCTGCTGACGCTGGAGGAAAAGGACGAGA
AGCGTCTGTTCCAAGGTAAGATAGCGTATGGCATAGTTGTTTTTTTAGGTTTCATGTAGAATTCCAAATGATGAATTTTC
TTTATCTGACACCTCTTGTCAGAATAATTCTTGTTGAATGCATGAAATTCGCACAAAGCGATACTGAATTTGACACGACT
AAACCACGTGTACGTGGTGCGCCTATCAACGTGTGTTTAACGTATGTACACTTTCCTCCCGCCGGTTTCAGGTAATGCTC
TGCTGCGTCGTCTCGTACGTATCGGAGTGTTGGATGAGTCTCGCATGAAGCTCGATTACGTTCTCGGTCTGCGTATTGAG
GATTTCCTGGAGCGTCGCCTGCAGACCCAGG-------
>12h_9b 
GGTATGGCGTGTGAAGTACACGTTGGCTAAGATCCGCAAGGCTGCCCGTGAGCTGCTGACGCTGGAGGAAAAGGACGAGA
AGCGTCTGTTCCAAGGTAAGATAGCGTATGGCATAGTTGTTTCATTAGGTTTCATGTAGAATTCCAAATGATGAATTTTC
TTTATCTGACACCTCTTGTCAGAATAATTCTTGTTGAATGCATGAAATTCGCACAAAGCGATACTGAATTTGACACGACT
AAACCACGTGTACGTGGTGCGCCTATCAACGTGTGTTTAACGCATGTACAATTTCCTCCCGCCGGTTTCAGGTAATGCTC
TGCTGCGTCGTCTCGTACGTATCGGAGTGTTGGATGAGTCTCGCATGAAGCTCGATTACGTTCTCGGTCTGCGTATTGAG
GATTTCCTGGAGCGTCGCCTGCAGACCCAGG-------
>12h_10a 
GGTATGGCGTGTGAAGTACACGTTGGCCAAGATCCGCAAGGCTGCCCGTGAGCTGCTGACGCTGGAGGAAAAGGACGAGA
AGCGTCTGTTCCAAGGTAAGATAGCGTATGGCATAGTTGTTTCATTAGGTTTCATGTAGAATTCCAAATGATGAATTTTC
TTTATCTGACACCTCTTGTCAGAATAATTCTTGTTGAATGCATGAAATTCGCACAAAGCGATACTGAATTTGACACGACT
AAACCACGTGTACGTGGTGCGCCTATCAACGTGTGTTTAACGTATGTACACTTTCCTCCCGCCGGTTTCAGGTAATGCTC
TGCTGCGTCGTCTCGTACGTATCGGAGTGTTGGATGAGTCTCGCATGAAGCTCGATTACGTTCTCGGTCTGCGTATTGAG
GATTTCCTGGAGCGTCGCCTGCAGACCCAGG-------
>12h_10b 
GGTATGGCGTGTGAAGTACACGTTGGCCAAGATCCGCAAGGCTGCCCGTGAGCTGCTGACGCTGGAGGAAAAGGACGAGA
AGCGTCTGTTCCAAGGTAAGATAGCGTATGGCATAGTTGTTTCATTAGGTTTCATGTAGAATTCCAAATGATGAATTTTC
TTTATCTGACACCTCTTGTCAGAATAATTCTTGTTGAATGCATGAAATTCGCACAAAGCGATACTGAATTTGACACGACT
AAACCACGTGTACGTGGTGCGCCTATCAACGTGTGTTTAACGCATGTACAATTTCCTCCCGCCGGTTTCAGGTAATGCTC
TGCTGCGTCGTCTCGTACGTATCGGAGTGTTGGATGAGTCTCGCATGAAGCTCGATTACGTTCTCGGTCTGCGTATTGAG
GATTTCCTGGAGCGTCGCCTGCAGACCCAGG-------
>13h_1a 
GGTATGGCGTGTGAAGTACACGTTGGCCAAGATCCGCAAGGCTGCCCGTGAGCTGCTGACGCTGGAGGAAAAGGACGAGA
AGCGTCTGTTCCAAGGTAAGATAGCGTATGGCATAGTTGTTTCATTAGGTTTCATGTAGAATTCCAAATGATGAATTTTC
TTTATCTGACACCTCTTGTCAGAATAATTCTTGTTGAATGCATGAAATTCGCACAAAGCGATACTGAATTTGACACGACT
AAACCACGTGTACGTGGTGCGCCTATCAACGTGTGTTTAACGCATGTACAATTTCCTCCCGCCGGTTTCAGGTAATGCTC
TGCTGCGTCGTCTCGTACGTATCGGAGTGTTGGATGAGTCTCGCATGAAGCTCGATTACGTTCTCGGTCTGCGTATTGAG
GATTTCCTGGAGCGTCGCCTGCAGACCCAGG-------
>13h_1b 
GGTATGGCGTGTGAAGTACACGTTGGCCAAGATCCGCAAGGCTGCCCGTGAGCTGCTGACGCTGGAGGAAAAGGACGAGA
AGCGTCTGTTCCAAGGTAAGATAGCGCATAGCATAGTTGTTTTTTTAGGTTTCAAGTAGAATTCCAAATGATGAATTTTC
TTTATCTGACACCTCTTGTCAGAATAATTCTTGTTGAATGCATGAAATTCGCACAAAGCGATACTGAATTTGACACAACT
AAACCACGTGTACGTGGTGCGCCTATCAACGTGTGTTTAACGTATGTACACTTTCCTCCCGCCGGTTTCAGGTAATGCTC
TGCTGCGTCGTCTCGTACGTATCGGAGTGTTGGATGAGTCTCGCATGAAGCTCGATTACGTTCTCGGTCTGCGTATTGAG
GATTTCCTGGAGCGTCGCCTGCAGACCCAGG-------
>13h_3a 
GGTATGGCGTGTGAAGTACACGTTGGCCAAGATCCGCAAGGCTGCCCGTGAGCTGCTGACGCTGGAGGAAAAGGACGAGA
AGCGTCTGTTCCAAGGTAAGATAGCGTATGGCATAGTTGTTTCATTAGGTTTCATGTAGAATTCCAAATGATGAATTTTC
TTTATCTGACACCTCTTGTCAGAATAATTCTTGTTGAATGCATGAAATTCGCACAAAGCGATACTGAATTTGACACGACT
AAACCACGTGTACGTGGTGCGCCTATCAACGTGTGTTTAACGCATGTACAATTTCCTCCCGCCGGTTTCAGGTAATGCTC
TGCTGCGTCGTCTCGTACGTATCGGAGTGTTGGATGAGTCTCGCATGAAGCTCGATTACGTTCTCGGTCTGCGTATTGAG
GATTTCCTGGAGCGTCGCCTGCAGACCCAGG-------
>13h_3b 
GGTATGGCGTGTGAAGTACACGTTGGCCAAGATCCGCAAGGCTGCCCGTGAGCTGCTGACGCTGGAGGAAAAGGACGAGA
AGCGTCTGTTCCAAGGTAAGATAGCGTATGGCATAGTTGTTTCATTAGGTTTCATGTAGAATTCCAAATGATGAATTTTC
TTTATCTGACACCTCTTGTCAGAATAATTCTTGTTGAATGCATGAAATTCGCACAAAGCGATACTGAATTTGACACGACT
AAACCACGTGTACGTGGTGCGCCTATCAACGTGTGTTTAACGCATGTACAATTTCCTCCCGCCGGTTTCAGGTAATGCTC
TGCTGCGTCGTCTCGTACGTATCGGAGTGTTGGATGAGTCTCGCATGAAGCTCGATTACGTTCTCGGTCTGCGTATTGAG
GATTTCCTGGAGCGTCGCCTGCAGACCCAGG-------
>13h_4a 
GGTATGGCGTGTGAAGTACACGTTGGCCAAGATCCGCAAGGCTGCCCGTGAGCTGCTGACGCTGGAGGAAAAGGACGAGA
AGCGTCTGTTCCAAGGTAAGATAGCGTATGGCATAGTTGTTTCATTAGGTTTCATGTAGAATTCCAAATGATGAATTTTC
TTTATCTGACACCTCTTGTCAGAATAATTCTTGTTGAATGCATGAAATTCGCACAAAGCGATACTGAATTTGACACGACT
AAACCACGTGTACGTGGTGCGCCTATCAACGTGTGTTTAACGCATGTACAATTTCCTCCCGCCGGTTTCAGGTAATGCTC
TGCTGCGTCGTCTCGTACGTATCGGAGTGTTGGATGAGTCTCGCATGAAGCTCGATTACGTTCTCGGTCTGCGTATTGAG
GATTTCCTGGAGCGTCGCCTGCAGACCCAGG-------
>13h_4b 
GGTATGGCGTGTGAAGTACACGTTGGCCAAGATCCGCAAGGCTGCCCGTGAGCTGCTGACGCTGGAGGAAAAGGACGAGA
AGCGTCTGTTCCAAGGTAAGATAGCGCATAGCATAGTTGTTTTTTTAGGTTTCAAGTAGAATTCCAAATGATGAATTTTC
TTTATCTGACACCTCTTGTCAGAATAATTCTTGTTGAATGCATGAAATTCGCACAAAGCGATACTGAATTTGACACAACT
AAACCACGTGTACGTGGTGCGCCTATCAACGTGTGTTTAACGTATGTACACTTTCCTCCCGCCGGTTTCAGGTAATGCTC
TGCTGCGTCGTCTCGTACGTATCGGAGTGTTGGATGAGTCTCGCATGAAGCTCGATTACGTTCTCGGTCTGCGTATTGAG
GATTTCCTGGAGCGTCGCCTGCAGACCCAGG-------
>13h_6a 
GGTATGGCGTGTGAAGTACACGTTGGCCAAGATCCGCAAGGCTGCCCGTGAGCTGCTGACGCTGGAGGAAAAGGACGAGA
AGCGTCTGTTCCAAGGTAAGATAGCGTATGGCATAGTTGTTTCATTAGGTTTCATGTAGAATTCCAAATGATGAATTTTC
TTTATCTGACACCTCTTGTCAGAATAATTCTTGTTGAATGCATGAAATTCGCACAAAGCGATACTGAATTTGACACGACT
AAACCACGTGTACGTGGTGCGCCTATCAACGTGTGTTTAACGCATGTACAATTTCCTCCCGCCGGTTTCAGGTAATGCTC
TGCTGCGTCGTCTCGTACGTATCGGAGTGTTGGATGAGTCTCGCATGAAGCTCGATTACGTTCTCGGTCTGCGTATTGAG
GATTTCCTGGAGCGTCGCCTGCAGACCCAGG-------
>13h_6b 
GGTATGGCGTGTGAAGTACACGTTGGCCAAGATCCGCAAGGCTGCCCGTGAGCTGCTGACGCTGGAGGAAAAGGACGAGA
AGCGTCTGTTCCAAGGTAAGATAGCGCATAGCATAGTTGTTTTTTTAGGTTTCAAGTAGAATTCCAAATGATGAATTTTC
TTTATCTGACACCTCTTGTCAGAATAATTCTTGTTGAATGCATGAAATTCGCACAAAGCGATACTGAATTTGACACAACT
AAACCACGTGTACGTGGTGCGCCTATCAACGTGTGTTTAACGTATGTACACTTTCCTCCCGCCGGTTTCAGGTAATGCTC
TGCTGCGTCGTCTCGTACGTATCGGAGTGTTGGATGAGTCTCGCATGAAGCTCGATTACGTTCTCGGTCTGCGTATTGAG
GATTTCCTGGAGCGTCGCCTGCAGACCCAGG-------
>13h_7a 
GGTATGGCGTGTGAAGTACACGTTGGCCAAGATCCGCAAGGCTGCCCGTGAGCTGCTGACGCTGGAGGAAAAGGACGAGA
AGCGTCTGTTCCAAGGTAAGATAGCGTATGGCATAGTTGTTTCATTAGGTTTCATGTAGAATTCCAAATGATGAATTTTC
TTTATCTGACACCTCTTGTCAGAATAATTCTTGTTGAATGCATGAAATTCGCACAAAGCGATACTGAATTTGACACGACT
AAACCACGTGTACGTGGTGCGCCTATCAACGTGTGTTTAACGCATGTACAATTTCCTCCCGCCGGTTTCAGGTAATGCTC
TGCTGCGTCGTCTCGTACGTATCGGAGTGTTGGATGAGTCTCGCATGAAGCTCGATTACGTTCTCGGTCTGCGTATTGAG
GATTTCCTGGAGCGTCGCCTGCAGACCCAGG-------
>13h_7b 
GGTATGGCGTGTGAAGTACACGTTGGCCAAGATCCGCAAGGCTGCCCGTGAGCTGCTGACGCTGGAGGAAAAGGACGAGA
AGCGTCTGTTCCAAGGTAAGATAGCGTATGGCATAGTTGTTTCATTAGGTTTCATGTAGAATTCCAAATGATGAATTTTC
TTTATCTGACACCTCTTGTCAGAATAATTCTTGTTGAATGCATGAAATTCGCACAAAGCGATACTGAATTTGACACGACT
AAACCACGTGTACGTGGTGCGCCTATCAACGTGTGTTTAACGCATGTACAATTTCCTCCCGCCGGTTTCAGGTAATGCTC
TGCTGCGTCGTCTCGTACGTATCGGAGTGTTGGATGAGTCTCGCATGAAGCTCGATTACGTTCTCGGTCTGCGTATTGAG
GATTTCCTGGAGCGTCGCCTGCAGACCCAGG-------
>13h_8a 
GGTATGGCGTGTGAAGTACACGTTGGCCAAGATCCGCAAGGCTGCCCGTGAGCTGCTGACGCTGGAGGAAAAGGACGAGA
AGCGTCTGTTCCAAGGTAAGATAGCGTATGGCATAGTTGTTTCATTAGGTTTCATGTAGAATTCCAAATGATGAATTTTC
TTTATCTGACACCTCTTGTCAGAATAATTCTTGTTGAATGCATGAAATTCGCACAAAGCGATACTGAATTTGACACGACT
AAACCACGTGTACGTGGTGCGCCTATCAACGTGTGTTTAACGCATGTACAATTTCCTCCCGCCGGTTTCAGGTAATGCTC
TGCTGCGTCGTCTCGTACGTATCGGAGTGTTGGATGAGTCTCGCATGAAGCTCGATTACGTTCTCGGTCTGCGTATTGAG
GATTTCCTGGAGCGTCGCCTGCAGACCCAGG-------
>13h_8b 
GGTATGGCGTGTGAAGTACACGTTGGCCAAGATCCGCAAGGCTGCCCGTGAGCTGCTGACGCTGGAGGAAAAGGACGAGA
AGCGTCTGTTCCAAGGTAAGATAGCGTATGGCATAGTTGTTTCATTAGGTTTCATGTAGAATTCCAAATGATGAATTTTC
TTTATCTGACACCTCTTGTCAGAATAATTCTTGTTGAATGCATGAAATTCGCACAAAGCGATACTGAATTTGACACGACT
AAACCACGTGTACGTGGTGCGCCTATCAACGTGTGTTTAACGCATGTACAATTTCCTCCCGCCGGTTTCAGGTAATGCTC
TGCTGCGTCGTCTCGTACGTATCGGAGTGTTGGATGAGTCTCGCATGAAGCTCGATTACGTTCTCGGTCTGCGTATTGAG
GATTTCCTGGAGCGTCGCCTGCAGACCCAGG-------
>13h_9a 
GGTATGGCGTGTGAAGTACACGTTGGCCAAGATCCGCAAGGCTGCCCGTGAGCTGCTGACGCTGGAGGAAAAGGACGAGA
AGCGTCTGTTCCAAGGTAAGATAGCGTATCGCATAGTTGTTTCATTAGGTTTCATGTAGAATTCCAAATGATGAATTTTC
TTTATCTGACACCTCTTGTCAGAATAATTCTTGTTGAATGCATGAAATTCGCACAAAGCGATACTGAATTTGACACGACT
AAACCACGTGTACGTGGTGCGCCTATCAACGTGTGTTTAACGTATGTACACTTTCCTCCCGCCGGTTTCAGGTAATGCTC
TGCTGCGTCGTCTCGTACGTATCGGAGTGTTGGATGAGTCTCGCATGAAGCTCGATTACGTTCTCGGTCTGCGTATTGAG
GATTTCCTGGAGCGTCGCCTGCAGACCCAGG-------
>13h_9b 
GGTATGGCGTGTGAAGTACACGTTGGCCAAGATCCGCAAGGCTGCCCGTGAGCTGCTGACGCTGGAGGAAAAGGACGAGA
AGCGTCTGTTCCAAGGTAAGATAGCGTATGGCGTGGTTGTTTCATTAGGTTTCATGTAGAATTCCAAATGATGAATTTTC
TTTATCTGACACCTCTTGTCAGAATAATTCTTGTTGAATGCATAAAATTCGCACAAAGCGATACTGAATTTGACACGACT
AAACCACGTGTACGTGGTGCGCCTATCAACGTGTGTTTAACGCATGTACAATTTCCTCCCGCCGGTTTCAGGTAATGCTC
TGCTGCGTCGTCTCGTACGTATCGGAGTGTTGGATGAGTCTCGCATGAAGCTCGATTACGTTCTCGGTCTGCGTATTGAG
GATTTCCTGGAGCGTCGCCTGCAGACCCAGG-------
>14h_2a 
GGTATGGCGTGTGAAGTACACGTTGGCCAAGATCCGCAAGGCTGCCCGTGAGCTGCTGACGCTGGAGGAAAAGGACGAGA
AGCGTCTGTTCCAAGGTAAGATAGCGTATGGCATAGTTGTTTCATTAGGTTTCATGTAGAATTCCAAATGATGAATTTTC
TTTATCTGACACCTCTTGTCAGAATAATTCTTGTTGAATGCATGAAATTCGCACAAAGCGATACTGAATTTGACACGACT
AAACCACGTGTACGTGGTGCGCCTATCAACGTGTGTTTAACGCATGTACAATTTCCTCCCGCCGGTTTCAGGTAATGCTC
TGCTGCGTCGTCTCGTACGTATCGGAGTGTTGGATGAGTCTCGCATGAAGCTCGATTACGTTCTCGGTCTGCGTATTGAG
GATTTCCTGGAGCGTCGCCTGCAGACCCAGG-------
>14h_2b 
GGTATGGCGTGTGAAGTACACGTTGGCCAAGATCCGCAAGGCTGCCCGTGAGCTGCTGACGCTGGAGGAAAAGGACGAGA
AGCGTCTGTTCCAAGGTAAGATAGCGTATGGCATAGTTGTTTTTTTAGGTTTCATGTAGAATTCCAAATGATGAATTTTC
TTTATCTGACACCTCTTGTCAGAATAATTCTTGTTGAATGCATGAAATTCGCACAAAGCGATACTGAATTTGACACGACT
AAACCACGTGTACGTGGTGCGCCTATCAACGTGTGTTTAACGTATGTACACTTTCCTCCCGCCGGTTTCAGGTAATGCTC
TGCTGCGTCGTCTCGTACGTATCGGAGTGTTGGATGAGTCTCGCATGAAGCTCGATTACGTTCTCGGTCTGCGTATTGAG
GATTTCCTGGAGCGTCGCCTGCAGACCCAGG-------
>14h_3a 
GGTATGGCGTGTGAAGTACACGTTGGCCAAGATCCGCAAGGCTGCCCGTGAGCTGCTGACGCTGGAGGAAAAGGACGAGA
AGCGTCTGTTCCAAGGTAAGATAGCGTATGGCATAGTTGTTTCATTAGGTTTCATGTAGAATTCCAAATGATGAATTTTC
TTTATCTGACACCTCTTGTCAGAATAATTCTTGTTGAATGCATGAAATTCGCACAAAGCGATACTGAATTTGACACGACT
AAACCACGTGTACGTGGTGCGCCTATCAACGTGTGTTTAACGCATGTACAATTTCCTCCCGCCGGTTTCAGGTAATGCTC
TGCTGCGTCGTCTCGTACGTATCGGAGTGTTGGATGAGTCTCGCATGAAGCTCGATTACGTTCTCGGTCTGCGTATTGAG
GATTTCCTGGAGCGTCGCCTGCAGACCCAGG-------
>14h_3b 
GGTATGGCGTGTGAAGTACACGTTGGCTAAGATCCGCAAGGCTGCCCGTGAGCTGCTGACGCTGGAGGAAAAGGACGAGA
AGCGTCTGTTCCAAGGTAAGATAGCGTATGGCATAGTTGTTTCATTAGGTTTCATGTAGAATTCCAAATGATGAATTTTC
TTTATCTGACACCTCTTGTCAGAATAATTCTTGTTGAATGCATGAAATTCGCACAAAGCGATACTGAATTTGACACGACT
AAACCACGTGTACGTGGTGCGCCTATCAACGTGTGTTTAACGCATGTACAATTTCCTCCCGCCGGTTTCAGGTAATGCTC
TGCTGCGTCGTCTCGTACGTATCGGAGTGTTGGATGAGTCTCGCATGAAGCTCGATTACGTTCTCGGTCTGCGTATTGAG
GATTTCCTGGAGCGTCGCCTGCAGACCCAGG-------
>14h_4a 
GGTATGGCGTGTGAAGTACACGTTGGCCAAGATCCGCAAGGCTGCCCGTGAGCTGCTGACGCTGGAGGAAAAGGACGAGA
AGCGTCTGTTCCAAGGTAAGATAGCGTATGGCATAGTTGTTTCATTAGGTTTCATGTAGAATTCCAAATGATGAATTTTC
TTTATCTGACACCTCTTGTCAGAATAATTCTTGTTGAATGCATGAAATTCGCACAAAGCGATACTGAATTTGACACGACT
AAACCACGTGTACGTGGTGCGCCTATCAACGTGTGTTTAACGCATGTACAATTTCCTCCCGCCGGTTTCAGGTAATGCTC
TGCTGCGTCGTCTCGTACGTATCGGAGTGTTGGATGAGTCTCGCATGAAGCTCGATTACGTTCTCGGTCTGCGTATTGAG
GATTTCCTGGAGCGTCGCCTGCAGACCCAGG-------
>14h_4b 
GGTATGGCGTGTGAAGTACACGTTGGCCAAGATCCGCAAGGCTGCCCGTGAGCTGCTGACGCTGGAGGAAAAGGACGAGA
AGCGTCTGTTCCAAGGTAAGATAGCGTATGGCATAGTTGTTTTTTTAGGTTTCATGTAGAATTCCAAATGATGAATTTTC
TTTATCTGACACCTCTTGTCAGAATAATTCTTGTTGAATGCATGAAATTCGCACAAAGCGATACTGAATTTGACACGACT
AAACCACGTGTACGTGGTGCGCCTATCAACGTGTGTTTAACGTATGTACACTTTCCTCCCGCCGGTTTCAGGTAATGCTC
TGCTGCGTCGTCTCGTACGTATCGGAGTGTTGGATGAGTCTCGCATGAAGCTCGATTACGTTCTCGGTCTGCGTATTGAG
GATTTCCTGGAGCGTCGCCTGCAGACCCAGG-------
>14h_5a 
GGTATGGCGTGTGAAGTACACGTTGGCCAAGATCCGCAAGGCTGCCCGTGAGCTGCTGACGCTGGAGGAAAAGGACGAGA
AGCGTCTGTTCCAAGGTAAGATAGCGTATGGCATAGTTGTTTCATTAGGTTTCATGTAGAATTCCAAATGATGAATTTTC
TTTATCTGACACCTCTTGTCAGAATAATTCTTGTTGAATGCATGAAATTCGCACAAAGCGATACTGAATTTGACACGACT
AAACCACGTGTACGTGGTGCGCCTATCAACGTGTGTTTAACGCATGTACAATTTCCTCCCGCCGGTTTCAGGTAATGCTC
TGCTGCGTCGTCTCGTACGTATCGGAGTGTTGGATGAGTCTCGCATGAAGCTCGATTACGTTCTCGGTCTGCGTATTGAG
GATTTCCTGGAGCGTCGCCTGCAGACCCAGG-------
>14h_5b 
GGTATGGCGTGTGAAGTACACGTTGGCCAAGATCCGCAAGGCTGCCCGTGAGCTGCTGACGCTGGAGGAAAAGGACGAGA
AGCGTCTGTTCCAAGGTAAGATAGCGTATGGCATAGTTGTTTTTTTAGGTTTCATGTAGAATTCCAAATGATGAATTTTC
TTTATCTGACACCTCTTGTCAGAATAATTCTTGTTGAATGCATGAAATTCGCACAAAGCGATACTGAATTTGACACGACT
AAACCACGTGTACGTGGTGCGCCTATCAACGTGTGTTTAACGTATGTACACTTTCCTCCCGCCGGTTTCAGGTAATGCTC
TGCTGCGTCGTCTCGTACGTATCGGAGTGTTGGATGAGTCTCGCATGAAGCTCGATTACGTTCTCGGTCTGCGTATTGAG
GATTTCCTGGAGCGTCGCCTGCAGACCCAGG-------
>14h_6a 
GGTATGGCGTGTGAAGTACACGTTGGCCAAGATCCGCAAGGCTGCCCGTGAGCTGCTGACGCTGGAGGAAAAGGACGAGA
AGCGTCTGTTCCAAGGTAAGATAGCGTATGGCATAGTTGTTTCATTAGGTTTCATGTAGAATTCCAAATGATGAATTTTC
TTTATCTGACACCTCTTGTCAGAATAATTCTTGTTGAATGCATGAAATTCGCACAAAGCGATACTGAATTTGACACGACT
AAACCACGTGTACGTGGTGCGCCTATCAACGTGTGTTTAACGCATGTACAATTTCCTCCCGCCGGTTTCAGGTAATGCTC
TGCTGCGTCGTCTCGTACGTATCGGAGTGTTGGATGAGTCTCGCATGAAGCTCGATTACGTTCTCGGTCTGCGTATTGAG
GATTTCCTGGAGCGTCGCCTGCAGACCCAGG-------
>14h_6b 
GGTATGGCGTGTGAAGTACACGTTGGCCAAGATCCGCAAGGCTGCCCGTGAGCTGCTGACGCTGGAGGAAAAGGACGAGA
AGCGTCTGTTCCAAGGTAAGATAGCGTATGGCATAGTTGTTTCATTAGGTTTCATGTAGAATTCCAAATGATGAATTTTC
TTTATCTGACACCTCTTGTCAGAATAATTCTTGTTGAATGCATGAAATTCGCACAAAGCGATACTGAATTTGACACGACT
AAACCACGTGTACGTGGTGCGCCTATCAACGTGTGTTTAACGCATGTACAATTTCCTCCCGCCGGTTTCAGGTAATGCTC
TGCTGCGTCGTCTCGTACGTATCGGAGTGTTGGATGAGTCTCGCATGAAGCTCGATTACGTTCTCGGTCTGCGTATTGAG
GATTTCCTGGAGCGTCGCCTGCAGACCCAGG-------
>14h_7a 
GGTATGGCGTGTGAAGTACACGTTGGCCAAGATCCGCAAGGCTGCCCGTGAGCTGCTGACGCTGGAGGAAAAGGACGAGA
AGCGTCTGTTCCAAGGTAAGATAGCGTATGGCATAGTTGTTTCATTAGGTTTCATGTAGAATTCCAAATGATGAATTTTC
TTTATCTGACACCTCTTGTCAGAATAATTCTTGTTGAATGCATGAAATTCGCACAAAGCGATACTGAATTTGACACGACT
AAACCACGTGTACGTGGTGCGCCTATCAACGTGTGTTTAACGCATGTACAATTTCCTCCCGCCGGTTTCAGGTAATGCTC
TGCTGCGTCGTCTCGTACGTATCGGAGTGTTGGATGAGTCTCGCATGAAGCTCGATTACGTTCTCGGTCTGCGTATTGAG
GATTTCCTGGAGCGTCGCCTGCAGACCCAGG-------
>14h_7b 
GGTATGGCGTGTGAAGTACACGTTGGCCAAGATCCGCAAGGCTGCCCGTGAGCTGCTGACGCTGGAGGAAAAGGACGAGA
AGCGTCTGTTCCAAGGTAAGATAGCGTATGGCATAGTTGTTTCATTAGGTTTCATGTAGAATTCCAAATGATGAATTTTC
TTTATCTGACACCTCTTGTCAGAATAATTCTTGTTGAATGCATGAAATTCGCACAAAGCGATACTGAATTTGACACGACT
AAACCACGTGTACGTGGTGCGCCTATCAACGTGTGTTTAACGCATGTACAATTTCCTCCCGCCGGTTTCAGGTAATGCTC
TGCTGCGTCGTCTCGTACGTATCGGAGTGTTGGATGAGTCTCGCATGAAGCTCGATTACGTTCTCGGTCTGCGTATTGAG
GATTTCCTGGAGCGTCGCCTGCAGACCCAGG-------
>14h_9a 
GGTATGGCGTGTGAAGTACACGTTGGCCAAGATCCGCAAGGCTGCCCGTGAGCTGCTGACGCTGGAGGAAAAGGACGAGA
AGCGTCTGTTCCAAGGTAAGATAGCGTATGGCATAGTTGTTTCATTAGGTTTCATGTAGAATTCCAAATGATGAATTTTC
TTTATCTGACACCTCTTGTCAGAATAATTCTTGTTGAATGCATGAAATTCGCACAAAGCGATACTGAATTTGACACGACT
AAACCACGTGTACGTGGTGCGCCTATCAACGTGTGTTTAACGCATGTACAATTTCCTCCCGCCGGTTTCAGGTAATGCTC
TGCTGCGTCGTCTCGTACGTATCGGAGTGTTGGATGAGTCTCGCATGAAGCTCGATTACGTTCTCGGTCTGCGTATTGAG
GATTTCCTGGAGCGTCGCCTGCAGACCCAGG-------
>14h_9b 
GGTATGGCGTGTGAAGTACACGTTGGCCAAGATCCGCAAGGCTGCCCGTGAGCTGCTGACGCTGGAGGAAAAGGACGAGA
AGCGTCTGTTCCAAGGTAAGATAGCGTATGGCATAGTTGTTTTTTTAGGTTTCATGTAGAATTCCAAATGATGAATTTTC
TTTATCTGACACCTCTTGTCAGAATAATTCTTGTTGAATGCATGAAATTCGCACAAAGCGATACTGAATTTGACACGACT
AAACCACGTGTACGTGGTGCGCCTATCAACGTGTGTTTAACGTATGTACACTTTCCTCCCGCCGGTTTCAGGTAATGCTC
TGCTGCGTCGTCTCGTACGTATCGGAGTGTTGGATGAGTCTCGCATGAAGCTCGATTACGTTCTCGGTCTGCGTATTGAG
GATTTCCTGGAGCGTCGCCTGCAGACCCAGG-------
>14h_10a 
GGTATGGCGTGTGAAGTACACGTTGGCCAAGATCCGCAAGGCTGCCCGTGAGCTGCTGACGCTGGAGGAAAAGGACGAGA
AGCGTCTGTTCCAAGGTAAGATAGCGTATGGCATAGTTGTTTCATTAGGTTTCATGTAGAATTCCAAATGATGAATTTTC
TTTATCTGACACCTCTTGTCAGAATAATTCTTGTTGAATGCATGAAATTCGCACAAAGCGATACTGAATTTGACACGACT
AAACCACGTGTACGTGGTGCGCCTATCAACGTGTGTTTAACGTATGTACACTTTCCTCCCGCCGGTTTCAGGTAATGCTC
TGCTGCGTCGTCTCGTACGTATCGGAGTGTTGGATGAGTCTCGCATGAAGCTCGATTACGTTCTCGGTCTGCGTATTGAG
GATTTCCTGGAGCGTCGCCTGCAGACCCAGG-------
>14h_10b 
GGTATGGCGTGTGAAGTACACGTTGGCCAAGATCCGCAAGGCTGCCCGTGAGCTGCTGACGCTGGAGGAAAAGGACGAGA
AGCGTCTGTTCCAAGGTAAGATAGCGTATGGCATAGTTGTTTCATTAGGTTTCATGTAGAATTCCAAATGATGAATTTTC
TTTATCTGACACCTCTTGTCAGAATAATTCTTGTTGAATGCATGAAATTCGCACAAAGCGATACTGAATTTGACACGACT
AAACCACGTGTACGTGGTGCGCCTATCAACGTGTGTTTAACGCATGTACAATTTCCTCCCGCCGGTTTCAGGTAATGCTC
TGCTGCGTCGTCTCGTACGTATCGGAGTGTTGGATGAGTCTCGCATGAAGCTCGATTACGTTCTCGGTCTGCGTATTGAG
GATTTCCTGGAGCGTCGCCTGCAGACCCAGG-------
>15h_1a 
GGTATGGCGTGTGAAGTACACGTTGGCCAAGATCCGCAAGGCTGCCCGTGAGCTGCTGACGCTGGAGGAAAAGGACGAGA
AGCGTCTGTTCCAAGGTAAGATAGCGTATGGCATAGTTGTTTCATTAGGTTTCATGTAGAATTCCAAATGATGAATTTTC
TTTATCTGACACCTCTTGTCAGAATAATTCTTGTTGAATGCATGAAATTCGCACAAAGCGATACTGAATTTGACACGACT
AAACCACGTGTACGTGGTGCGCCTATCAACGTGTGTTTAACGCATGTACAATTTCCTCCCGCCGGTTTCAGGTAATGCTC
TGCTGCGTCGTCTCGTACGTATCGGAGTGTTGGATGAGTCTCGCATGAAGCTCGATTACGTTCTCGGTCTGCGTATTGAG
GATTTCCTGGAGCGTCGCCTGCAGACCCAGG-------
>15h_1b 
GGTATGGCGTGTGAAGTACACGTTGGCCAAGATCCGCAAGGCTGCCCGTGAGCTGCTGACGCTGGAGGAAAAGGACGAGA
AGCGTCTGTTCCAAGGTAAGATAGCGTATGGCATAGTTGTTTCATTAGGTTTCATGTAGAATTCCAAATGATGAATTTTC
TTTATCTGACACCTCTTGTCAGAATAATTCTTGTTGAATGCATGAAATTCGCACAAAGCGATACTGAATTTGACACGACT
AAACCACGTGTACGTGGTGCGCCTATCAACGTGTGTTTAACGTATGTACACATTCCTCCCGCCGGTTTCAGGTAATGCTC
TGCTGCGTCGTCTCGTACGTATCGGAGTGTTGGATGAGTCTCGCATGAAGCTCGATTACGTTCTCGGTCTGCGTATTGAG
GATTTCCTGGAGCGTCGCCTGCAGACCCAGG-------
>16h_1a 
GGTATGGCGTGTGAAGTACACGTTGGCCAAGATCCGCAAGGCTGCCCGTGAGCTGCTGACGCTGGAGGAAAAGGACGAGA
AGCGTCTGTTCCAAGGTAAGATAGCGTATCGCATAGTTGTTTCATTAGGTTTCATGTAGAATTCCAAATGATGAATTTTC
TTTATCTGACACCTCTTGTCAGAATAATTCTTGTTGAATGCATGAAATTCGCACAAAGCGATACTGAATTTGACACGACT
AAACCACGTGTACGTGGTGCGCCTATCAACGTGTGTTTAACGTATGTACACTTTCCTCCCGCCGGTTTCAGGTAATGCTC
TGCTGCGTCGTCTCGTACGTATCGGAGTGTTGGATGAGTCTCGCATGAAGCTCGATTACGTTCTCGGTCTGCGTATTGAG
GATTTCCTGGAGCGTCGCCTGCAGACCCAGG-------
>16h_1b 
GGTATGGCGTGTGAAGTACACGTTGGCCAAGATCCGCAAGGCTGCCCGTGAGCTGCTGACGCTGGAGGAAAAGGACGAGA
AGCGTCTGTTCCAAGGTAAGATAGCGTATGGCGTGGTTGTTTCATTAGGTTTCATGTAGAATTCCAAATGATGAATTTTC
TTTATCTGACACCTCTTGTCAGAATAATTCTTGTTGAATGCATAAAATTCGCACAAAGCGATACTGAATTTGACACGACT
AAACCACGTGTACGTGGTGCGCCTATCAACGTGTGTTTAACGCATGTACAATTTCCTCCCGCCGGTTTCAGGTAATGCTC
TGCTGCGTCGTCTCGTACGTATCGGAGTGTTGGATGAGTCTCGCATGAAGCTCGATTACGTTCTCGGTCTGCGTATTGAG
GATTTCCTGGAGCGTCGCCTGCAGACCCAGG-------
>16h_2a 
GGTATGGCGTGTGAAGTACACGTTGGCCAAGATCCGCAAGGCTGCCCGTGAGCTGCTGACGCTGGAGGAAAAGGACGAGA
AGCGTCTGTTCCAAGGTAAGATAGCGTATGGCATAGTTGTTTCATTAGGTTTCATGTAGAATTCCAAATGATGAATTTTC
TTTATCTGACACCTCTTGTCAGAATAATTCTTGTTGAATGCATGAAATTCGCACAAAGCGATACTGAATTTGACACGACT
AAACCACGTGTACGTGGTGCGCCTATCAACGTGTGTTTAACGCATGTACAATTTCCTCCCGCCGGTTTCAGGTAATGCTC
TGCTGCGTCGTCTCGTACGTATCGGAGTGTTGGATGAGTCTCGCATGAAGCTCGATTACGTTCTCGGTCTGCGTATTGAG
GATTTCCTGGAGCGTCGCCTGCAGACCCAGG-------
>16h_2b 
GGTATGGCGTGTGAAGTACACGTTGGCCAAGATCCGCAAGGCTGCCCGTGAGCTGCTGACGCTGGAGGAAAAGGACGAGA
AGCGTCTGTTCCAAGGTAAGATAGCGTATGGCATAGTTGTTTCATTAGGTTTCATGTAGAATTCCAAATGATGAATTTTC
TTTATCTGACACCTCTTGTCAGAATAATTCTTGTTGAATGCATGAAATTCGCACAAAGCGATACTGAATTTGACACGACT
AAACCACGTGTACGTGGTGCGCCTATCAACGTGTGTTTAACGCATGTACAATTTCCTCCCGCCGGTTTCAGGTAATGCTC
TGCTGCGTCGTCTCGTACGTATCGGAGTGTTGGATGAGTCTCGCATGAAGCTCGATTACGTTCTCGGTCTGCGTATTGAG
GATTTCCTGGAGCGTCGCCTGCAGACCCAGG-------
>17h_1a 
GGTATGGCGTGTGAAGTACACGTTGGCCAAGATCCGCAAGGCTGCCCGTGAGCTGCTGACGCTGGAGGAAAAGGACGAGA
AGCGTCTGTTCCAAGGTAAGATAGCGTATGGCATAGTTGTTTCATTAGGTTTCATGTAGAATTCCAAATGATGAATTTTC
TTTATCTGACACCTCTTGTCAGAATAATTCTTGTTGAATGCATGAAATTCGCACAAAGCGATACTGAATTTGACACGACT
AAACCACGTGTACGTGGTGCGCCTATCAACGTGTGTTTAACGCATGTACAATTTCCTCCCGCCGGTTTCAGGTAATGCTC
TGCTGCGTCGTCTCGTACGTATCGGAGTGTTGGATGAGTCTCGCATGAAGCTCGATTACGTTCTCGGTCTGCGTATTGAG
GATTTCCTGGAGCGTCGCCTGCAGACCCAGG-------
>17h_1b 
GGTATGGCGTGTGAAGTACACGTTGGCCAAGATCCGCAAGGCTGCCCGTGAGCTGCTGACGCTGGAGGAAAAGGACGAGA
AGCGTCTGTTCCAAGGTAAGATAGCGTATGGCATAGTTGTTTCATTAGGTTTCATGTAGAATTCCAAATGATGAATTTTC
TTTATCTGACACCTCTTGTCAGAATAATTCTTGTTGAATGCATGAAATTCGCACAAAGCGATACTGAATTTGACACGACT
AAACCACGTGTACGTGGTGCGCCTATCAACGTGTGTTTAACGCATGTACAATTTCCTCCCGCCGGTTTCAGGTAATGCTC
TGCTGCGTCGTCTCGTACGTATCGGAGTGTTGGATGAGTCTCGCATGAAGCTCGATTACGTTCTCGGTCTGCGTATTGAG
GATTTCCTGGAGCGTCGCCTGCAGACCCAGG-------
>17h_2a 
GGTATGGCGTGTGAAGTACACGTTGGCCAAGATCCGCAAGGCTGCCCGTGAGCTGCTGACGCTGGAGGAAAAGGACGAGA
AGCGTCTGTTCCAAGGTAAGATAGCGTATGGCATAGTTGTTTCATTAGGTTTCATGTAGAATTCCAAATGATGAATTTTC
TTTATCTGACACCTCTTGTCAGAATAATTCTTGTTGAATGCATGAAATTCGCACAAAGCGATACTGAATTTGACACGACT
AAACCACGTGTACGTGGTGCGCCTATCAACGTGTGTTTAACGCATGTACAATTTCCTCCCGCCGGTTTCAGGTAATGCTC
TGCTGCGTCGTCTCGTACGTATCGGAGTGTTGGATGAGTCTCGCATGAAGCTCGATTACGTTCTCGGTCTGCGTATTGAG
GATTTCCTGGAGCGTCGCCTGCAGACCCAGG-------
>17h_2b 
GGTATGGCGTGTGAAGTACACGTTGGCCAAGATCCGCAAGGCTGCCCGTGAGCTGCTGACGCTGGAGGAAAAGGACGAGA
AGCGTCTGTTCCAAGGTAAGATAGCGTATGGCATAGTTGTTTCATTAGGTTTCATGTAGAATTCCAAATGATGAATTTTC
TTTATCTGACACCTCTTGTCAGAATAATTCTTGTTGAATGCATGAAATTCGCACAAAGCGATACTGAATTTGACACGACT
AAACCACGTGTACGTGGTGCGCCTATCAACGTGTGTTTAACGTTTGTACACATTCCTCCCGCCGGTTTCAGGTAATGCTC
TGCTGCGTCGTCTCGTACGTATCGGAGTGTTGGATGAGTCTCGCATGAAGCTCGATTACGTTCTCGGTCTGCGTATTGAG
GATTTCCTGGAGCGTCGCCTGCAGACCCAGG-------
>18h_7a 
GGTATGGCGTGTGAAGTACACGTTGGCCAAGATCCGCAAGGCTGCCCGTGAGCTGCTGACGCTGGAGGAAAAGGACGAGA
AGCGTCTGTTCCAAGGTAAGATAGCGTATCGCATAGTTGTTTCATTAGGTTTCATGTAGAATTCCAAATGATGAATTTTC
TTCATCTGACACCTCTTGTCAGAATAATTCTTGTTGAATGCATGAAATTCGCACAAAGCGATACTGAATTTGACACGACT
AAACCACGTGTACGTGGTGCGCCTATCAACGTGTGTTTAACGTATGTACACTTTCCTCCCGCCGGTTTCAGGTAATGCTC
TGCTGCGTCGTCTCGTACGTATCGGAGTGTTGGATGAGTCTCGCATGAAGCTCGATTACGTTCTCGGTCTGCGTATTGAG
GATTTCCTGGAGCGTCGCCTGCAGACCCAGG-------
>18h_7b 
GGTATGGCGTGTGAAGTACACGTTGGCCAAGATCCGCAAGGCTGCCCGTGAGCTGCTGACGCTGGAGGAAAAGGACGAGA
AGCGTCTGTTCCAAGGTAAGATAGCGTATCGCATAGTTGTTTCATTAGGTTTCATGTAGAATTCCAAATGATGAATTTTC
TTCATCTGACACCTCTTGTCAGAATAATTCTTGTTGAATGCATGAAATTCGCACAAAGCGATACTGAATTTGACACGACT
AAACCACGTGTACGTGGTGCGCCTATCAACGTGTGTTTAACGTATGTACACTTTCCTCCCGCCGGTTTCAGGTAATGCTC
TGCTGCGTCGTCTCGTACGTATCGGAGTGTTGGATGAGTCTCGCATGAAGCTCGATTACGTTCTCGGTCTGCGTATTGAG
GATTTCCTGGAGCGTCGCCTGCAGACCCAGG-------
>18h_8a 
--------GTGTGAAGTACACGTTGGCCAAGATCCGCAAGGCTGCCCGTGAGCTGCTGACGCTGGAGGAAAAGGACGAGA
AGCGTCTGTTCCAAGGTAAGATAGCGTATCGCATAGTTGTTTCATTAGGTTTCATGTAGAATTCCAAATGATGAATTTTC
TTCATCTGACACCTCTTGTCAGAATAATTCTTGTTGAATGCATGAAATTCGCACAAAGCGATACTGAATTTGACACGACT
AAACCACGTGTACGTGGTGCGCCTATCAACGTGTGTTTAACGTATGTACACTTTCCTCCCGCCGGTTTCAGGTAATGCTC
TGCTGCGTCGTCTCGTACGTATCGGAGTGTTGGATGAGTCTCGCATGAAGCTCGATTACGTTCTCGGTCTGCGTATTGAG
GATTTCCTGGAGCGTCGCCTGCAGACCCAGG-------
>18h_8b 
--------GTGTGAAGTACACGTTGGCCAAGATCCGCAAGGCTGCCCGTGAGCTGCTGACGCTGGAGGAAAAGGACGAGA
AGCGTCTGTTCCAAGGTAAGATAGCGTATCGCATAGTTGTTTCATTAGGTTTCATGTAGAATTCCAAATGATGAATTTTC
TTCATCTGACACCTCTTGTCAGAATAATTCTTGTTGAATGCATGAAATTCGCACAAAGCGATACTGAATTTGACACGACT
AAACCACGTGTACGTGGTGCGCCTATCAACGTGTGTTTAACGTATGTACACTTTCCTCCCGCCGGTTTCAGGTAATGCTC
TGCTGCGTCGTCTCGTACGTATCGGAGTGTTGGATGAGTCTCGCATGAAGCTCGATTACGTTCTCGGTCTGCGTATTGAG
GATTTCCTGGAGCGTCGCCTGCAGACCCAGG-------
>18h_10a 
GGTATGGCGTGTGAAGTACACGTTGGCCAAGATCCGCAAGGCTGCCCGTGAGCTGCTGACGCTGGAGGAAAAGGACGAGA
AGCGTCTGTTCCAAGGTAAGATAGCGTATCGCATAGTTGTTTCATTAGGTTTCATGTAGAATTCCAAATGATGAATTTTC
TTCATCTGACACCTCTTGTCAGAATAATTCTTGTTGAATGCATGAAATTCGCACAAAGCGATACTGAATTTGACACGACT
AAACCACGTGTACGTGGTGCGCCTATCAACGTGTGTTTAACGTATGTACACTTTCCTCCCGCCGGTTTCAGGTAATGCTC
TGCTGCGTCGTCTCGTACGTATCGGAGTGTTGGATGAGTCTCGCATGAAGCTCGATTACGTTCTCGGTCTGCGTATTGAG
GATTTCCTGGAGCGTCGCCTGCAGACCCAGG-------
>18h_10b 
GGTATGGCGTGTGAAGTACACGTTGGCCAAGATCCGCAAGGCTGCCCGTGAGCTGCTGACGCTGGAGGAAAAGGACGAGA
AGCGTCTGTTCCAAGGTAAGATAGCGTATCGCATAGTTGTTTCATTAGGTTTCATATAGAATTCCAAATGATGAATTTTC
TTCATCTGACACCTCTTGTCAGAATAATTCTTGTTGAATGCATGAAATTCGCACAAAGCGATACTGAATTTGACACGACT
AAACCACGTGTACGTGGTGCGCCTATCAACGTGTGTTTAACGTATGTACACTTTCCTCCCGCCGGTTTCAGGTAATGCTC
TGCTGCGTCGTCTCGTACGTATCGGAGTGTTGGATGAGTCTCGCATGAAGCTCGATTACGTTCTCGGTCTGCGTATTGAG
GATTTCCTGGAGCGTCGCCTGCAGACCCAGG-------
>18h_11a 
GGTATGGCGTGTGAAGTACACGTTGGCCAAGATCCGCAAGGCTGCCCGTGAGCTGCTGACGCTGGAGGAAAAGGACGAGA
AGCGTCTGTTCCAAGGTAAGATAGCGTATCGCATAGTTGTTTCATTAGGTTTCATGTAGAATTCCAAATGATGAATTTTC
TTCATCTGACACCTCTTGTCAGAATAATTCTTGTTGAATGCATGAAATTCGCACAAAGCGATACTGAATTTGACACGACT
AAACCACGTGTACGTGGTGCGCCTATCAACGTGTGTTTAACGTATGTACACTTTCCTCCCGCCGGTTTCAGGTAATGCTC
TGCTGCGTCGTCTCGTACGTATCGGAGTGTTGGATGAGTCTCGCATGAAGCTCGATTACGTTCTCGGTCTGCGTATTGAG
GATTTCCTGGAGCGTCGCCTGCAGACCCAGG-------
>18h_11b 
GGTATGGCGTGTGAAGTACACGTTGGCCAAGATCCGCAAGGCTGCCCGTGAGCTGCTGACGCTGGAGGAAAAGGACGAGA
AGCGTCTGTTCCAAGGTAAGATAGCGTATCGCATAGTTGTTTCATTAGGTTTCATGTAGAATTCCAAATGATGAATTTTC
TTCATCTGACACCTCTTGTCAGAATAATTCTTGTTGAATGCATGAAATTCGCACAAAGCGATACTGAATTTGACACGACT
AAACCACGTGTACGTGGTGCGCCTATCAACGTGTGTTTAACGTATGTACACTTTCCTCCCGCCGGTTTCAGGTAATGCTC
TGCTGCGTCGTCTCGTACGTATCGGAGTGTTGGATGAGTCTCGCATGAAGCTCGATTACGTTCTCGGTCTGCGTATTGAG
GATTTCCTGGAGCGTCGCCTGCAGACCCAGG-------
>18h_12a 
GGTATGGCGTGTGAAGTACACGTTGGCCAAGATCCGCAAGGCTGCCCGTGAGCTGCTGACGCTGGAGGAAAAGGACGAGA
AGCGTCTGTTCCAAGGTAAGATAGCGTATCGCATAGTTGTTTCATTAGGTTTCATGTAGAATTCCAAATGATGAATTTTC
TTCATCTGACACCTCTTGTCAGAATAATTCTTGTTGAATGCATGAAATTCGCACAAAGCGATACTGAATTTGACACGACT
AAACCACGTGTACGTGGTGCGCCTATCAACGTGTGTTTAACGTATGTACACTTTCCTCCCGCCGGTTTCAGGTAATGCTC
TGCTGCGTCGTCTCGTACGTATCGGAGTGTTGGATGAGTCTCGCATGAAGCTCGATTACGTTCTCGGTCTGCGTATTGAG
GATTTCCTGGAGCGTCGCCTGCAGACCCAGG-------
>18h_12b 
GGTATGGCGTGTGAAGTACACGTTGGCCAAGATCCGCAAGGCTGCCCGTGAGCTGCTGACGCTAGAGGAAAAGGACGAGA
AGCGTCTGTTCCAAGGTAAGATAGCGTATCGCATAGTTGTTTCATTAGGTTTCATGTAGAATTCCAAATGATGAATTTTC
TTCATCTGACACCTCTTGTCAGAATAATTCTTGTTGAATGCATGAAATTCGCACAAAGCGATACTGAATTTGACACGACT
AAACCACGTGTACGTGGTGCGCCTATCAACGTGTGTTTAACGTATGTACACTTTCCTCCCGCCGGTTTCAGGTAATGCTC
TGCTGCGTCGTCTCGTACGTATCGGAGTGTTGGATGAGTCTCGCATGAAGCTCGATTACGTTCTCGGTCTGCGTATTGAG
GATTTCCTGGAGCGTCGCCTGCAGACCCAGG-------
>18h_13a 
GGTATGGCGTGTGAAGTACACGTTGGCCAAGATCCGCAAGGCTGCCCGTGAGCTGCTGACGCTGGAGGAAAAGGACGAGA
AGCGTCTGTTCCAAGGTAAGATAGCGTATCGCATAGTTGTTTCATTAGGTTTCATGTAGAATTCCAAATGATGAATTTTC
TTCATCTGACACCTCTTGTCAGAATAATTCTTGTTGAATGCATGAAATTCGCACAAAGCGATACTGAATTTGACACGACT
AAACCACGTGTACGTGGTGCGCCTATCAACGTGTGTTTAACGTATGTACACTTTCCTCCCGCCGGTTTCAGGTAATGCTC
TGCTGCGTCGTCTCGTACGTATCGGAGTGTTGGATGAGTCTCGCATGAAGCTCGATTACGTTCTCGGTCTGCGTATTGAG
GATTTCCTGGAGCGTCGCCTGCAGACCCAGG-------
>18h_13b 
GGTATGGCGTGTGAAGTACACGTTGGCCAAGATCCGCAAGGCTGCCCGTGAGCTGCTGACGCTGGAGGAAAAGGACGAGA
AGCGTCTGTTCCAAGGTAAGATAGCGTATCGCATAGTTGTTTCATTAGGTTTCATGTAGAATTCCAAATGATGAATTTTC
TTCATCTGACACCTCTTGTCAGAATAATTCTTGTTGAATGCATGAAATTCGCACAAAGCGATACTGAATTTGACACGACT
AAACCACGTGTACGTGGTGCGCCTATCAACGTGTGTTTAACGTATGTACACTTTCCTCCCGCCGGTTTCAGGTAATGCTC
TGCTGCGTCGTCTCGTACGTATCGGAGTGTTGGATGAGTCTCGCATGAAGCTCGATTACGTTCTCGGTCTGCGTATTGAG
GATTTCCTGGAGCGTCGCCTGCAGACCCAGG-------
>18h_15a 
GGTATGGCGTGTGAAGTACACGTTGGCCAAGATCCGCAAGGCTGCCCGTGAGCTGCTGACGCTGGAGGAAAAGGACGAGA
AGCGTCTGTTCCAAGGTAAGATAGCGTATCGCATAGTTGTTTCATTAGGTTTCATGTAGAATTCCAAATGATGAATTTTC
TTCATCTGACACCTCTTGTCAGAATAATTCTTGTTGAATGCATGAAATTCGCACAAAGCGATACTGAATTTGACACGACT
AAACCACGTGTACGTGGTGCGCCTATCAACGTGTGTTTAACGTATGTACACTTTCCTCCCGCCGGTTTCAGGTAATGCTC
TGCTGCGTCGTCTCGTACGTATCGGAGTGTTGGATGAGTCTCGCATGAAGCTCGATTACGTTCTCGGTCTGCGTATTGAG
GATTTCCTGGAGCGTCGCCTGCAGACCCAGG-------
>18h_15b 
GGTATGGCGTGTGAAGTACACGTTGGCCAAGATCCGCAAGGCTGCCCGTGAGCTGCTGACGCTGGAGGAAAAGGACGAGA
AGCGTCTGTTCCAAGGTAAGATAGCGTATCGCATAGTTGTTTCATTAGGTTTCATGTAGAATTCCAAATGATGAATTTTC
TTCATCTGACACCTCTTGTCAGAATAATTCTTGTTGAATGCATGAAATTCGCACAAAGCGATACTGAATTTGACACGACT
AAACCACGTGTACGTGGTGCGCCTATCAACGTGTGTTTAACGTATGTACACTTTCCTCCCGCCGGTTTCAGGTAATGCTC
TGCTGCGTCGTCTCGTACGTATCGGAGTGTTGGATGAGTCTCGCATGAAGCTCGATTACGTTCTCGGTCTGCGTATTGAG
GATTTCCTGGAGCGTCGCCTGCAGACCCAGG-------
>18h_16a 
GGTATGGCGTGTGAAGTACACGTTGGCCAAGATCCGCAAGGCTGCCCGTGAGCTGCTGACGCTGGAGGAAAAGGACGAGA
AGCGTCTGTTCCAAGGTAAGATAGCGTATCGCATAGTTGTTTCATTAGGTTTCATATAGAATTCCAAATGATGAATTTTC
TTCATCTGACACCTCTTGTCAGAATAATTCTTGTTGAATGCATGAAATTCGCACAAAGCGATACTGAATTTGACACGACT
AAACCACGTGTACGTGGTGCGCCTATCAACGTGTGTTTAACGTATGTACACTTTCCTCCCGCCGGTTTCAGGTAATGCTC
TGCTGCGTCGTCTCGTACGTATCGGAGTGTTGGATGAGTCTCGCATGAAGCTCGATTACGTTCTCGGTCTGCGTATTGAG
GATTTCCTGGAGCGTCGCCTGCAGACCCAGG-------
>18h_16b 
GGTATGGCGTGTGAAGTACACGTTGGCCAAGATCCGCAAGGCTGCCCGTGAGCTGCTGACGCTGGAGGAAAAGGACGAGA
AGCGTCTGTTCCAAGGTAAGATAGCGTATCGCATAGTTGTTTCATTAGGTTTCATGTAGAATTCCAAATGATGAATTTTC
TTCATCTGACACCTCTTGTCAGAATAATTCTTGTTGAATGCATGAAATTCGCACAAAGCGATACTGAATTTGACACGACT
AAACCACGTGTACGTGGTGCGCCTATCAACGTGTGTTTAACGTATGTACACTTTCCTCCCGCCGGTTTCAGGTAATGCTC
TGCTGCGTCGTCTCGTACGTATCGGAGTGTTGGATGAGTCTCGCATGAAGCTCGATTACGTTCTCGGTCTGCGTATTGAG
GATTTCCTGGAGCGTCGCCTGCAGACCCAGG-------
>19h_1a 
GGTATGGCGTGTGAAGTACACGTTGGCCAAGATCCGCAAGGCTGCCCGTGAGCTGCTGACGCTGGAGGAAAAGGACGAGA
AGCGTCTGTTCCAAGGTAAGATAGCGTATCGCATAGTTGTTTCATTAGGTTTCATGTAGAATTCCAAATGATGAATTTTC
TTCATCTGACACCTCTTGTCAGAATAATTCTTGTTGAATGCATGAAATTCGCACAAAGCGATACTGAATTTGACACGACT
AAACCACGTGTACGTGGTGCGCCTATCAACGTGTGTTTAACGTATGTACACTTTCCTCCCGCCGGTTTCAGGTAATGCTC
TGCTGCGTCGTCTCGTACGTATCGGAGTGTTGGATGAGTCTCGCATGAAGCTCGATTACGTTCTCGGTCTGCGTATTGAG
GATTTCCTGGAGCGTCGCCTGCAGACCCAGG-------
>19h_1b 
GGTATGGCGTGTGAAGTACACGTTGGCCAAGATCCGCAAGGCTGCCCGTGAGCTGCTGACGCTGGAGGAAAAGGACGAGA
AGCGTCTGTTCCAAGGTAAGATAGCGTATCGCATAGTTGTTTCATTAGGTTTCATGTAGAATTCCAAATGATGAATTTTC
TTCATCTGACACCTCTTGTCAGAATAATTCTTGTTGAATGCATGAAATTCGCACAAAGCGATACTGAATTTGACACGACT
AAACCACGTGTACGTGGTGCGCCTATCAACGTGTGTTTAACGTATGTACACTTTCCTCCCGCCGGTTTCAGGTAATGCTC
TGCTGCGTCGTCTCGTACGTATCGGAGTGTTGGATGAGTCTCGCATGAAGCTCGATTACGTTCTCGGTCTGCGTATTGAG
GATTTCCTGGAGCGTCGCCTGCAGACCCAGG-------
>19h_3a 
GGTATGGCGTGTGAAGTACACGTTGGCCAAGATCCGCAAGGCTGCCCGTGAGCTGCTGACGCTGGAGGAAAAGGACGAGA
AGCGTCTGTTCCAAGGTAAGATAGCGTATCGCATAGTTGTTTCATTAGGTTTCATATAGAATTCCAAATGATGAATTTTC
TTCATCTGACACCTCTTGTCAGAATAATTCTTGTTGAATGCATGAAATTCGCACAAAGCGATACTGAATTTGACACGACT
AAACCACGTGTACGTGGTGCGCCTATCAACGTGTGTTTAACGTATGTACACTTTCCTCCCGCCGGTTTCAGGTAATGCTC
TGCTGCGTCGTCTCGTACGTATCGGAGTGTTGGATGAGTCTCGCATGAAGCTCGATTACGTTCTCGGTCTGCGTATTGAG
GATTTCCTGGAGCGTCGCCTGCAGACCCAGG-------
>19h_3b 
GGTATGGCGTGTGAAGTACACGTTGGCCAAGATCCGCAAGGCTGCCCGTGAGCTGCTGACGCTGGAGGAAAAGGACGAGA
AGCGTCTGTTCCAAGGTAAGATAGCGTATCGCATAGTTGTTTCATTAGGTTTCATGTAGAATTCCAAATGATGAATTTTC
TTCATCTGACACCTCTTGTCAGAATAATTCTTGTTGAATGCATGAAATTCGCACAAAGCGATACTGAATTTGACACGACT
AAACCACGTGTACGTGGTGCGCCTATCAACGTGTGTTTAACGTATGTACACTTTCCTCCCGCCGGTTTCAGGTAATGCTC
TGCTGCGTCGTCTCGTACGTATCGGAGTGTTGGATGAGTCTCGCATGAAGCTCGATTACGTTCTCGGTCTGCGTATTGAG
GATTTCCTGGAGCGTCGCCTGCAGACCCAGG-------
>19h_4a 
GGTATGGCGTGTGAAGTACACGTTGGCCAAGATCCGCAAGGCTGCCCGTGAGCTGCTGACGCTGGAGGAAAAGGACGAGA
AGCGTCTGTTCCAAGGTAAGATAGCGTATCGCATAGTTGTTTCATTAGGTTTCATATAGAATTCCAAATGATGAATTTTC
TTCATCTGACACCTCTTGTCAGAATAATTCTTGTTGAATGCATGAAATTCGCACAAAGCGATACTGAATTTGACACGACT
AAACCACGTGTACGTGGTGCGCCTATCAACGTGTGTTTAACGTATGTACACTTTCCTCCCGCCGGTTTCAGGTAATGCTC
TGCTGCGTCGTCTCGTACGTATCGGAGTGTTGGATGAGTCTCGCATGAAGCTCGATTACGTTCTCGGTCTGCGTATTGAG
GATTTCCTGGAGCGTCACCTGCAGACCCAGG-------
>19h_4b 
GGTATGGCGTGTGAAGTACACGTTGGCCAAGATCCGCAAGGCTGCCCGTGAGCTGCTGACGCTGGAGGAAAAGGACGAGA
AGCGTCTGTTCCAAGGTAAGATAGCGTATCGCATAGTTGTTTCATTAGGTTTCATGTAGAATTCCAAATGATGAATTTTC
TTCATCTGACACCTCTTGTCAGAATAATTCTTGTTGAATGCATGAAATTCGCACAAAGCGATACTGAATTTGACACGACT
AAACCACGTGTACGTGGTGCGCCTATCAACGTGTGTTTAACGTATGTACACTTTCCTCCCGCCGGTTTCAGGTAATGCTC
TGCTGCGTCGTCTCGTACGTATCGGAGTGTTGGATGAGTCTCGCATGAAGCTCGATTACGTTCTCGGTCTGCGTATTGAG
GATTTCCTGGAGCGTCACCTGCAGACCCAGG-------
>19h_6a 
GGTATGGCGTGTGAAGTACACGTTGGCCAAGATCCGCAAGGCTGCCCGTGAGCTGCTGACGCTGGAGGAAAAGGACGAGA
AGCGTCTGTTCCAAGGTAAGATAGCGTATCGCATAGTTGTTTCATTAGGTTTCATGTAGAATTCCAAATGATGAATTTTC
TTCATCTGACACCTCTTGTCAGAATAATTCTTGTTGAATGCATGAAATTCGCACAAAGCGATACTGAATTTGACACGACT
AAACCACGTGTACGTGGTGCGCCTATCAACGTGTGTTTAACGTATGTACACTTTCCTCCCGCCGGTTTCAGGTAATGCTC
TGCTGCGTCGTCTCGTACGTATCGGAGTGTTGGATGAGTCTCGCATGAAGCTCGATTACGTTCTCGGTCTGCGTATTGAG
GATTTCCTGGAGCGTCGCCTGCAGACCCAGG-------
>19h_6b 
GGTATGGCGTGTGAAGTACACGTTGGCCAAGATCCGCAAGGCTGCCCGTGAGCTGCTGACGCTGGAGGAAAAGGACGAGA
AGCGTCTGTTCCAAGGTAAGATAGCGTATCGCATAGTTGTTTCATTAGGTTTCATGTAGAATTCCAAATGATGAATTTTC
TTCATCTGACACCTCTTGTCAGAATAATTCTTGTTGAATGCATGAAATTCGCACAAAGCGATACTGAATTTGACACGACT
AAACCACGTGTACGTGGTGCGCCTATCAACGTGTGTTTAACGTATGTACACTTTCCTCCCGCCGGTTTCAGGTAATGCTC
TGCTGCGTCGTCTCGTACGTATCGGAGTGTTGGATGAGTCTCGCATGAAGCTCGATTACGTTCTCGGTCTGCGTATTGAG
GATTTCCTGGAGCGTCGCCTGCAGACCCAGG-------
>19h_7a 
GGTATGGCGTGTGAAGTACACGTTGGCCAAGATCCGCAAGGCTGCCCGTGAGCTGCTGACGCTGGAGGAAAAGGACGAGA
AGCGTCTGTTCCAAGGTAAGATAGCGTATCGCATAGTTGTTTCATTAGGTTTCATATAGAATTCCAAATGATGAATTTTC
TTCATCTGACACCTCTTGTCAGAATAATTCTTGTTGAATGCATGAAATTCGCACAAAGCGATACTGAATTTGACACGACT
AAACCACGTGTACGTGGTGCGCCTATCAACGTGTGTTTAACGTATGTACACTTTCCTCCCGCCGGTTTCAGGTAATGCTC
TGCTGCGTCGTCTCGTACGTATCGGAGTGTTGGATGAGTCTCGCATGAAGCTCGATTACGTTCTCGGTCTGCGTATTGAG
GATTTCCTGGAGCGTCGCCTGCAGACCCAGG-------
>19h_7b 
GGTATGGCGTGTGAAGTACACGTTGGCCAAGATCCGCAAGGCTGCCCGTGAGCTGCTGACGCTGGAGGAAAAGGACGAGA
AGCGTCTGTTCCAAGGTAAGATAGCGTATCGCATAGTTGTTTCATTAGGTTTCATGTAGAATTCCAAATGATGAATTTTC
TTCATCTGACACCTCTTGTCAGAATAATTCTTGTTGAATGCATGAAATTCGCACAAAGCGATACTGAATTTGACACGACT
AAACCACGTGTACGTGGTGCGCCTATCAACGTGTGTTTAACGTATGTACACTTTCCTCCCGCCGGTTTCAGGTAATGCTC
TGCTGCGTCGTCTCGTACGTATCGGAGTGTTGGATGAGTCTCGCATGAAGCTCGATTACGTTCTCGGTCTGCGTATTGAG
GATTTCCTGGAGCGTCGCCTGCAGACCCAGG-------
>19h_8a 
GGTATGGCGTGTGAAGTACACGTTGGCCAAGATCCGCAAGGCTGCCCGTGAGCTGCTGACGCTGGAGGAAAAGGACGAGA
AGCGTCTGTTCCAAGGTAAGATAGCGTATCGCATAGTTGTTTCATTAGGTTTCATGTAGAATTCCAAATGATGAATTTTC
TTCATCTGACACCTCTTGTCAGAATAATTCTTGTTGAATGCATGAAATTCGCACAAAGCGATACTGAATTTGACACGACT
AAACCACGTGTACGTGGTGCGCCTATCAACGTGTGTTTAACGTATGTACACTTTCCTCCCGCCGGTTTCAGGTAATGCTC
TGCTGCGTCGTCTCGTACGTATCGGAGTGTTGGATGAGTCTCGCATGAAGCTCGATTACGTTCTCGGTCTGCGTATTGAG
GATTTCCTGGAGCGTCGCCTGCAGACCCAGG-------
>19h_8b 
GGTATGGCGTGTGAAGTACACGTTGGCCAAGATCCGCAAGGCTGCCCGTGAGCTGCTGACGCTGGAGGAAAAGGACGAGA
AGCGTCTGTTCCAAGGTAAGATAGCGTATCGCATAGTTGTTTCATTAGGTTTCATATAGAATTCCAAATGATGAATTTTC
TTCATCTGACACCTCTTGTCAGAATAATTCTTGTTGAATGCATGAAATTCGCACAAAGCGATACTGAATTTGACACGACT
AAACCACGTGTACGTGGTGCGCCTATCAACGTGTGTTTAACGTATGTACACTTTCCTCCCGCCGGTTTCAGGTAATGCTC
TGCTGCGTCGTCTCGTACGTATCGGAGTGTTGGATGAGTCTCGCATGAAGCTCGATTACGTTCTCGGTCTGCGTATTGAG
GATTTCCTGGAGCGTCGCCTGCAGACCCAGG-------
>19h_9a 
GGTATGGCGTGTGAAGTACACGTTGGCCAAGATCCGCAAGGCTGCCCGTGAGCTGCTGACGCTGGAGGAAAAGGACGAGA
AGCGTCTGTTCCAAGGTAAGATAGCGTATCGCATAGTTGTTTCATTAGGTTTCATGTAGAATTCCAAATGATGAATTTTC
TTCATCTGACACCTCTTGTCAGAATAATTCTTGTTGAATGCATGAAATTCGCACAAAGCGATACTGAATTTGACACGACT
AAACCACGTGTACGTGGTGCGCCTATCAACGTGTGTTTAACGTATGTACACTTTCCTCCCGCCGGTTTCAGGTAATGCTC
TGCTGCGTCGTCTCGTACGTATCGGAGTGTTGGATGAGTCTCGCATGAAGCTCGATTACGTTCTCGGTCTGCGTATTGAG
GATTTCCTGGAGCGTCGCCTGCAGACCCAGG-------
>19h_9b 
GGTATGGCGTGTGAAGTACACGTTGGCCAAGATCCGCAAGGCTGCCCGTGAGCTGCTGACGCTGGAGGAAAAGGACGAGA
AGCGTCTGTTCCAAGGTAAGATAGCGTATCGCATAGTTGTTTCATTAGGTTTCATGTAGAATTCCAAATGATGAATTTTC
TTCATCTGACACCTCTTGTCAGAATAATTCTTGTTGAATGCATGAAATTCGCACAAAGCGATACTGAATTTGACACGACT
AAACCACGTGTACGTGGTGCGCCTATCAACGTGTGTTTAACGTATGTACACTTTCCTCCCGCCGGTTTCAGGTAATGCTC
TGCTGCGTCGTCTCGTACGTATCGGAGTGTTGGATGAGTCTCGCATGAAGCTCGATTACGTTCTCGGTCTGCGTATTGAG
GATTTCCTGGAGCGTCGCCTGCAGACCCAGG-------
>19h_15a 
GGTATGGCGTGTGAAGTACACGTTGGCCAAGATCCGCAAGGCTGCCCGTGAGCTGCTGACGCTGGAGGAAAAGGACGAGA
AGCGTCTGTTCCAAGGTAAGATAGCGTATCGCATAGTTGTTTCATTAGGTTTCATGTAGAATTCCAAATGATGAATTTTC
TTCATCTGACACCTCTTGTCAGAATAATTCTTGTTGAATGCATGAAATTCGCACAAAGCGATACTGAATTTGACACGACT
AAACCACGTGTACGTGGTGCGCCTATCAACGTGTGTTTAACGTATGTACACTTTCCTCCCGCCGGTTTCAGGTAATGCTC
TGCTGCGTCGTCTCGTACGTATCGGAGTGTTGGATGAGTCTCGCATGAAGCTCGATTACGTTCTCGGTCTGCGTATTGAG
GATTTCCTGGAGCGTCGCCTGCAGACCCAGG-------
>19h_15b 
GGTATGGCGTGTGAAGTACACGTTGGCCAAGATCCGCAAGGCTGCCCGTGAGCTGCTGACGCTGGAGGAAAAGGACGAGA
AGCGTCTGTTCCAAGGTAAGATAGCGTATCGCATAGTTGTTTCATTAGGTTTCATATAGAATTCCAAATGATGAATTTTC
TTCATCTGACACCTCTTGTCAGAATAATTCTTGTTGAATGCATGAAATTCGCACAAAGCGATACTGAATTTGACACGACT
AAACCACGTGTACGTGGTGCGCCTATCAACGTGTGTTTAACGTATGTACACTTTCCTCCCGCCGGTTTCAGGTAATGCTC
TGCTGCGTCGTCTCGTACGTATCGGAGTGTTGGATGAGTCTCGCATGAAGCTCGATTACGTTCTCGGTCTGCGTATTGAG
GATTTCCTGGAGCGTCGCCTGCAGACCCAGG-------
>19h_16a 
GGTATGGCGTGTGAAGTACACGTTGGCCAAGATCCGCAAGGCTGCCCGTGAGCTGCTGACGCTGGAGGAAAAGGACGAGA
AGCGTCTGTTCCAAGGTAAGATAGCGTATCGCATAGTTGTTTCATTAGGTTTCATATAGAATTCCAAATGATGAATTTTC
TTCATCTGACACCTCTTGTCAGAATAATTCTTGTTGAATGCATGAAATTCGCACAAAGCGATACTGAATTTGACACGACT
AAACCACGTGTACGTGGTGCGCCTATCAACGTGTGTTTAACGTATGTACACTTTCCTCCCGCCGGTTTCAGGTAATGCTC
TGCTGCGTCGTCTCGTACGTATCGGAGTGTTGGATGAGTCTCGCATGAAGCTCGATTACGTTCTCGGTCTGCGTATTGAG
GATTTCCTGGAGCGTCGCCTGCAGACCCAGG-------
>19h_16b 
GGTATGGCGTGTGAAGTACACGTTGGCCAAGATCCGCAAGGCTGCCCGTGAGCTGCTGACGCTGGAGGAAAAGGACGAGA
AGCGTCTGTTCCAAGGTAAGATAGCGTATCGCATAGTTGTTTCATTAGGTTTCATGTAGAATTCCAAATGATGAATTTTC
TTCATCTGACACCTCTTGTCAGAATAATTCTTGTTGAATGCATGAAATTCGCACAAAGCGATACTGAATTTGACACGACT
AAACCACGTGTACGTGGTGCGCCTATCAACGTGTGTTTAACGTATGTACACTTTCCTCCCGCCGGTTTCAGGTAATGCTC
TGCTGCGTCGTCTCGTACGTATCGGAGTGTTGGATGAGTCTCGCATGAAGCTCGATTACGTTCTCGGTCTGCGTATTGAG
GATTTCCTGGAGCGTCGCCTGCAGACCCAGG-------
>19h_17a 
GGTATGGCGTGTGAAGTACACGTTGGCCAAGATCCGCAAGGCTGCCCGTGAGCTGCTGACGCTGGAGGAAAAGGACGAGA
AGCGTCTGTTCCAAGGTAAGATAGCGTATCGCATAGTTGTTTCATTAGGTTTCATGTAGAATTCCAAATGATGAATTTTC
TTCATCTGACACCTCTTGTCAGAATAATTCTTGTTGAATGCATGAAATTCGCACAAAGCGATACTGAATTTGACACGACT
AAACCACGTGTACGTGGTGCGCCTATCAACGTGTGTTTAACGTATGTACACTTTCCTCCCGCCGGTTTCAGGTAATGCTC
TGCTGCGTCGTCTCGTACGTATCGGAGTGTTGGATGAGTCTCGCATGAAGCTCGATTACGTTCTCGGTCTGCGTATTGAG
GATTTCCTGGAGCGTCGCCTGCAGACCCAGG-------
>19h_17b 
GGTATGGCGTGTGAAGTACACGTTGGCCAAGATCCGCAAGGCTGCCCGTGAGCTGCTGACGCTGGAGGAAAAGGACGAGA
AGCGTCTGTTCCAAGGTAAGATAGCGTATCGCATAGTTGTTTCATTAGGTTTCATGTAGAATTCCAAATGATGAATTTTC
TTCATCTGACACCTCTTGTCAGAATAATTCTTGTTGAATGCATGAAATTCGCACAAAGCGATACTGAATTTGACACGACT
AAACCACGTGTACGTGGTGCGCCTATCAACGTGTGTTTAACGTATGTACACTTTCCTCCCGCCGGTTTCAGGTAATGCTC
TGCTGCGTCGTCTCGTACGTATCGGAGTGTTGGATGAGTCTCGCATGAAGCTCGATTACGTTCTCGGTCTGCGTATTGAG
GATTTCCTGGAGCGTCGCCTGCAGACCCAGG-------
>19h_18a 
GGTATGGCGTGTGAAGTACACGTTGGCCAAGATCCGCAAGGCTGCCCGTGAGCTGCTGACGCTGGAGGAAAAGGACGAGA
AGCGTCTGTTCCAAGGTAAGATAGCGTATCGCATAGTTGTTTCATTAGGTTTCATGTAGAATTCCAAATGATGAATTTTC
TTCATCTGACACCTCTTGTCAGAATAATTCTTGTTGAATGCATGAAATTCGCACAAAGCGATACTGAATTTGACACGACT
AAACCACGTGTACGTGGTGCGCCTATCAACGTGTGTTTAACGTATGTACACTTTCCTCCCGCCGGTTTCAGGTAATGCTC
TGCTGCGTCGTCTCGTACGTATCGGAGTGTTGGATGAGTCTCGCATGAAGCTCGATTACGTTCTCGGTCTGCGTATTGAG
GATTTCCTGGAGCGTCGCCTGCAGACCCAGG-------
>19h_18b 
GGTATGGCGTGTGAAGTACACGTTGGCCAAGATCCGCAAGGCTGCCCGTGAGCTGCTGACGCTGGAGGAAAAGGACGAGA
AGCGTCTGTTCCAAGGTAAGATAGCGTATCGCATAGTTGTTTCATTAGGTTTCATGTAGAATTCCAAATGATGAATTTTC
TTCATCTGACACCTCTTGTCAGAATAATTCTTGTTGAATGCATGAAATTCGCACAAAGCGATACTGAATTTGACACGACT
AAACCACGTGTACGTGGTGCGCCTATCAACGTGTGTTTAACGTATGTACACTTTCCTCCCGCCGGTTTCAGGTAATGCTC
TGCTGCGTCGTCTCGTACGTATCGGAGTGTTGGATGAGTCTCGCATGAAGCTCGATTACGTTCTCGGTCTGCGTATTGAG
GATTTCCTGGAGCGTCGCCTGCAGACCCAGG-------
>19h_19a 
GGTATGGCGTGTGAAGTACACGTTGGCCAAGATCCGCAAGGCTGCCCGTGAGCTGCTGACGCTGGAGGAAAAGGACGAGA
AGCGTCTGTTCCAAGGTAAGATAGCGTATCGCATAGTTGTTTCATTAGGTTTCATGTAGAATTCCAAATGATGAATTTTC
TTCATCTGACACCTCTTGTCAGAATAATTCTTGTTGAATGCATGAAATTCGCACAAAGCGATACTGAATTTGACACGACT
AAACCACGTGTACGTGGTGCGCCTATCAACGTGTGTTTAACGTATGTACACTTTCCTCCCGCCGGTTTCAGGTAATGCTC
TGCTGCGTCGTCTCGTACGTATCGGAGTGTTGGATGAGTCTCGCATGAAGCTCGATTACGTTCTCGGTCTGCGTATTGAG
GATTTCCTGGAGCGTCGCCTGCAGACCCAGG-------
>19h_19b 
GGTATGGCGTGTGAAGTACACGTTGGCCAAGATCCGCAAGGCTGCCCGTGAGCTGCTGACGCTGGAGGAAAAGGACGAGA
AGCGTCTGTTCCAAGGTAAGATAGCGTATCGCATAGTTGTTTCATTAGGTTTCATGTAGAATTCCAAATGATGAATTTTC
TTCATCTGACACCTCTTGTCAGAATAATTCTTGTTGAATGCATGAAATTCGCACAAAGCGATACTGAATTTGACACGACT
AAACCACGTGTACGTGGTGCGCCTATCAACGTGTGTTTAACGTATGTACACTTTCCTCCCGCCGGTTTCAGGTAATGCTC
TGCTGCGTCGTCTCGTACGTATCGGAGTGTTGGATGAGTCTCGCATGAAGCTCGATTACGTTCTCGGTCTGCGTATTGAG
GATTTCCTGGAGCGTCGCCTGCAGACCCAGG-------
>20h_1a 
GGTATGGCGTGTGAAGTACACGTTGGCCAAGATCCGCAAGGCTGCCCGTGAGCTGCTGACGCTGGAGGAAAAGGACGAGA
AGCGTCTGTTCCAAGGTAAGATAGCGTATCGCATAGTTGTTTCATTAGGTTTCATGTAGAATTCCAAATGATGAATTTTC
TTCATCTGACACCTCTTGTCAGAATAATTCTTGTTGAATGCATGAAATTCGCACAAAGCGATACTGAATTTGACACGACT
AAACCACGTGTACGTGGTGCGCCTATCAACGTGTGTTTAACGTATGTACACTTTCCTCCCGCCGGTTTCAGGTAATGCTC
TGCTGCGTCGTCTCGTACGTATCGGAGTGTTGGATGAGTCTCGCATGAAGCTCGATTACGTTCTCGGTCTGCGTATTGAG
GATTTCCTGGAGCGTCGCCTGCAGACCCAGG-------
>20h_1b 
GGTATGGCGTGTGAAGTATACGTTGGCCAAGATCCGCAAGGCTGCCCGTGAGCTGCTGACGCTGGAGGAAAAGGACGAGA
AGCGTCTGTTCCAAGGTAAGATAGCGTATCGCATAGTTGTTTCATTAGGTTTCATATAGAATTCCAAATGATGAATTTTC
TTCATCTGACACCTCTTGTCAGAATAATTCTTGTTGAATGCATGAAATTCGCACAAAGCGATACTGAATTTGACACGACT
AAACCACGTGTACGTGGTGCGCCTATCAACGTGTGTTTAACGTATGTACACTTTCCTCCCGCCGGTTTCAGGTAATGCTC
TGCTGCGTCGTCTCGTACGTATCGGAGTGTTGGATGAGTCTCGCATGAAGCTCGATTACGTTCTCGGTCTGCGTATTGAG
GATTTCCTGGAGCGTCGCCTGCAGACCCAGG-------
>20h_2a 
GGTATGGCGTGTGAAGTACACGTTGGCCAAGATCCGCAAGGCTGCCCGTGAGCTGCTGACGCTGGAGGAAAAGGACGAGA
AGCGTCTGTTCCAAGGTAAGATAGCGTATCGCATAGTTGTTTCATTAGGTTTCATATAGAATTCCAAATGATGAATTTTC
TTCATCTGACACCTCTTGTCAGAATAATTCTTGTTGAATGCATGAAATTCGCACAAAGCGATACTGAATTTGACACGACT
AAACCACGTGTACGTGGTGCGCCTATCAACGTGTGTTTAACGTATGTACACTTTCCTCCCGCCGGTTTCAGGTAATGCTC
TGCTGCGTCGTCTCGTACGTATCGGAGTGTTGGATGAGTCTCGCATGAAGCTCGATTACGTTCTCGGTCTGCGTATTGAG
GATTTCCTGGAGCGTCGCCTGCAGACCCAGG-------
>20h_2b 
GGTATGGCGTGTGAAGTACACGTTGGCCAAGATCCGCAAGGCTGCCCGTGAGCTGCTGACGCTGGAGGAAAAGGACGAGA
AGCGTCTGTTCCAAGGTAAGATAGCGTATCGCATAGTTGTTTCATTAGGTTTCATGTAGAATTCCAAATGATGAATTTTC
TTCATCTGACACCTCTTGTCAGAATAATTCTTGTTGAATGCATGAAATTCGCACAAAGCGATACTGAATTTGACACGACT
AAACCACGTGTACGTGGTGCGCCTATCAACGTGTGTTTAACGTATGTACACTTTCCTCCCGCCGGTTTCAGGTAATGCTC
TGCTGCGTCGTCTCGTACGTATCGGAGTGTTGGATGAGTCTCGCATGAAGCTCGATTACGTTCTCGGTCTGCGTATTGAG
GATTTCCTGGAGCGTCGCCTGCAGACCCAGG-------
>20h_3a 
GGTATGGCGTGTGAAGTACACGTTGGCCAAGATCCGCAAGGCTGCCCGTGAGCTGCTGACGCTGGAGGAAAAGGACGAGA
AGCGTCTGTTCCAAGGTAAGATAGCGTATCGCATAGTTGTTTCATTAGGTTTCATATAGAATTCCAAATGATGAATTTTC
TTCATCTGACACCTCTTGTCAGAATAATTCTTGTTGAATGCATGAAATTCGCACAAAGCGATACTGAATTTGACACGACT
AAACCACGTGTACGTGGTGCGCCTATCAACGTGTGTTTAACGTATGTACACTTTCCTCCCGCCGGTTTCAGGTAATGCTC
TGCTGCGTCGTCTCGTACGTATCGGAGTGTTGGATGAGTCTCGCATGAAGCTCGATTACGTTCTCGGTCTGCGTATTGAG
GATTTCCTGGAGCGTCGCCTGCAGACCCAGG-------
>20h_3b 
GGTATGGCGTGTGAAGTACACGTTGGCCAAGATCCGCAAGGCTGCCCGTGAGCTGCTGACGCTGGAGGAAAAGGACGAGA
AGCGTCTGTTCCAAGGTAAGATAGCGTATCGCATAGTTGTTTCATTAGGTTTCATGTAGAATTCCAAATGATGAATTTTC
TTCATCTGACACCTCTTGTCAGAATAATTCTTGTTGAATGCATGAAATTCGCACAAAGCGATACTGAATTTGACACGACT
AAACCACGTGTACGTGGTGCGCCTATCAACGTGTGTTTAACGTATGTACACTTTCCTCCCGCCGGTTTCAGGTAATGCTC
TGCTGCGTCGTCTCGTACGTATCGGAGTGTTGGATGAGTCTCGCATGAAGCTCGATTACGTTCTCGGTCTGCGTATTGAG
GATTTCCTGGAGCGTCGCCTGCAGACCCAGG-------
>20h_4a 
GGTATGGCGTGTGAAGTACACGTTGGCCAAGATCCGCAAGGCTGCCCGTGAGCTGCTGACGCTGGAGGAAAAGGACGAGA
AGCGTCTGTTCCAAGGTAAGATAGCGTATCGCATAGTTGTTTCATTAGGTTTCATGTAGAATTCCAAATGATGAATTTTC
TTCATCTGACACCTCTTGTCAGAATAATTCTTGTTGAATGCATGAAATTCGCACAAAGCGATACTGAATTTGACACGACT
AAACCACGTGTACGTGGTGCGCCTATCAACGTGTGTTTAACGTATGTACACTTTCCTCCCGCCGGTTTCAGGTAATGCTC
TGCTGCGTCGTCTCGTACGTATCGGAGTGTTGGATGAGTCTCGCATGAAGCTCGATTACGTTCTCGGTCTGCGTATTGAG
GATTTCCTGGAGCGTCGCCTGCAGACCCAGG-------
>20h_4b 
GGTATGGCGTGTGAAGTACACGTTGGCCAAGATCCGCAAGGCTGCCCGTGAGCTGCTGACGCTGGAGGAAAAGGACGAGA
AGCGTCTGTTCCAAGGTAAGATAGCGTATCGCATAGTTGTTTCATTAGGTTTCATGTAGAATTCCAAATGATGAATTTTC
TTCATCTGACACCTCTTGTCAGAATAATTCTTGTTGAATGCATGAAATTCGCACAAAGCGATACTGAATTTGACACGACT
AAACCACGTGTACGTGGTGCGCCTATCAACGTGTGTTTAACGTATGTACACTTTCCTCCCGCCGGTTTCAGGTAATGCTC
TGCTGCGTCGTCTCGTACGTATCGGAGTGTTGGATGAGTCTCGCATGAAGCTCGATTACGTTCTCGGTCTGCGTATTGAG
GATTTCCTGGAGCGTCGCCTGCAGACCCAGG-------
>20h_5a 
GGTATGGCGTGTGAAGTACACGTTGGCCAAGATCCGCAAGGCTGCCCGTGAGCTGCTGACGCTGGAGGAAAAGGACGAGA
AGCGTCTGTTCCAAGGTAAGATAGCGTATCGCATAGTTGTTTCATTAGGTTTCATGTAGAATTCCAAATGATGAATTTTC
TTCATCTGACACCTCTTGTCAGAATAATTCTTGTTGAATGCATGAAATTCGCACAAAGCGATACTGAATTTGACACGACT
AAACCACGTGTACGTGGTGCGCCTATCAACGTGTGTTTAACGTATGTACACTTTCCTCCCGCCGGTTTCAGGTAATGCTC
TGCTGCGTCGTCTCGTACGTATCGGAGTGTTGGATGAGTCTCGCATGAAGCTCGATTACGTTCTCGGTCTGCGTATTGAG
GATTTCCTGGAGCGTCGCCTGCAGACCCAGG-------
>20h_5b 
GGTATGGCGTGTGAAGTATACGTTGGCCAAGATCCGCAAGGCTGCCCGTGAGCTGCTGACGCTGGAGGAAAAGGACGAGA
AGCGTCTGTTCCAAGGTAAGATAGCGTATCGCATAGTTGTTTCATTAGGTTTCATATAGAATTCCAAATGATGAATTTTC
TTCATCTGACACCTCTTGTCAGAATAATTCTTGTTGAATGCATGAAATTCGCACAAAGCGATACTGAATTTGACACGACT
AAACCACGTGTACGTGGTGCGCCTATCAACGTGTGTTTAACGTATGTACACTTTCCTCCCGCCGGTTTCAGGTAATGCTC
TGCTGCGTCGTCTCGTACGTATCGGAGTGTTGGATGAGTCTCGCATGAAGCTCGATTACGTTCTCGGTCTGCGTATTGAG
GATTTCCTGGAGCGTCGCCTGCAGACCCAGG-------
>20h_6a 
GGTATGGCGTGTGAAGTACACGTTGGCCAAGATCCGCAAGGCTGCCCGTGAGCTGCTGACGCTGGAGGAAAAGGACGAGA
AGCGTCTGTTCCAAGGTAAGATAGCGTATCGCATAGTTGTTTCATTAGGTTTCATATAGAATTCCAAATGATGAATTTTC
TTCATCTGACACCTCTTGTCAGAATAATTCTTGTTGAATGCATGAAATTCGCACAAAGCGATACTGAATTTGACACGACT
AAACCACGTGTACGTGGTGCGCCTATCAACGTGTGTTTAACGTATGTACACTTTCCTCCCGCCGGTTTCAGGTAATGCTC
TGCTGCGTCGTCTCGTACGTATCGGAGTGTTGGATGAGTCTCGCATGAAGCTCGATTACGTTCTCGGTCTGCGTATTGAG
GATTTCCTGGAGCGTCGCCTGCAGACCCAGG-------
>20h_6b 
GGTATGGCGTGTGAAGTACACGTTGGCCAAGATCCGCAAGGCTGCCCGTGAGCTGCTGACGCTGGAGGAAAAGGACGAGA
AGCGTCTGTTCCAAGGTAAGATAGCGTATCGCATAGTTGTTTCATTAGGTTTCATGTAGAATTCCAAATGATGAATTTTC
TTCATCTGACACCTCTTGTCAGAATAATTCTTGTTGAATGCATGAAATTCGCACAAAGCGATACTGAATTTGACACGACT
AAACCACGTGTACGTGGTGCGCCTATCAACGTGTGTTTAACGTATGTACACTTTCCTCCCGCCGGTTTCAGGTAATGCTC
TGCTGCGTCGTCTCGTACGTATCGGAGTGTTGGATGAGTCTCGCATGAAGCTCGATTACGTTCTCGGTCTGCGTATTGAG
GATTTCCTGGAGCGTCGCCTGCAGACCCAGG-------
>20h_7a 
GGTATGGCGTGTGAAGTACACGTTGGCCAAGATCCGCAAGGCTGCCCGTGAGCTGCTGACGCTGGAGGAAAAGGACGAGA
AGCGTCTGTTCCAAGGTAAGATAGCGTATCGCATAGTTGTTTCATTAGGTTTCATGTAGAATTCCAAATGATGAATTTTC
TTCATCTGACACCTCTTGTCAGAATAATTCTTGTTGAATGCATGAAATTCGCACAAAGCGATACTGAATTTGACACGACT
AAACCACGTGTACGTGGTGCGCCTATCAACGTGTGTTTAACGTATGTACACTTTCCTCCCGCCGGTTTCAGGTAATGCTC
TGCTGCGTCGTCTCGTACGTATCGGAGTGTTGGATGAGTCTCGCATGAAGCTCGATTACGTTCTCGGTCTGCGTATTGAG
GATTTCCTGGAGCGTCGCCTGCAGACCCAGG-------
>20h_7b 
GGTATGGCGTGTGAAGTATACGTTGGCCAAGATCCGCAAGGCTGCCCGTGAGCTGCTGACGCTGGAGGAAAAGGACGAGA
AGCGTCTGTTCCAAGGTAAGATAGCGTATCGCATAGTTGTTTCATTAGGTTTCATATAGAATTCCAAATGATGAATTTTC
TTCATCTGACACCTCTTGTCAGAATAATTCTTGTTGAATGCATGAAATTCGCACAAAGCGATACTGAATTTGACACGACT
AAACCACGTGTACGTGGTGCGCCTATCAACGTGTGTTTAACGTATGTACACTTTCCTCCCGCCGGTTTCAGGTAATGCTC
TGCTGCGTCGTCTCGTACGTATCGGAGTGTTGGATGAGTCTCGCATGAAGCTCGATTACGTTCTCGGTCTGCGTATTGAG
GATTTCCTGGAGCGTCGCCTGCAGACCCAGG-------
>20h_8a 
GGTATGGCGTGTGAAGTACACGTTGGCCAAGATCCGCAAGGCTGCCCGTGAGCTGCTGACGCTGGAGGAAAAGGACGAGA
AGCGTCTGTTCCAAGGTAAGATAGCGTATCGCATAGTTGTTTCATTAGGTTTCATGTAGAATTCCAAATGATGAATTTTC
TTCATCTGACACCTCTTGTCAGAATAATTCTTGTTGAATGCATGAAATTCGCACAAAGCGATACTGAATTTGACACGACT
AAACCACGTGTACGTGGTGCGCCTATCAACGTGTGTTTAACGTATGTACACTTTCCTCCCGCCGGTTTCAGGTAATGCTC
TGCTGCGTCGTCTCGTACGTATCGGAGTGTTGGATGAGTCTCGCATGAAGCTCGATTACGTTCTCGGTCTGCGTATTGAG
GATTTCCTGGAGCGTCGCCTGCAGACCCAGG-------
>20h_8b 
GGTATGGCGTGTGAAGTACACGTTGGCCAAGATCCGCAAGGCTGCCCGTGAGCTGCTGACGCTGGAGGAAAAGGACGAGA
AGCGTCTGTTCCAAGGTAAGATAGCGTATCGCATAGTTGTTTCATTAGGTTTCATGTAGAATTCCAAATGATGAATTTTC
TTCATCTGACACCTCTTGTCAGAATAATTCTTGTTGAATGCATGAAATTCGCACAAAGCGATACTGAATTTGACACGACT
AAACCACGTGTACGTGGTGCGCCTATCAACGTGTGTTTAACGTATGTACACTTTCCTCCCGCCGGTTTCAGGTAATGCTC
TGCTGCGTCGTCTCGTACGTATCGGAGTGTTGGATGAGTCTCGCATGAAGCTCGATTACGTTCTCGGTCTGCGTATTGAG
GATTTCCTGGAGCGTCGCCTGCAGACCCAGG-------
>20h_9a 
GGTATGGCGTGTGAAGTACACGTTGGCCAAGATCCGCAAGGCTGCCCGTGAGCTGCTGACGCTGGAGGAAAAGGACGAGA
AGCGTCTGTTCCAAGGTAAGATAGCGTATCGCATAGTTGTTTCATTAGGTTTCATGTAGAATTCCAAATGATGAATTTTC
TTCATCTGACACCTCTTGTCAGAATAATTCTTGTTGAATGCATGAAATTCGCACAAAGCGATACTGAATTTGACACGACT
AAACCACGTGTACGTGGTGCGCCTATCAACGTGTGTTTAACGTATGTACACTTTCCTCCCGCCGGTTTCAGGTAATGCTC
TGCTGCGTCGTCTCGTACGTATCGGAGTGTTGGATGAGTCTCGCATGAAGCTCGATTACGTTCTCGGTCTGCGTATTGAG
GATTTCCTGGAGCGTCGCCTGCAGACCCAGG-------
>20h_9b 
GGTATGGCGTGTGAAGTACACGTTGGCCAAGATCCGCAAGGCTGCCCGTGAGCTGCTGACGCTGGAGGAAAAGGACGAGA
AGCGTCTGTTCCAAGGTAAGATAGCGTATCGCATAGTTGTTTCATTAGGTTTCATGTAGAATTCCAAATGATGAATTTTC
TTCATCTGACACCTCTTGTCAGAATAATTCTTGTTGAATGCATGAAATTCGCACAAAGCGATACTGAATTTGACACGACT
AAACCACGTGTACGTGGTGCGCCTATCAACGTGTGTTTAACGTATGTACACTTTCCTCCCGCCGGTTTCAGGTAATGCTC
TGCTGCGTCGTCTCGTACGTATCGGAGTGTTGGATGAGTCTCGCATGAAGCTCGATTACGTTCTCGGTCTGCGTATTGAG
GATTTCCTGGAGCGTCGCCTGCAGACCCAGG-------
>20h_10a 
GGTATGGCGTGTGAAGTACACGTTGGCCAAGATCCGCAAGGCTGCCCGTGAGCTGCTGACGCTGGAGGAAAAGGACGAGA
AGCGTCTGTTCCAAGGTAAGATAGCGTATCGCATAGTTGTTTCATTAGGTTTCATATAGAATTCCAAATGATGAATTTTC
TTCATCTGACACCTCTTGTCAGAATAATTCTTGTTGAATGCATGAAATTCGCACAAAGCGATACTGAATTTGACACGACT
AAACCACGTGTACGTGGTGCGCCTATCAACGTGTGTTTAACGTATGTACACTTTCCTCCCGCCGGTTTCAGGTAATGCTC
TGCTGCGTCGTCTCGTACGTATCGGAGTGTTGGATGAGTCTCGCATGAAGCTCGATTACGTTCTCGGTCTGCGTATTGAG
GATTTCCTGGAGCGTCGCCTGCAGACCCAGG-------
>20h_10b 
GGTATGGCGTGTGAAGTACACGTTGGCCAAGATCCGCAAGGCTGCCCGTGAGCTGCTGACGCTGGAGGAAAAGGACGAGA
AGCGTCTGTTCCAAGGTAAGATAGCGTATCGCATAGTTGTTTCATTAGGTTTCATATAGAATTCCAAATGATGAATTTTC
TTCATCTGACACCTCTTGTCAGAATAATTCTTGTTGAATGCATGAAATTCGCACAAAGCGATACTGAATTTGACACGACT
AAACCACGTGTACGTGGTGCGCCTATCAACGTGTGTTTAACGTATGTACACTTTCCTCCCGCCGGTTTCAGGTAATGCTC
TGCTGCGTCGTCTCGTACGTATCGGAGTGTTGGATGAGTCTCGCATGAAGCTCGATTACGTTCTCGGTCTGCGTATTGAG
GATTTCCTGGAGCGTCGCCTGCAGACCCAGG-------
>21h_1a 
GGTATGGCGTGTGAAGTACACGTTGGCCAAGATCCGCAAGGCTGCCCGTGAGCTGCTGACGCTGGAGGAAAAGGACGAGA
AGCGTCTGTTCCAAGGTAAGATAGCGTATCGCGTGGTTGTTTCATTAGGTTTCATGTAGAATTCCAAATGATGAATTTTC
TTTATCTGACACCTCTTGTCAGAATAATTCTTGTTGAATGCATAAAATTCGCACAAAGCGATACTGAATTTGACACGACT
AAACCACGTGTACGTGGTGCGCCTATCAACGTGTGTTTAACGTATGTACACTTTCCTCCCGCCGGTTTCAGGTAATGCTC
TGCTGCGTCGTCTCGTACGTATCGGAGTGTTGGATGAGTCTCGCATGAAGCTCGATTACGTTCTCGGTCTGCGTATTGAG
GATTTCCTGGAGCGTCGCCTGCAGACCCAGG-------
>21h_1b 
GGTATGGCGTGTGAAGTACACGTTGGCCAAGATCCGCAAGGCTGCCCGTGAGCTGCTGACGCTGGAGGAAAAGGACGAGA
AGCGTCTGTTCCAAGGTAAGATAGCGTATCGCGTGGTTGTTTCATTAGGTTTCATGTAGAATTCCAAATGATGAATTTTC
TTTATCTGACACCTCTTGTCAGAATAATTCTTGTTGAATGCATAAAATTCGCACAAAGCGATACTGAATTTGACACGACT
AAACCACGTGTACGTGGTGCGCCTATCAACGTGTGTTTAACGTATGTACACTTTCCTCCCGCCGGTTTCAGGTAATGCTC
TGCTGCGTCGTCTCGTACGTATCGGAGTGTTGGATGAGTCTCGCATGAAGCTCGATTACGTTCTCGGTCTGCGTATTGAG
GATTTCCTGGAGCGTCGCCTGCAGACCCAGG-------
>21h_2a 
GGTATGGCGTGTGAAGTACACGTTGGCCAAGATCCGCAAGGCTGCCCGTGAGCTGCTGACGCTGGAGGAAAAGGACGAGA
AGCGTCTGTTCCAAGGTAAGATAGCGTATCGCGTGGTTGTTTCATTAGGTTTCATGTAGAATTCCAAATGATGAATTTTC
TTTATCTGACACCTCTTGTCAGAATAATTCTTGTTGAATGCATAAAATTCGCACAAAGCGATACTGAATTTGACACGACT
AAACCACGTGTACGTGGTGCGCCTATCAACGTGTGTTTAACGTATGTACACTTTCCTCCCGCCGGTTTCAGGTAATGCTC
TGCTGCGTCGTCTCGTACGTATCGGAGTGTTGGATGAGTCTCGCATGAAGCTCGATTACGTTCTCGGTCTGCGTATTGAG
GATTTCCTGGAGCGTCGCCTGCAGACCCAGG-------
>21h_2b 
GGTATGGCGTGTGAAGTACACGTTGGCCAAGATCCGCAAGGCTGCCCGTGAGCTGCTGACGCTGGAGGAAAAGGACGAGA
AGCGTCTGTTCCAAGGTAAGATAGCGTATCGCGTGGTTGTTTCATTAGGTTTCATGTAGAATTCCAAATGATGAATTTTC
TTTATCTGACACCTCTTGTCAGAATAATTCTTGTTGAATGCATAAAATTCGCACAAAGCGATACTGAATTTGACACGACT
AAACCACGTGTACGTGGTGCGCCTATCAACGTGTGTTTAACGTATGTACACTTTCCTCCCGCCGGTTTCAGGTAATGCTC
TGCTGCGTCGTCTCGTACGTATCGGAGTGTTGGATGAGTCTCGCATGAAGCTCGATTACGTTCTCGGTCTGCGTATTGAG
GATTTCCTGGAGCGTCGCCTGCAGACCCAGG-------
>21h_3a 
GGTATGGCGTGTGAAGTACACGTTGGCCAAGATCCGCAAGGCTGCCCGTGAGCTGCTGACGCTGGAGGAAAAGGACGAGA
AGCGTCTGTTCCAAGGTAAGATAGCGTATCGCGTGGTTGTTTCATTAGGTTTCATGTAGAATTCCAAATGATGAATTTTC
TTTATCTGACACCTCTTGTCAGAATAATTCTTGTTGAATGCATAAAATTCGCACAAAGCGATACTGAATTTGACACGACT
AAACCACGTGTACGTGGTGCGCCTATCAACGTGTGTTTAACGTATGTACACTTTCCTCCCGCCGGTTTCAGGTAATGCTC
TTCTGCGTCGTCTCGTACGTATCGGAGTGTTGGATGAGTCTCGCATGAAGCTCGATTACGTTCTCGGTCTGCGTATTGAG
GATTTCCTGGAGCGTCGCCTGCAGACCCAGG-------
>21h_3b 
GGTATGGCGTGTGAAGTACACGTTGGCCAAGATCCGCAAGGCTGCCCGTGAGCTGCTGACGCTGGAGGAAAAGGACGAGA
AGCGTCTGTTCCAAGGTAAGATAGCGTATCGCGTGGTTGTTTCATTAGGTTTCATGTAGAATTCCAAATGATGAATTTTC
TTTATCTGACACCTCTTGTCAGAATAATTCTTGTTGAATGCATAAAATTCGCACAAAGCGATACTGAATTTGACGCGACT
AAACCACGTGTACGTGGTGCGCCTATCAACGTGTGTTTAACGTATGTACACTTTCCTCCCGCCGGTTTCAGGTAATGCTC
TTCTGCGTCGTCTCGTACGTATCGGAGTGTTGGATGAGTCTCGCATGAAGCTCGATTACGTTCTCGGTCTGCGTATTGAG
GATTTCCTGGAGCGTCGCCTGCAGACCCAGG-------
>21h_4a 
GGTATGGCGTGTGAAGTACACGTTGGCCAAGATCCGCAAGGCTGCCCGTGAGCTGCTGACGCTGGAGGAAAAGGACGAGA
AGCGTCTGTTCCAAGGTAAGATAGCGTATCGCGTGGTTGTTTCATTAGGTTTCATGTAGAATTCCAAATGATGAATTTTC
TTTATCTGACACCTCTTGTCAGAATAATTCTTGTTGAATGCATAAAATTCGCACAAAGCGATACTGAATTTGACACGACT
AAACCACGTGTACGTGGTGCGCCTATCAACGTGTGTTTAACGTATGTACACTTTCCTCCCGCCGGTTTCAGGTAATGCTC
TGCTGCGTCGTCTCGTACGTATCGGAGTGTTGGATGAGTCTCGCATGAAGCTCGATTACGTTCTCGGTCTGCGTATTGAG
GATTTCCTGGAGCGTCGCCTGCAGACCCAGG-------
>21h_4b 
GGTATGGCGTGTGAAGTACACGTTGGCCAAGATCCGCAAGGCTGCCCGTGAGCTGCTGACGCTGGAGGAAAAGGACGAGA
AGCGTCTGTTCCAAGGTAAGATAGCGTATCGCGTGGTTGTTTCATTAGGTTTCATGTAGAATTCCAAATGATGAATTTTC
TTTATCTGACACCTCTTGTCAGAATAATTCTTGTTGAATGCATAAAATTCGCACAAAGCGATACTGAATTTGACACGACT
AAACCACGTGTACGTGGTGCGCCTATCAACGTGTGTTTAACGTATGTACACTTTCCTCCCGCCGGTTTCAGGTAATGCTC
TGCTGCGTCGTCTCGTACGTATCGGAGTGTTGGATGAGTCTCGCATGAAGCTCGATTACGTTCTCGGTCTGCGTATTGAG
GATTTCCTGGAGCGTCGCCTGCAGACCCAGG-------
>21h_5a 
GGTATGGCGTGTGAAGTACACGTTGGCCAAGATCCGCAAGGCTGCCCGTGAGCTGCTGACGCTGGAGGAAAAGGACGAGA
AGCGTCTGTTCCAAGGTAAGATAGCGTATCGCGTGGTTGTTTCATTAGGTTTCATGTAGAATTCCAAATGATGAATTTTC
TTTATCTGACACCTCTTGTCAGAATAATTCTTGTTGAATGCATAAAATTCGCACAAAGCGATACTGAATTTGACACGACT
AAACCACGTGTACGTGGTGCGCCTATCAACGTGTGTTTAACGTATGTACACTTTCCTCCCGCCGGTTTCAGGTAATGCTC
TGCTGCGTCGTCTCGTACGTATCGGAGTGTTGGATGAGTCTCGCATGAAGCTCGATTACGTTCTCGGTCTGCGTATTGAG
GATTTCCTGGAGCGTCGCCTGCAGACCCAGG-------
>21h_5b 
GGTATGGCGTGTGAAGTACACGTTGGCCAAGATCCGCAAGGCTGCCCGTGAGCTGCTGACGCTGGAGGAAAAGGACGAGA
AGCGTCTGTTCCAAGGTAAGATAGCGTATCGCGTGGTTGTTTCATTAGGTTTCATGTAGAATTCCAAATGATGAATTTTC
TTTATCTGACACCTCTTGTCAGAATAATTCTTGTTGAATGCATAAAATTTGCACAAAGCGATACTGAATTTGACACGACT
AAACCACGTGTACGTGGTGCGCCTATCAACGTGTGTTTAACGTATGTACACTTTCCTCCCGCCGGTTTCAGGTAATGCTC
TGCTGCGTCGTCTCGTACGTATCGGAGTGTTGGATGAGTCTCGCATGAAGCTCGATTACGTTCTCGGTCTGCGTATTGAG
GATTTCCTGGAGCGTCGCCTGCAGACCCAGG-------
>21h_6a 
GGTATGGCGTGTGAAGTACACGTTGGCCAAGATCCGCAAGGCTGCCCGTGAGCTGCTGACGCTGGAGGAAAAGGACGAGA
AGCGTCTGTTCCAAGGTAAGATAGCGTATCGCGTGGTTGTTTCATTAGGTTTCATGTAGAATTCCAAATGATGAATTTTC
TTTATCTGACACCTCTTGTCAGAATAATTCTTGTTGAATGCATAAAATTCGCACAAAGCGATACTGAATTTGACACGACT
AAACCACGTGTACGTGGTGCGCCTATCAACGTGTGTTTAACGTATGTACACTTTCCTCCCGCCGGTTTCAGGTAATGCTC
TGCTGCGTCGTCTCGTACGTATCGGAGTGTTGGATGAGTCTCGCATGAAGCTCGATTACGTTCTCGGTCTGCGTATTGAG
GATTTCCTGGAGCGTCGCCTGCAGACCCAGG-------
>21h_6b 
GGTATGGCGTGTGAAGTACACGTTGGCCAAGATCCGCAAGGCTGCCCGTGAGCTGCTGACGCTGGAGGAAAAGGACGAGA
AGCGTCTGTTCCAAGGTAAGATAGCGTATCGCGTGGTTGTTTCATTAGGTTTCATGTAGAATTTCAAATGATGAATTTTC
TTTATCTGACACCTCTTGTCAGAATAATTCTTGTTGAATGCATAAAATTCGCACAAAGCGATACTGAATTTGACACGACT
AAACCACGTGTACGTGGTGCGCCTATCAACGTGTGTTTAACGTATGTACACTTTCCTCCCGCCGGTTTCAGGTAATGCTC
TGCTGCGTCGTCTCGTACGTATCGGAGTGTTGGATGAGTCTCGCATGAAGCTCGATTACGTTCTCGGTCTGCGTATTGAG
GATTTCCTGGAGCGTCGCCTGCAGACCCAGG-------
>21h_7a 
GGTATGGCGTGTGAAGTACACGTTGGCCAAGATCCGCAAGGCTGCCCGTGAGCTGCTGACGCTGGAGGAAAAGGACGAGA
AGCGTCTGTTCCAAGGTAAGATAGCGTATCGCGTGGTTGTTTCATTAGGTTTCATGTAGAATTCCAAATGATGAATTTTC
TTTATCTGACACCTCTTGTCAGAATAATTCTTGTTGAATGCATAAAATTCGCACAAAGCGATACTGAATTTGACACGACT
AAACCACGTGTACGTGGTGCGCCTATCAACGTGTGTTTAACGTATGTACACTTTCCTCCCGCCGGTTTCAGGTAATGCTC
TGCTGCGTCGTCTCGTACGTATCGGAGTGTTGGATGAGTCTCGCATGAAGCTCGATTACGTTCTCGGTCTGCGTATTGAG
GATTTCCTGGAGCGTCGCCTGCAGACCCAGG-------
>21h_7b 
GGTATGGCGTGTGAAGTACACGTTGGCCAAGATCCGCAAGGCTGCCCGTGAGCTGCTGACGCTGGAGGAAAAGGACGAGA
AGCGTCTGTTCCAAGGTAAGATAGCGTATCGCGTGGTTGTTTCATTAGGTTTCATGTAGAATTCCAAATGATGAATTTTC
TTTATCTGACACCTCTTGTCAGAATTATTCTTGTTGAATGCATAAAATTCGCACAAAGCGATACTGAATTTGACACGACT
AAACCACGTGTACGTGGTGCGCCTATCAACGTGTGTTTAACGTATGTACACTTTCCTCCCGCCGGTTTCAGGTAATGCTC
TGCTGCGTCGTCTCGTACGTATCGGAGTGTTGGATGAGTCTCGCATGAAGCTCGATTACGTTCTCGGTCTGCGTATTGAG
GATTTCCTGGAGCGTCGCCTGCAGACCCAGG-------
>21h_8a 
GGTATGGCGTGTGAAGTACACGTTGGCCAAGATCCGCAAGGCTGCCCGTGAGCTGCTGACGCTGGAGGAAAAGGACGAGA
AGCGTCTGTTCCAAGGTAAGATAGCGTATCGCGTGGTTGTTTCATTAGGTTTCATGTAGAATTCCAAATGATGAATTTTC
TTTATCTGACACCTCTTGTCAGAATAATTCTTGTTGAATGCATAAAATTCGCACAAAGCGATACTGAATTTGACACGACT
AAACCACGTGTACGTGGTGCGCCTATCAACGTGTGTTTAACGTATGTACACTTTCCTCCCGCCGGTTTCAGGTAATGCTC
TGCTGCGTCGTCTCGTACGTATCGGAGTGTTGGATGAGTCTCGCATGAAGCTCGATTACGTTCTCGGTCTGCGTATTGAG
GATTTCCTGGAGCGTCGCCTGCAGACCCAGG-------
>21h_8b 
GGTATGGCGTGTGAAGTACACGTTGGCCAAGATCCGCAAGGCTGCCCGTGAGCTGCTGACGCTGGAGGAAAAGGACGAGA
AGCGTCTGTTCCAAGGTAAGATAGCGTATCGCGTGGTTGTTTCATTAGGTTTCATGTAGAATTCCAAATGATGAATTTTC
TTTATCTGACACCTCTTGTCAGAATAATTCTTGTTGAATGCATAAAATTTGCACAAAGCGATACTGAATTTGACACGACT
AAACCACGTGTACGTGGTGCGCCTATCAACGTGTGTTTAACGTATGTACACTTTCCTCCCGCCGGTTTCAGGTAATGCTC
TGCTGCGTCGTCTCGTACGTATCGGAGTGTTGGATGAGTCTCGCATGAAGCTCGATTACGTTCTCGGTCTGCGTATTGAG
GATTTCCTGGAGCGTCGCCTGCAGACCCAGG-------
>21h_9a 
GGTATGGCGTGTGAAGTACACGTTGGCCAAGATCCGCAAGGCTGCCCGTGAGCTGCTGACGCTGGAGGAAAAGGACGAGA
AGCGTCTGTTCCAAGGTAAGATAGCGTATCGCGTGGTTGTTTCATTAGGTTTCATGTAGAATTCCAAATGATGAATTTTC
TTTATCTGACACCTCTTGTCAGAATAATTCTTGTTGAATGCATAAAATTCGCACAAAGCGATACTGAATTTGACACGACT
AAACCACGTGTACGTGGTGCGCCTATCAACGTGTGTTTAACGTATGTACACTTTCCTCCCGCCGGTTTCAGGTAATGCTC
TGCTGCGTCGTCTCGTACGTATCGGAGTGTTGGATGAGTCTCGCATGAAGCTCGATTACGTTCTCGGTCTGCGTATTGAG
GATTTCCTGGAGCGTCGCCTGCAGACCCAGG-------
>21h_9b 
GGTATGGCGTGTGAAGTACACGTTGGCCAAGATCCGCAAGGCTGCCCGTGAGCTGCTGACGCTGGAGGAAAAGGACGAGA
AGCGTCTGTTCCAAGGTAAGATAGCGTATCGCGTGGTTGTTTCATTAGGTTTCATGTAGAATTCCAAATGATGAATTTTC
TTTATCTGACACCTCTTGTCAGAATAATTCTTGTTGAATGCATAAAATTCGCACAAAGCGATACTGAATTTGACACGACT
AAACCACGTGTACGTGGTGCGCCTATCAACGTGTGTTTAACGTATGTACACTTTCCTCCCGCCGGTTTCAGGTAATGCTC
TGCTGCGTCGTCTCGTACGTATCGGAGTGTTGGATGAGTCTCGCATGAAGCTCGATTACGTTCTCGGTCTGCGTATTGAG
GATTTCCTGGAGCGTCGCCTGCAGACCCAGG-------
>22h_1a 
GGTATGGCGTGTGAAGTACACGTTGGCCAAGATCCGCAAGGCTGCCCGTGAGCTGCTGACGCTGGAGGAAAAGGACGAGA
AGCGTCTGTTCCAAGGTAAGATAGCGTATCGCGTGGTTGTTTCATTAGGTTTCATGTAGAATTCCAAATGATGAATTTTC
TTTATCTGACACCTCTTGTCAGAATAATTCTTGTTGAATGCATAAAATTCGCACAAAGCGATACTGAATTTGACACGACT
AAACCACGTGTACGTGGTGCGCCTATCAACGTGTGTTTAACGTATGTACACTTTCCTCCCGCCGGTTTCAGGTAATGCTC
TGCTGCGTCGTCTCGTACGTATCGGAGTGTTGGATGAGTCTCGCATGAAGCTCGATTACGTTCTCGGTCTGCGTATTGAG
GATTTCCTGGAGCGTCGCCTGCAGACCCAGG-------
>22h_1b 
GGTATGGCGTGTGAAGTACACGTTGGCCAAGATCCGCAAGGCTGCCCGTGAGCTGCTGACGCTGGAGGAAAAGGACGAGA
AGCGTCTGTTCCAAGGTAAGATAGCGTATCGCGTGGTTGTTTCATTAGGTTTCATGTAGAATTCCAAATGATGAATTTTC
TTTATCTGACACCTCTTGTCAGAATAATTCTTGTTGAATGCATAAAATTCGCACAAAGCGATACTGAATTTGACACGACT
AAACCACGTGTACGTGGTGCGCCTATCAACGTGTGTTTAACGTATGTACACTTTCCTCCCGCCGGTTTCAGGTAATGCTC
TGCTGCGTCGTCTCGTACGTATCGGAGTGTTGGATGAGTCTCGCATGAAGCTCGATTACGTTCTCGGTCTGCGTATTGAG
GATTTCCTGGAGCGTCGCCTGCAGACCCAGG-------
>22h_2a 
GGTATGGCGTGTGAAGTACACGTTGGCCAAGATCCGCAAGGCTGCCCGTGAGCTGCTGACGCTGGAGGAAAAGGACGAGA
AGCGTCTGTTCCAAGGTAAGATAGCGTATCGCGTGGTTGTTTCATTAGGTTTCATGTAGAATTCCAAATGATGAATTTTC
TTTATCTGACACCTCTTGTCAGAATAATTCTTGTTGAATGCATAAAATTCGCACAAAGCGATACTGAATTTGACACGACT
AAACCACGTGTACGTGGTGCGCCTATCAACGTGTGTTTAACGTATGTACACTTTCCTCCCGCCGGTTTCAGGTAATGCTC
TGCTGCGTCGTCTCGTACGTATCGGAGTGTTGGATGAGTCTCGCATGAAGCTCGATTACGTTCTCGGTCTGCGTATTGAG
GATTTCCTGGAGCGTCGCCTGCAGACCCAGG-------
>22h_2b 
GGTATGGCGTGTGAAGTACACGTTGGCCAAGATCCGCAAGGCTGCCCGTGAGCTGCTGACGCTGGAGGAAAAGGACGAGA
AGCGTCTGTTCCAAGGTAAGATAGCGTATCGCGTGGTTGTTTCATTAGGTTTCATGTAGAATTCCAAATGATGAATTTTC
TTTATCTGACACCTCTTGTCAGAATAATTCTTGTTGAATGCATAAAATTCGCACAAAGCGATACTGAATTTGACACGACT
AAACCACGTGTACGTGGTGCGCCTATCAACGTGTGTTTAACGTATGTACACTTTCCTCCCGCCGGTTTCAGGTAATGCTC
TGCTGCGTCGTCTCGTACGTATCGGAGTGTTGGATGAGTCTCGCATGAAGCTCGATTACGTTCTCGGTCTGCGTATTGAG
GATTTCCTGGAGCGTCGCCTGCAGACCCAGG-------
>22h_3a 
GGTATGGCGTGTGAAGTACACGTTGGCCAAGATCCGCAAGGCTGCCCGTGAGCTGCTGACGCTGGAGGAAAAGGACGAGA
AGCGTCTGTTCCAAGGTAAGATAGCGTATCGCGTGGTTGTTTCATTAGGTTTCATGTAGAATTCCAAATGATGAATTTTC
TTTATCTGACACCTCTTGTCAGAATAATTCTTGTTGAATGCATAAAATTCGCACAAAGCGATACTGAATTTGACACGACT
AAACCACGTGTACGTGGTGCGCCTATCAACGTGTGTTTAACGTATGTACACTTTCCTCCCGCCGGTTTCAGGTAATGCTC
TGCTGCGTCGTCTCGTACGTATCGGAGTGTTGGATGAGTCTCGCATGAAGCTCGATTACGTTCTCGGTCTGCGTATTGAG
GATTTCCTGGAGCGTCGCCTGCAGACCCAGG-------
>22h_3b 
GGTATGGCGTGTGAAGTACACGTTGGCCAAGATCCGCAAGGCTGCCCGTGAGCTGCTGACGCTGGAGGAAAAGGACGAGA
AGCGTCTGTTCCAAGGTAAGATAGCGTATCGCGTGGTTGTTTCATTAGGTTTCATGTAGAATTCCAAATGATGAATTTTC
TTTATCTGACACCTCTTGTCAGAATAATTCTTGTTGAATGCATAAAATTCGCACAAAGCGATACTGAATTTGACACGACT
AAACCACGTGTACGTGGTGCGCCTATCAACGTGTGTTTAACGTATGTACACTTTCCTCCCGCCGGTTTCAGGTAATGCTC
TGCTGCGTCGTCTCGTACGTATCGGAGTGTTGGATGAGTCTCGCATGAAGCTCGATTACGTTCTCGGTCTGCGTATTGAG
GATTTCCTGGAGCGTCGCCTGCAGACCCAGG-------
>22h_4a 
GGTATGGCGTGTGAAGTACACGTTGGCCAAGATCCGCAAGGCTGCCCGTGAGCTGCTGACGCTGGAGGAAAAGGACGAGA
AGCGTCTGTTCCAAGGTAAGATAGCGTATCGCGTGGTTGTTTCATTAGGTTTCATGTAGAATTCCAAATGATGAATTTTC
TTTATCTGACACCTCTTGTCAGAATAATTCTTGTTGAATGCATAAAATTCGCACAAAGCGATACTGAATTTGACACGACT
AAACCACGTGTACGTGGTGCGCCTATCAACGTGTGTTTAACGTATGTACACTTTCCTCCCGCCGGTTTCAGGTAATGCTC
TGCTGCGTCGTCTCGTACGTATCGGAGTGTTGGATGAGTCTCGCATGAAGCTCGATTACGTTCTCGGTCTGCGTATTGAG
GATTTCCTGGAGCGTCGCCTGCAGACCCAGG-------
>22h_4b 
GGTATGGCGTGTGAAGTACACGTTGGCCAAGATCCGCAAGGCTGCCCGTGAGCTGCTGACGCTGGAGGAAAAGGACGAGA
AGCGTCTGTTCCAAGGTAAGATAGCGTATCGCGTGGTTGTTTCATTAGGTTTCATGTAGAATTCCAAATGATGAATTTTC
TTTATCTGACACCTCTTGTCAGAATTATTCTTGTTGAATGCATAAAATTCGCACAAAGCGATACTGAATTTGACACGACT
AAACCACGTGTACGTGGTGCGCCTATCAACGTGTGTTTAACGTATGTACACTTTCCTCCCGCCGGTTTCAGGTAATGCTC
TGCTGCGTCGTCTCGTACGTATCGGAGTGTTGGATGAGTCTCGCATGAAGCTCGATTACGTTCTCGGTCTGCGTATTGAG
GATTTCCTGGAGCGTCGCCTGCAGACCCAGG-------
>22h_5a 
GGTATGGCGTGTGAAGTACACGTTGGCCAAGATCCGCAAGGCTGCCCGTGAGCTGCTGACGCTGGAGGAAAAGGACGAGA
AGCGTCTGTTCCAAGGTAAGATAGCGTATCGCGTGGTTGTTTCATTAGGTTTCATGTAGAATTCCAAATGATGAATTTTC
TTTATCTGACACCTCTTGTCAGAATAATTCTTGTTGAATGCATAAAATTCGCACAAAGCGATACTGAATTTGACACGACT
AAACCACGTGTACGTGGTGCGCCTATCAACGTGTGTTTAACGTATGTACACTTTCCTCCCGCCGGTTTCAGGTAATGCTC
TGCTGCGTCGTCTCGTACGTATCGGAGTGTTGGATGAGTCTCGCATGAAGCTCGATTACGTTCTCGGTCTGCGTATTGAG
GATTTCCTGGAGCGTCGCCTGCAGACCCAGG-------
>22h_5b 
GGTATGGCGTGTGAAGTACACGTTGGCCAAGATCCGCAAGGCTGCCCGTGAGCTGCTGACGCTGGAGGAAAAGGACGAGA
AGCGTCTGTTCCAAGGTAAGATAGCGTATCGCGTGGTTGTTTCATTAGGTTTCATGTAGAATTCCAAATGATGAATTTTC
TTTATCTGACACCTCTTGTCAGAATAATTCTTGTTGAATGCATAAAATTCGCACAAAGCGATACTGAATTTGACACGACT
AAACCACGTGTACGTGGTGCGCCTATCAACGTGTGTTTAACGTATGTACACTTTCCTCCCGCCGGTTTCAGGTAATGCTC
TGCTGCGTCGTCTCGTACGTATCGGAGTGTTGGATGAGTCTCGCATGAAGCTCGATTACGTTCTCGGTCTGCGTATTGAG
GATTTCCTGGAGCGTCGCCTGCAGACCCAGG-------
>22h_6a 
GGTATGGCGTGTGAAGTACACGTTGGCCAAGATCCGCAAGGCTGCCCGTGAGCTGCTGACGCTGGAGGAAAAGGACGAGA
AGCGTCTGTTCCAAGGTAAGATAGCGTATCGCGTGGTTGTTTCATTAGGTTTCATGTAGAATTCCAAATGATGAATTTTC
TTTATCTGACACCTCTTGTCAGAATAATTCTTGTTGAATGCATAAAATTCGCACAAAGCGATACTGAATTTGACACGACT
AAACCACGTGTACGTGGTGCGCCTATCAACGTGTGTTTAACGTATGTACACTTTCCTCCCGCCGGTTTCAGGTAATGCTC
TGCTGCGTCGTCTCGTACGTATCGGAGTGTTGGATGAGTCTCGCATGAAGCTCGATTACGTTCTCGGTCTGCGTATTGAG
GATTTCCTGGAGCGTCGCCTGCAGACCCAGG-------
>22h_6b 
GGTATGGCGTGTGAAGTACACGTTGGCCAAGATCCGCAAGGCTGCCCGTGAGCTGCTGACGCTGGAGGAAAAGGACGAGA
AGCGTCTGTTCCAAGGTAAGATAGCGTATCGCGTGGTTGTTTCATTAGGTTTCATGTAGAATTCCAAATGATGAATTTTC
TTTATCTGACACCTCTTGTCAGAATAATTCTTGTTGAATGCATAAAATTCGCACAAAGCGATACTGAATTTGACACGACT
AAACCACGTGTACGTGGTGCGCCTATCAACGTGTGTTTAACGTATGTACACTTTCCTCCCGCCGGTTTCAGGTAATGCTC
TGCTGCGTCGTCTCGTACGTATCGGAGTGTTGGATGAGTCTCGCATGAAGCTCGATTACGTTCTCGGTCTGCGTATTGAG
GATTTCCTGGAGCGTCGCCTGCAGACCCAGG-------
>22h_7a 
GGTATGGCGTGTGAAGTACACGTTGGCCAAGATCCGCAAGGCTGCCCGTGAGCTGCTGACGCTGGAGGAAAAGGACGAGA
AGCGTCTGTTCCAAGGTAAGATAGCGTATCGCGTGGTTGTTTCATTAGGTTTCATGTAGAATTCCAAATGATGAATTTTC
TTTATCTGACACCTCTTGTCAGAATAATTCTTGTTGAATGCATAAAATTCGCACAAAGCGATACTGAATTTGACACGACT
AAACCACGTGTACGTGGTGCGCCTATCAACGTGTGTTTAACGTATGTACACTTTCCTCCCGCCGGTTTCAGGTAATGCTC
TGCTGCGTCGTCTCGTACGTATCGGAGTGTTGGATGAGTCTCGCATGAAGCTCGATTACGTTCTCGGTCTGCGTATTGAG
GATTTCCTGGAGCGTCGCCTGCAGACCCAGG-------
>22h_7b 
GGTATGGCGTGTGAAGTACACGTTGGCCAAGATCCGCAAGGCTGCCCGTGAGCTGCTGACGCTGGAGGAAAAGGACGAGA
AGCGTCTGTTCCAAGGTAAGATAGCGTATCGCGTGGTTGTTTCATTAGGTTTCATGTAGAATTCCAAATGATGAATTTTC
TTTATCTGACACCTCTTGTCAGAATAATTCTTGTTGAATGCATAAAATTCGCACAAAGCGATACTGAATTTGACACGACT
AAACCACGTGTACGTGGTGCGCCTATCAACGTGTGTTTAACGTATGTACACTTTCCTCCCGCCGGTTTCAGGTAATGCTC
TGCTGCGTCGTCTCGTACGTATCGGAGTGTTGGATGAGTCTCGCATGAAGCTCGATTACGTTCTCGGTCTGCGTATTGAG
GATTTCCTGGAGCGTCGCCTGCAGACCCAGG-------
>22h_8a 
GGTATGGCGTGTGAAGTACACGTTGGCCAAGATCCGCAAGGCTGCCCGTGAGCTGCTGACGCTGGAGGAAAAGGACGAGA
AGCGTCTGTTCCAAGGTAAGATAGCGTATCGCGTGGTTGTTTCATTAGGTTTCATGTAGAATTCCAAATGATGAATTTTC
TTTATCTGACACCTCTTGTCAGAATAATTCTTGTTGAATGCATAAAATTCGCACAAAGCGATACTGAATTTGACACGACT
AAACCACGTGTACGTGGTGCGCCTATCAACGTGTGTTTAACGTATGTACACTTTCCTCCCGCCGGTTTCAGGTAATGCTC
TGCTGCGTCGTCTCGTACGTATCGGAGTGTTGGATGAGTCTCGCATGAAGCTCGATTACGTTCTCGGTCTGCGTATTGAG
GATTTCCTGGAGCGTCGCCTGCAGACCCAGG-------
>22h_8b 
GGTATGGCGTGTGAAGTACACGTTGGCCAAGATCCGCAAGGCTGCCCGTGAGCTGCTGACGCTGGAGGAAAAGGACGAGA
AGCGTCTGTTCCAAGGTAAGATAGCGTATCGCGTGGTTGTTTCATTAGGTTTCATGTAGAATTCCAAATGATGAATTTTC
TTTATCTGACACCTCTTGTCAGAATAATTCTTGTTGAATGCATAAAATTCGCACAAACCGATACTGAATTTGACACGACT
AAACCACGTGTACGTGGTGCGCCTATCAACGTGTGTTTAACGTATGTACACTTTCCTCCCGCCGGTTTCAGGTAATGCTC
TGCTGCGTCGTCTCGTACGTATCGGAGTGTTGGATGAGTCTCGCATGAAGCTCGATTACGTTCTCGGTCTGCGTATTGAG
GATTTCCTGGAGCGTCGCCTGCAGACCCAGG-------
>22h_9a 
GGTATGGCGTGTGAAGTACACGTTGGCCAAGATCCGCAAGGCTGCCCGTGAGCTGCTGACGCTGGAGGAAAAGGACGAGA
AGCGTCTGTTCCAAGGTAAGATAGCGTATCGCGTGGTTGTTTCATTAGGTTTCATGTAGAATTCCAAATGATGAATTTTC
TTTATCTGACACCTCTTGTCAGAATAATTCTTGTTGAATGCATAAAATTCGCACAAAGCGATACTGAATTTGACACGACT
AAACCACGTGTACGTGGTGCGCCTATCAACGTGTGTTTAACGTATGTACACTTTCCTCCCGCCGGTTTCAGGTAATGCTC
TGCTGCGTCGTCTCGTACGTATCGGAGTGTTGGATGAGTCTCGCATGAAGCTCGATTACGTTCTCGGTCTGCGTATTGAG
GATTTCCTGGAGCGTCGCCTGCAGACCCAGG-------
>22h_9b 
GGTATGGCGTGTGAAGTACACGTTGGCCAAGATCCGCAAGGCTGCCCGTGAGCTGCTGACGCTGGAGGAAAAGGACGAGA
AGCGTCTGTTCCAAGGTAAGATAGCGTATCGCGTGGTTGTTTCATTAGGTTTCATGTAGAATTCCAAATGATGAATTTTC
TTTATCTGACACCTCTTGTCAGAATAATTCTTGTTGAATGCATAAAATTCGCACAAAGCGATACTGAATTTGACACGACT
AAACCACGTGTACGTGGTGCGCCTATCAACGTGTGTTTAACGTATGTACACTTTCCTCCCGCCGGTTTCAGGTAATGCTC
TGCTGCGTCGTCTCGTACGTATCGGAGTGTTGGATGAGTCTCGCATGAAGCTCGATTACGTTCTCGGTCTGCGTATTGAG
GATTTCCTGGAGCGTCGCCTGCAGACCCAGG-------
>22h_10a 
GGTATGGCGTGTGAAGTACACGTTGGCCAAGATCCGCAAGGCTGCCCGTGAGCTGCTGACGCTGGAGGAAAAGGACGAGA
AGCGTCTGTTCCAAGGTAAGATAGCGTATCGCGTGGTTGTTTCATTAGGTTTCATGTAGAATTCCAAATGATGAATTTTC
TTTATCTGACACCTCTTGTCAGAATAATTCTTGTTGAATGCATAAAATTCGCACAAAGCGATACTGAATTTGACACGACT
AAACCACGTGTACGTGGTGCGCCTATCAACGTGTGTTTAACGTATGTACACTTTCCTCCCGCCGGTTTCAGGTAATGCTC
TGCTGCGTCGTCTCGTACGTATCGGAGTGTTGGATGAGTCTCGCATGAAGCTCGATTACGTTCTCGGTCTGCGTATTGAG
GATTTCCTGGAGCGTCGCCTGCAGACCCAGG-------
>22h_10b 
GGTATGGCGTGTGAAGTACACGTTGGCCAAGATCCGCAAGGCTGCCCGTGAGCTGCTGACGCTGGAGGAAAAGGACGAGA
AGCGTCTGTTCCAAGGTAAGATAGCGTATCGCGTGGTTGTTTCATTAGGTTTCATGTAGAATTCCAAATGATGAATTTTC
TTTATCTGACACCTCTTGTCAGAATAATTCTTGTTGAATGCATAAAATTCGCACAAACCGATACTGAATTTGACACGACT
AAACCACGTGTACGTGGTGCGCCTATCAACGTGTGTTTAACGTATGTACACTTTCCTCCCGCCGGTTTCAGGTAATGCTC
TGCTGCGTCGTCTCGTACGTATCGGAGTGTTGGATGAGTCTCGCATGAAGCTCGATTACGTTCTCGGTCTGCGTATTGAG
GATTTCCTGGAGCGTCGCCTGCAGACCCAGG-------
>22h_11a 
GGTATGGCGTGTGAAGTACACGTTGGCCAAGATCCGCAAGGCTGCCCGTGAGCTGCTGACGCTGGAGGAAAAGGACGAGA
AGCGTCTGTTCCAAGGTAAGATAGCGTATCGCGTGGTTGTTTCATTAGGTTTCATGTAGAATTCCAAATGATGAATTTTC
TTTATCTGACACCTCTTGTCAGAATAATTCTTGTTGAATGCATAAAATTCGCACAAAGCGATACTGAATTTGACACGACT
AAACCACGTGTACGTGGTGCGCCTATCAACGTGTGTTTAACGTATGTACACTTTCCTCCCGCCGGTTTCAGGTAATGCTC
TGCTGCGTCGTCTCGTACGTATCGGAGTGTTGGATGAGTCTCGCATGAAGCTCGATTACGTTCTCGGTCTGCGTATTGAG
GATTTCCTGGAGCGTCGCCTGCAGACCCAGG-------
>22h_11b 
GGTATGGCGTGTGAAGTACACGTTGGCCAAGATCCGCAAGGCTGCCCGTGAGCTGCTGACGCTGGAGGAAAAGGACGAGA
AGCGTCTGTTCCAAGGTAAGATAGCGTATCGCGTGGTTGTTTCATTAGGTTTCATGTAGAATTCCAAATGATGAATTTTC
TTTATCTGACACCTCTTGTCAGAATAATTCTTGTTGAATGCATAAAATTTGCACAAAGCGATACTGAATTTGACACGACT
AAACCACGTGTACGTGGTGCGCCTATCAACGTGTGTTTAACGTATGTACACTTTCCTCCCGCCGGTTTCAGGTAATGCTC
TGCTGCGTCGTCTCGTACGTATCGGAGTGTTGGATGAGTCTCGCATGAAGCTCGATTACGTTCTCGGTCTGCGTATTGAG
GATTTCCTGGAGCGTCGCCTGCAGACCCAGG-------
>22h_12a 
GGTATGGCGTGTGAAGTACACGTTGGCCAAGATCCGCAAGGCTGCCCGTGAGCTGCTGACGCTGGAGGAAAAGGACGAGA
AGCGTCTGTTCCAAGGTAAGATAGCGTATCGCGTGGTTGTTTCATTAGGTTTCATGTAGAATTCCAAATGATGAATTTTC
TTTATCTGACACCTCTTGTCAGAATAATTCTTGTTGAATGCATAAAATTCGCACAAAGCGATACTGAATTTGACACGACT
AAACCACGTGTACGTGGTGCGCCTATCAACGTGTGTTTAACGTATGTACACTTTCCTCCCGCCGGTTTCAGGTAATGCTC
TGCTGCGTCGTCTCGTACGTATCGGAGTGTTGGATGAGTCTCGCATGAAGCTCGATTACGTTCTCGGTCTGCGTATTGAG
GATTTCCTGGAGCGTCGCCTGCAGACCCAGG-------
>22h_12b 
GGTATGGCGTGTGAAGTACACGTTGGCCAAGATCCGCAAGGCTGCCCGTGAGCTGCTGACGCTGGAGGAAAAGGACGAGA
AGCGTCTGTTCCAAGGTAAGATAGCGTATCGCGTGGTTGTTTCATTAGGTTTCATGTAGAATTCCAAATGATGAATTTTC
TTTATCTGACACCTCTTGTCAGAATAATTCTTGTTGAATGCATAAAATTCGCACAAAGCGATACTGAATTTGACACGACT
AAACCACGTGTACGTGGTGCGCCTATCAACGTGTGTTTAACGTATGTACACTTTCCTCCCGCCGGTTTCAGGTAATGCTC
TGCTGCGTCGTCTCGTACGTATCGGAGTGTTGGATGAGTCTCGCATGAAGCTCGATTACGTTCTCGGTCTGCGTATTGAG
GATTTCCTGGAGCGTCGCCTGCAGACCCAGG-------
>23h_1a 
GGTATGGCGTGTGAAGTACACGTTGGCCAAGATCCGCAAGGCTGCCCGTGAGCTGCTGACGCTGGAGGAAAAGGACGAGA
AGCGTCTGTTCCAAGGTAAGATAGCGTATCGCGTGGTTGTTTCATTAGGTTTCATGTAGAATTCCAAATGATGAATTTTC
TTTATCTGACACCTCTTGTCAGAATAATTCTTGTTGAATGCATAAAATTCGCACAAAGCGATACTGAATTTGACACGACT
AAACCACGTGTACGTGGTGCGCCTATCAACGTGTGTTTAACGTATGTACACTTTCCTCCCGCCGGTTTCAGGTAATGCTC
TGCTGCGTCGTCTCGTACGTATCGGAGTGTTGGATGAGTCTCGCATGAAGCTCGATTACGTTCTCGGTCTGCGTATTGAG
GATTTCCTGGAGCGTCGCCTGCAGACCCAGG-------
>23h_1b 
GGTATGGCGTGTGAAGTACACGTTGGCCAAGATCCGCAAGGCTGCCCGTGAGCTGCTGACGCTGGAGGAAAAGGACGAGA
AGCGTCTGTTCCAAGGTAAGATAGCGTATCGCGTGGTTGTTTCATTAGGTTTCATGTAGAATTCCAAATGATGAATTTTC
TTTATCTGACACCTCTTGTCAGAATAATTCTTGTTGAATGCATAAAATTCGCACAAAGCGATACTGAATTTGACACGACT
AAACCACGTGTACGTGGTGCGCCTATCAACGTGTGTTTAACGTATGTACACTTTCCTCCCGCCGGTTTCAGGTAATGCTC
TGCTGCGTCGTCTCGTACGTATCGGAGTGTTGGATGAGTCTCGCATGAAGCTCGATTACGTTCTCGGTCTGCGTATTGAG
GATTTCCTGGAGCGTCGCCTGCAGACCCAGG-------
>24h_1a 
GGTATGGCGTGTGAAGTACACGTTGGCCAAGATCCGCAAGGCTGCCCGTGAGCTGCTGACGCTGGAGGAAAAGGACGAGA
AGCGTCTGTTCCAAGGTAAGATAGCGTATCGCGTGGTTGTTTCATTAGGTTTCATGTAGAATTCCAAATGATGAATTTTC
TTTATCTGACACCTCTTGTCAGAATAATTCTTGTTGAATGCATAAAATTCGCACAAAGCGATACTGAATTTGACACGACT
AAACCACGTGTACGTGGTGCGCCTATCAACGTGTGTTTAACGTATGTACACTTTCCTCCCGCCGGTTTCAGGTAATGCTC
TGCTGCGTCGTCTCGTACGTATCGGAGTGTTGGATGAGTCTCGCATGAAGCTCGATTACGTTCTCGGTCTGCGTATTGAG
GATTTCCTGGAGCGTCGCCTGCAGACCCAGG-------
>24h_1b 
GGTATGGCGTGTGAAGTACACGTTGGCCAAGATCCGCAAGGCTGCCCGTGAGCTGCTGACGCTGGAGGAAAAGGACGAGA
AGCGTCTGTTCCAAGGTAAGATAGCGTATCGCGTGGTTGTTTCATTAGGTTTCATGTAGAATTCCAAATGATGAATTTTC
TTTATCTGACACCTCTTGTCAGAATAATTCTTGTTGAATGCATAAAATTCGCACAAAGCGATACTGAATTTGACACGACT
AAACCACGTGTACGTGGTGCGCCTATCAACGTGTGTTTAACGTATGTACACTTTCCTCCCGCCGGTTTCAGGTAATGCTC
TGCTGCGTCGTCTCGTACGTATCGGAGTGTTGGATGAGTCTCGCATGAAGCTCGATTACGTTCTCGGTCTGCGTATTGAG
GATTTCCTGGAGCGTCGCCTGCAGACCCAGG-------
>25h_1a 
GGTATGGCGTGTGAAGTACACGTTGGCCAAGATCCGCAAGGCTGCCCGTGAGCTGCTGACGCTGGAGGAAAAGGACGAGA
AGCGTCTGTTCCAAGGTAAGATAGCGTATCGCGTGGTTGTTTCATTAGGTTTCATGTAGAATTCCAAATGATGAATTTTC
TTTATCTGACACCTCTTGTCAGAATAATTCTTGTTGAATGCATAAAATTCGCACAAAGCGATACTGAATTTGACACGACT
AAACCACGTGTACGTGGTGCGCCTATCAACGTGTGTTTAACGTATGTACACTTTCCTCCCGCCGGTTTCAGGTAATGCTC
TGCTGCGTCGTCTCGTACGTATCGGAGTGTTGGATGAGTCTCGCATGAAGCTCGATTACGTTCTCGGTCTGCGTATTGAG
GATTTCCTGGAGCGTCGCCTGCAGACCCAGG-------
>25h_1b 
GGTATGGCGTGTGAAGTACACGTTGGCCAAGATCCGCAAGGCTGCCCGTGAGCTGCTGACGCTGGAGGAAAAGGACGAGA
AGCGTCTGTTCCAAGGTAAGATAGCGTATCGCGTGGTTGTTTCATTAGGTTTCATGTAGAATTCCAAATGATGAATTTTC
TTTATCTGACACCTCTTGTCAGAATAATTCTTGTTGAATGCATAAAATTCGCACAAAGCGATACTGAATTTGACACGACT
AAACCACGTGTACGTGGTGCGCCTATCAACGTGTGTTTAACGTATGTACACTTTCCTCCCGCCGGTTTCAGGTAATGCTC
TGCTGCGTCGTCTCGTACGTATCGGAGTGTTGGATGAGTCTCGCATGAAGCTCGATTACGTTCTCGGTCTGCGTATTGAG
GATTTCCTGGAGCGTCGCCTGCAGACCCAGG-------
>25h_3a 
GGTATGGCGTGTGAAGTACACGTTGGCCAAGATCCGCAAGGCTGCCCGTGAGCTGCTGACGCTGGAGGAAAAGGACGAGA
AGCGTCTGTTCCAAGGTAAGATAGCGTATCGCGTGGTTGTTTCATTAGGTTTCATGTAGAATTCCAAATGATGAATTTTC
TTTATCTGACACCTCTTGTCAGAATAATTCTTGTTGAATGCATAAAATTCGCACAAAGCGATACTGAATTTGACACGACT
AAACCACGTGTACGTGGTGCGCCTATCAACGTGTGTTTAACGTATGTACACTTTCCTCCCGCCGGTTTCAGGTAATGCTC
TGCTGCGTCGTCTCGTACGTATCGGAGTGTTGGATGAGTCTCGCATGAAGCTCGATTACGTTCTCGGTCTGCGCATTGAG
GATTTCCTGGAGCGTCGCCTGCAGACCCAGG-------
>25h_3b 
GGTATGGCGTGTGAAGTACACGTTGGCCAAGATCCGCAAGGCTGCCCGTGAGCTGCTGACGCTGGAGGAAAAGGACGAGA
AGCGTCTGTTCCAAGGTAAGATAGCGTATCGCGTGGTTGTTTCATTAGGTTTCATGTAGAATTCCAAATGATGAATTTTC
TTTATCTGACACCTCTTGTCAGAATAATTCTTGTTGAATGCATAAAATTCGCACAAAGCGATACTGAATTTGACACGACT
AAACCACGTGTACGTGGTGCGCCTATCAACGTGTGTTTAACGTATGTACACTTTCCTCCCGCCGGTTTCAGGTAATGCTC
TGCTGCGTCGTCTCGTACGTATCGGAGTGTTGGATGAGTCTCGCATGAAGCTCGATTACGTTCTCGGTCTGCGCATTGAG
GATTTCCTGGAGCGTCGCCTGCAGACCCAGG-------
>25h_4a 
GGTATGGCGTGTGAAGTACACGTTGGCCAAGATCCGCAAGGCTGCCCGTGAGCTGCTGACGCTGGAGGAAAAGGACGAGA
AGCGTCTGTTCCAAGGTAAGATAGCGTATCGCGTGGTTGTTTCATTAGGTTTCATGTAGAATTCCAAATGATGAATTTTC
TTTATCTGACACCTCTTGTCAGAATAATTCTTGTTGAATGCATAAAATTCGCACAAAGCGATACTGAATTTGACACGACT
AAACCACGTGTACGTGGTGCGCCTATCAACGTGTGTTTAACGTATGTACACTTTCCTCCCGCCGGTTTCAGGTAATGCTC
TGCTGCGTCGTCTCGTACGTATCGGAGTGTTGGATGAGTCTCGCATGAAGCTCGATTACGTTCTCGGTCTGCGTATTGAG
GATTTCCTGGAGCGTCGCCTGCAGACCCAGG-------
>25h_4b 
GGTATGGCGTGTGAAGTACACGTTGGCCAAGATCCGCAAGGCTGCCCGTGAGCTGCTGACGCTGGAGGAAAAGGACGAGA
AGCGTCTGTTCCAAGGTAAGATAGCGTATCGCGTGGTTGTTTCATTAGGTTTCATGTAGAATTCCAAATGATGAATTTTC
TTTATCTGACACCTCTTGTCAGAATAATTCTTGTTGAATGCATAAAATTCGCACAAAGCGATACTGAATTTGACACGACT
AAACCACGTGTACGTGGTGCGCCTATCAACGTGTGTTTAACGTATGTACACTTTCCTCCCGCCGGTTTCAGGTAATGCTC
TGCTGCGTCGTCTCGTACGTATCGGAGTGTTGGATGAGTCTCGCATGAAGCTCGATTACGTTCTCGGTCTGCGTATTGAG
GATTTCCTGGAGCGTCGCCTGCAGACCCAGG-------
>26h_1a 
GGTATGGCGTGTGAAGTACACGTTGGCCAAGATCCGCAAGGCTGCCCGTGAGCTGCTGACGCTGGAGGAAAAGGACGAGA
AGCGTCTGTTCCAAGGTAAGATAGCGTATCGCGTGGTTGTTTCATTAGGTTTCATGTAGAATTCCAAATGATGAATTTTC
TTTATCTGACACCTCTTGTCAGAATAATTCTTGTTGAATGCATAAAATTCGCACAAAGCGATACTGAATTTGACACGACT
AAACCACGTGTACGTGGTGCGCCTATCAACGTGTGTTTAACGTATGTACACTTTCCTCCCGCCGGTTTCAGGTAATGCTC
TGCTGCGTCGTCTCGTACGTATCGGAGTGTTGGATGAGTCTCGCATGAAGCTCGATTACGTTCTCGGTCTGCGTATTGAG
GATTTCCTGGAGCGTCGCCTGCAGACCCAGG-------
>26h_1b 
GGTATGGCGTGTGAAGTACACGTTGGCCAAGATCCGCAAGGCTGCCCGTGAGCTGCTGACGCTGGAGGAAAAGGACGAGA
AGCGTCTGTTCCAAGGTAAGATAGCGTATCGCGTGGTTGTTTCATTAGGTTTCATGTAGAATTCCAAATGATGAATTTTC
TTTATCTGACACCTCTTGTCAGAATAATTCTTGTTGAATGCATAAAATTCGCACAAAGCGATACTGAATTTGACACGACT
AAACCACGTGTACGTGGTGCGCCTATCAACGTGTGTTTAACGTATGTACACTTTCCTCCCGCCGGTTTCAGGTAATGCTC
TGCTGCGTCGTCTCGTACGTATCGGAGTGTTGGATGAGTCTCGCATGAAGCTCGATTACGTTCTCGGTCTGCGTATTGAG
GATTTCCTGGAGCGTCGCCTGCAGACCCAGG-------
>26h_2a 
GGTATGGCGTGTGAAGTACACGTTGGCCAAGATCCGCAAGGCTGCCCGTGAGCTGCTGACGCTGGAGGAAAAGGACGAGA
AGCGTCTGTTCCAAGGTAAGATAGCGTATCGCGTGGTTGTTTCATTAGGTTTCATGTAGAATTCCAAATGATGAATTTTC
TTTATCTGACACCTCTTGTCAGAATAATTCTTGTTGAATGCATAAAATTCGCACAAAGCGATACTGAATTTGACACGACT
AAACCACGTGTACGTGGTGCGCCTATCAACGTGTGTTTAACGTATGTACACTTTCCTCCCGCCGGTTTCAGGTAATGCTC
TGCTGCGTCGTCTCGTACGTATCGGAGTGTTGGATGAGTCTCGCATGAAGCTCGATTACGTTCTCGGTCTGCGTATTGAG
GATTTCCTGGAGCGTCGCCTGCAGACCCAGG-------
>26h_2b 
GGTATGGCGTGTGAAGTACACGTTGGCCAAGATCCGCAAGGCTGCCCGTGAGCTGCTGACGCTGGAGGAAAAGGACGAGA
AGCGTCTGTTCCAAGGTAAGATAGCGTATCGCGTGGTTGTTTCATTAGGTTTCATGTAGAATTCCAAATGATGAATTTTC
TTTATCTGACACCTCTTGTCAGAATTATTCTTGTTGAATGCATAAAATTCGCACAAAGCGATACTGAATTTGACACGACT
AAACCACGTGTACGTGGTGCGCCTATCAACGTGTGTTTAACGTATGTACACTTTCCTCCCGCCGGTTTCAGGTAATGCTC
TGCTGCGTCGTCTCGTACGTATCGGAGTGTTGGATGAGTCTCGCATGAAGCTCGATTACGTTCTCGGTCTGCGTATTGAG
GATTTCCTGGAGCGTCGCCTGCAGACCCAGG-------
>26h_3a 
GGTATGGCGTGTGAAGTACACGTTGGCCAAGATCCGCAAGGCTGCCCGTGAGCTGCTGACGCTGGAGGAAAAGGACGAGA
AGCGTCTGTTCCAAGGTAAGATAGCGTATCGCGTGGTTGTTTCATTAGGTTTCATGTAGAATTCCAAATGATGAATTTTC
TTTATCTGACACCTCTTGTCAGAATAATTCTTGTTGAATGCATAAAATTCGCACAAAGCGATACTGAATTTGACACGACT
AAACCACGTGTACGTGGTGCGCCTATCAACGTGTGTTTAACGTATGTACACTTTCCTCCCGCCGGTTTCAGGTAATGCTC
TGCTGCGTCGTCTCGTACGTATCGGAGTGTTGGATGAGTCTCGCATGAAGCTCGATTACGTTCTCGGTCTGCGTATTGAG
GATTTCCTGGAGCGTCGCCTGCAGACCCAGG-------
>26h_3b 
GGTATGGCGTGTGAAGTACACGTTGGCCAAGATCCGCAAGGCTGCCCGTGAGCTGCTGACGCTGGAGGAAAAGGACGAGA
AGCGTCTGTTCCAAGGTAAGATAGCGTATCGCGTGGTTGTTTCATTAGGTTTCATGTAGAATTCCAAATGATGAATTTTC
TTTATCTGACACCTCTTGTCAGAATAATTCTTGTTGAATGCATAAAATTCGCACAAAGCGATACTGAATTTGACACGACT
AAACCACGTGTACGTGGTGCGCCTATCAACGTGTGTTTAACGTATGTACACTTTCCTCCCGCCGGTTTCAGGTAATGCTC
TGCTGCGTCGTCTCGTACGTATCGGAGTGTTGGATGAGTCTCGCATGAAGCTCGATTACGTTCTCGGTCTGCGTATTGAG
GATTTCCTGGAGCGTCGCCTGCAGACCCAGG-------
>26h_4a 
GGTATGGCGTGTGAAGTACACGTTGGCCAAGATCCGCAAGGCTGCCCGTGAGCTGCTGACGCTGGAGGAAAAGGACGAGA
AGCGTCTGTTCCAAGGTAAGATAGCGTATCGCGTGGTTGTTTCATTAGGTTTCATGTAGAATTCCAAATGATGAATTTTC
TTTATCTGACACCTCTTGTCAGAATAATTCTTGTTGAATGCATAAAATTCGCACAAAGCGATACTGAATTTGACACGACT
AAACCACGTGTACGTGGTGCGCCTATCAACGTGTGTTTAACGTATGTACACTTTCCTCCCGCCGGTTTCAGGTAATGCTC
TGCTGCGTCGTCTCGTACGTATCGGAGTGTTGGATGAGTCTCGCATGAAGCTCGATTACGTTCTCGGTCTGCGTATTGAG
GATTTCCTGGAGCGTCGCCTGCAGACCCAGG-------
>26h_4b 
GGTATGGCGTGTGAAGTACACGTTGGCCAAGATCCGCAAGGCTGCCCGTGAGCTGCTGACGCTGGAGGAAAAGGACGAGA
AGCGTCTGTTCCAAGGTAAGATAGCGTATCGCGTGGTTGTTTCATTAGGTTTCATGTAGAATTCCAAATGATGAATTTTC
TTTATCTGACACCTCTTGTCAGAATAATTCTTGTTGAATGCATAAAATTCGCACAAAGCGATACTGAATTTGACACGACT
AAACCACGTGTACGTGGTGCGCCTATCAACGTGTGTTTAACGTATGTACACTTTCCTCCCGCCGGTTTCAGGTAATGCTC
TGCTGCGTCGTCTCGTACGTATCGGAGTGTTGGATGAGTCTCGCATGAAGCTCGATTACGTTCTCGGTCTGCGTATTGAG
GATTTCCTGGAGCGTCGCCTGCAGACCCAGG-------
>26h_5a 
GGTATGGCGTGTGAAGTACACGTTGGCCAAGATCCGCAAGGCTGCCCGTGAGCTGCTGACGCTGGAGGAAAAGGACGAGA
AGCGTCTGTTCCAAGGTAAGATAGCGTATCGCGTGGTTGTTTCATTAGGTTTCATGTAGAATTCCAAATGATGAATTTTC
TTTATCTGACACCTCTTGTCAGAATAATTCTTGTTGAATGCATAAAATTCGCACAAAGCGATACTGAATTTGACACGACT
AAACCACGTGTACGTGGTGCGCCTATCAACGTGTGTTTAACGTATGTACACTTTCCTCCCGCCGGTTTCAGGTAATGCTC
TGCTGCGTCGTCTCGTACGTATCGGAGTGTTGGATGAGTCTCGCATGAAGCTCGATTACGTTCTCGGTCTGCGTATTGAG
GATTTCCTGGAGCGTCGCCTGCAGACCCAGG-------
>26h_5b 
GGTATGGCGTGTGAAGTACACGTTGGCCAAGATCCGCAAGGCTGCCCGTGAGCTGCTGACGCTGGAGGAAAAGGACGAGA
AGCGTCTGTTCCAAGGTAAGATAGCGTATCGCGTGGTTGTTTCATTAGGTTTCATGTAGAATTCCAAATGATGAATTTTC
TTTATCTGACACCTCTTGTCAGAATAATTCTTGTTGAATGCATAAAATTCGCACAAAGCGATACTGAATTTGACACGACT
AAACCACGTGTACGTGGTGCGCCTATCAACGTGTGTTTAACGTATGTACACTTTCCTCCCGCCGGTTTCAGGTAATGCTC
TGCTGCGTCGTCTCGTACGTATCGGAGTGTTGGATGAGTCTCGCATGAAGCTCGATTACGTTCTCGGTCTGCGTATTGAG
GATTTCCTGGAGCGTCGCCTGCAGACCCAGG-------
>26h_6a 
GGTATGGCGTGTGAAGTACACGTTGGCCAAGATCCGCAAGGCTGCCCGTGAGCTGCTGACGCTGGAGGAAAAGGACGAGA
AGCGTCTGTTCCAAGGTAAGATAGCGTATCGCGTGGTTGTTTCATTAGGTTTCATGTAGAATTCCAAATGATGAATTTTC
TTTATCTGACACCTCTTGTCAGAATAATTCTTGTTGAATGCATAAAATTCGCACAAAGCGATACTGAATTTGACACGACT
AAACCACGTGTACGTGGTGCGCCTATCAACGTGTGTTTAACGTATGTACACTTTCCTCCCGCCGGTTTCAGGTAATGCTC
TGCTGCGTCGTCTCGTACGTATCGGAGTGTTGGATGAGTCTCGCATGAAGCTCGATTACGTTCTCGGTCTGCGTATTGAG
GATTTCCTGGAGCGTCGCCTGCAGACCCAGG-------
>26h_6b 
GGTATGGCGTGTGAAGTACACGTTGGCCAAGATCCGCAAGGCTGCCCGTGAGCTGCTGACGCTGGAGGAAAAGGACGAGA
AGCGTCTGTTCCAAGGTAAGATAGCGTATCGCGTGGTTGTTTCATTAGGTTTCATGTAGAATTCCAAATGATGAATTTTC
TTTATCTGACACCTCTTGTCAGAATAATTCTTGTTGAATGCATAAAATTCGCACAAAGCGATACTGAATTTGACACGACT
AAACCACGTGTACGTGGTGCGCCTATCAACGTGTGTTTAACGTATGTACACTTTCCTCCTGCCGGTTTCAGGTAATGCTC
TGCTGCGTCGTCTCGTACGTATCGGAGTGTTGGATGAGTCTCGCATGAAGCTCGATTACGTTCTCGGTCTGCGTATTGAG
GATTTCCTGGAGCGTCGCCTGCAGACCCAGG-------
>26h_7a 
GGTATGGCGTGTGAAGTACACGTTGGCCAAGATCCGCAAGGCTGCCCGTGAGCTGCTGACGCTGGAGGAAAAGGACGAGA
AGCGTCTGTTCCAAGGTAAGATAGCGTATCGCGTGGTTGTTTCATTAGGTTTCATGTAGAATTCCAAATGATGAATTTTC
TTTATCTGACACCTCTTGTCAGAATAATTCTTGTTGAATGCATAAAATTCGCACAAAGCGATACTGAATTTGACACGACT
AAACCACGTGTACGTGGTGCGCCTATCAACGTGTGTTTAACGTATGTACACTTTCCTCCCGCCGGTTTCAGGTAATGCTC
TGCTGCGTCGTCTCGTACGTATCGGAGTGTTGGATGAGTCTCGCATGAAGCTCGATTACGTTCTCGGTCTGCGTATTGAG
GATTTCCTGGAGCGTCGCCTGCAGACCCAGG-------
>26h_7b 
GGTATGGCGTGTGAAGTACACGTTGGCCAAGATCCGCAAGGCTGCCCGTGAGCTGCTGACGCTGGAGGAAAAGGACGAGA
AGCGTCTGTTCCAAGGTAAGATAGCGTATCGCGTGGTTGTTTCATTAGGTTTCATGTAGAATTCCAAATGATGAATTTTC
TTTATCTGACACCTCTTGTCAGAATAATTCTTGTTGAATGCATAAAATTCGCACAAAGCGATACTGAATTTGACACGACT
AAACCACGTGTACGTGGTGCGCCTATCAACGTGTGTTTAACGTATGTACACTTTCCTCCCGCCGGTTTCAGGTAATGCTC
TGCTGCGTCGTCTCGTACGTATCGGAGTGTTGGATGAGTCTCGCATGAAGCTCGATTACGTTCTCGGTCTGCGTATTGAG
GATTTCCTGGAGCGTCGCCTGCAGACCCAGG-------
>26h_8a 
GGTATGGCGTGTGAAGTACACGTTGGCCAAGATCCGCAAGGCTGCCCGTGAGCTGCTGACGCTGGAGGAAAAGGACGAGA
AGCGTCTGTTCCAAGGTAAGATAGCGTATCGCGTGGTTGTTTCATTAGGTTTCATGTAGAATTCCAAATGATGAATTTTC
TTTATCTGACACCTCTTGTCAGAATAATTCTTGTTGAATGCATAAAATTCGCACAAAGCGATACTGAATTTGACACGACT
AAACCACGTGTACGTGGTGCGCCTATCAACGTGTGTTTAACGTATGTACACTTTCCTCCCGCCGGTTTCAGGTAATGCTC
TGCTGCGTCGTCTCGTACGTATCGGAGTGTTGGATGAGTCTCGCATGAAGCTCGATTACGTTCTCGGTCTGCGTATTGAG
GATTTCCTGGAGCGTCGCCTGCAGACCCAGG-------
>26h_8b 
GGTATGGCGTGTGAAGTACACGTTGGCCAAGATCCGCAAGGCTGCCCGTGAGCTGCTGACGCTGGAGGAAAAGGACGAGA
AGCGTCTGTTCCAAGGTAAGATAGCGTATCGCGTGGTTGTTTCATTAGGTTTCATGTAGAATTCCAAATGATGAATTTTC
TTTATCTGACACCTCTTGTCAGAATAATTCTTGTTGAATGCATAAAATTCGCACAAAGCGATACTGAATTTGACACGACT
AAACCACGTGTACGTGGTGCGCCTATCAACGTGTGTTTAACGTATGTACACTTTCCTCCCGCCGGTTTCAGGTAATGCTC
TGCTGCGTCGTCTCGTACGTATCGGAGTGTTGGATGAGTCTCGCATGAAGCTCGATTACGTTCTCGGTCTGCGTATTGAG
GATTTCCTGGAGCGTCGCCTGCAGACCCAGG-------
>26h_9a 
GGTATGGCGTGTGAAGTACACGTTGGCCAAGATCCGCAAGGCTGCCCGTGAGCTGCTGACGCTGGAGGAAAAGGACGAGA
AGCGTCTGTTCCAAGGTAAGATAGCGTATCGCGTGGTTGTTTCATTAGGTTTCATGTAGAATTCCAAATGATGAATTTTC
TTTATCTGACACCTCTTGTCAGAATAATTCTTGTTGAATGCATAAAATTCGCACAAAGCGATACTGAATTTGACACGACT
AAACCACGTGTACGTGGTGCGCCTATCAACGTGTGTTTAACGTATGTACACTTTCCTCCCGCCGGTTTCAGGTAATGCTC
TGCTGCGTCGTCTCGTACGTATCGGAGTGTTGGATGAGTCTCGCATGAAGCTCGATTACGTTCTCGGTCTGCGTATTGAG
GATTTCCTGGAGCGTCGCCTGCAGACCCAGG-------
>26h_9b 
GGTATGGCGTGTGAAGTACACGTTGGCCAAGATCCGCAAGGCTGCCCGTGAGCTGCTGACGCTGGAGGAAAAGGACGAGA
AGCGTCTGTTCCAAGGTAAGATAGCGTATCGCGTGGTTGTTTCATTAGGTTTCATGTAGAATTCCAAATGATGAATTTTC
TTTATCTGACACCTCTTGTCAGAATAATTCTTGTTGAATGCATAAAATTCGCACAAAGCGATACTGAATTTGACACGACT
AAACCACGTGTACGTGGTGCGCCTATCAACGTGTGTTTAACGTATGTACACTTTCCTCCCGCCGGTTTCAGGTAATGCTC
TGCTGCGTCGTCTCGTACGTATCGGAGTGTTGGATGAGTCTCGCATGAAGCTCGATTACGTTCTCGGTCTGCGTATTGAG
GATTTCCTGGAGCGTCGCCTGCAGACCCAGG-------
>26h_10a 
GGTATGGCGTGTGAAGTACACGTTGGCCAAGATCCGCAAGGCTGCCCGTGAGCTGCTGACGCTGGAGGAAAAGGACGAGA
AGCGTCTGTTCCAAGGTAAGATAGCGTATCGCGTGGTTGTTTCATTAGGTTTCATGTAGAATTCCAAATGATGAATTTTC
TTTATCTGACACCTCTTGTCAGAATAATTCTTGTTGAATGCATAAAATTCGCACAAAGCGATACTGAATTTGACACGACT
AAACCACGTGTACGTGGTGCGCCTATCAACGTGTGTTTAACGTATGTACACTTTCCTCCCGCCGGTTTCAGGTAATGCTC
TGCTGCGTCGTCTCGTACGTATCGGAGTGTTGGATGAGTCTCGCATGAAGCTCGATTACGTTCTCGGTCTGCGTATTGAG
GATTTCCTGGAGCGTCGCCTGCAGACCCAGG-------
>26h_10b 
GGTATGGCGTGTGAAGTACACGTTGGCCAAGATCCGCAAGGCTGCCCGTGAGCTGCTGACGCTGGAGGAAAAGGACGAGA
AGCGTCTGTTCCAAGGTAAGATAGCGTATCGCGTGGTTGTTTCATTAGGTTTCATGTAGAATTCCAAATGATGAATTTTC
TTTATCTGACACCTCTTGTCAGAATAATTCTTGTTGAATGCATAAAATTCGCACAAAGCGATACTGAATTTGACACGACT
AAACCACGTGTACGTGGTGCGCCTATCAACGTGTGTTTAACGTATGTACACTTTCCTCCCGCCGGTTTCAGGTAATGCTC
TGCTGCGTCGTCTCGTACGTATCGGAGTGTTGGATGAGTCTCGCATGAAGCTCGATTACGTTCTCGGTCTGCGTATTGAG
GATTTCCTGGAGCGTCGCCTGCAGACCCAGG-------
>26h_11a 
GGTATGGCGTGTGAAGTACACGTTGGCCAAGATCCGCAAGGCTGCCCGTGAGCTGCTGACGCTGGAGGAAAAGGACGAGA
AGCGTCTGTTCCAAGGTAAGATAGCGTATCGCGTGGTTGTTTCATTAGGTTTCATGTAGAATTCCAAATGATGAATTTTC
TTTATCTGACACCTCTTGTCAGAATAATTCTTGTTGAATGCATAAAATTCGCACAAAGCGATACTGAATTTGACACGACT
AAACCACGTGTACGTGGTGCGCCTATCAACGTGTGTTTAACGTATGTACACTTTCCTCCCGCCGGTTTCAGGTAATGCTC
TGCTGCGTCGTCTCGTACGTATCGGAGTGTTGGATGAGTCTCGCATGAAGCTCGATTACGTTCTCGGTCTGCGTATTGAG
GATTTCCTGGAGCGTCGCCTGCAGACCCAGG-------
>26h_11b 
GGTATGGCGTGTGAAGTACACGTTGGCCAAGATCCGCAAGGCTGCCCGTGAGCTGCTGACGCTGGAGGAAAAGGACGAGA
AGCGTCTGTTCCAAGGTAAGATAGCGTATCGCGTGGTTGTTTCATTAGGTTTCATGTAGAATTCCAAATGATGAATTTTC
TTTATCTGACACCTCTTGTCAGAATAATTCTTGTTGAATGCATAAAATTCGCACAAAGCGATACTGAATTTGACACGACT
AAACCACGTGTACGTGGTGCGCCTATCAACGTGTGTTTAACGTATGTACACTTTCCTCCCGCCGGTTTCAGGTAATGCTC
TGCTGCGTCGTCTCGTACGTATCGGAGTGTTGGATGAGTCTCGCATGAAGCTCGATTACGTTCTCGGTCTGCGTATTGAG
GATTTCCTGGAGCGTCGCCTGCAGACCCAGG-------
>26h_12a 
GGTATGGCGTGTGAAGTACACGTTGGCCAAGATCCGCAAGGCTGCCCGTGAGCTGCTGACGCTGGAGGAAAAGGACGAGA
AGCGTCTGTTCCAAGGTAAGATAGCGTATCGCGTGGTTGTTTCATTAGGTTTCATGTAGAATTCCAAATGATGAATTTTC
TTTATCTGACACCTCTTGTCAGAATAATTCTTGTTGAATGCATAAAATTCGCACAAAGCGATACTGAATTTGACACGACT
AAACCACGTGTACGTGGTGCGCCTATCAACGTGTGTTTAACGTATGTACACTTTCCTCCCGCCGGTTTCAGGTAATGCTC
TGCTGCGTCGTCTCGTACGTATCGGAGTGTTGGATGAGTCTCGCATGAAGCTCGATTACGTTCTCGGTCTGCGTATTGAG
GATTTCCTGGAGCGTCGCCTGCAGACCCAGG-------
>26h_12b 
GGTATGGCGTGTGAAGTACACGTTGGCCAAGATCCGCAAGGCTGCCCGTGAGCTGCTGACGCTGGAGGAAAAGGACGAGA
AGCGTCTGTTCCAAGGTAAGATAGCGTATCGCGTGGTTGTTTCATTAGGTTTCATGTAGAATTCCAAATGATGAATTTTC
TTTATCTGACACCTCTTGTCAGAATAATTCTTGTTGAATGCATAAAATTCGCACAAAGCGATACTGAATTTGACACGACT
AAACCACGTGTACGTGGTGCGCCTATCAACGTGTGTTTAACGTATGTACACTTTCCTCCCGCCGGTTTCAGGTAATGCTC
TGCTGCGTCGTCTCGTACGTATCGGAGTGTTGGATGAGTCTCGCATGAAGCTCGATTACGTTCTCGGTCTGCGTATTGAG
GATTTCCTGGAGCGTCGCCTGCAGACCCAGG-------
>27h_1a 
GGTATGGCGTGTGAAGTACACGTTGGCCAAGATCCGCAAGGCTGCCCGTGAGCTGCTGACGCTGGAGGAAAAGGACGAGA
AGCGTCTGTTCCAAGGTAAGATAGCGTATCGCGTGGTTGTTTCATTAGGTTTCATGTAGAATTCCAAATGATGAATTTTC
TTTATCTGACACCTCTTGTCAGAATAATTCTTGTTGAATGCATAAAATTCGCACAAAGCGATACTGAATTTGACACGACT
AAACCACGTGTACGTGGTGCGCCTATCAACGTGTGTTTAACGTATGTACACTTTCCTCCCGCCGGTTTCAGGTAATGCTC
TGCTGCGTCGTCTCGTACGTATCGGAGTGTTGGATGAGTCTCGCATGAAGCTCGATTACGTTCTCGGTCTGCGTATTGAG
GATTTCCTGGAGCGTCGCCTGCAGACCCAGG-------
>27h_1b 
GGTATGGCGTGTGAAGTACACGTTGGCCAAGATCCGCAAGGCTGCCCGTGAGCTGCTGACGCTGGAGGAAAAGGACGAGA
AGCGTCTGTTCCAAGGTAAGATAGCGTATCGCGTGGTTGTTTCATTAGGTTTCATGTAGAATTCCAAATGATGAATTTTC
TTTATCTGACACCTCTTGTCAGAATAATTCTTGTTGAATGCATAAAATTCGCACAAAGCGATACTGAATTTGACACGACT
AAACCACGTGTACGTGGTGCGCCTATCAACGTGTGTTTAACGTATGTACACTTTCCTCCCGCCGGTTTCAGGTAATGCTC
TGCTGCGTCGTCTCGTACGTATCGGAGTGTTGGATGAGTCTCGCATGAAGCTCGATTACGTTCTCGGTCTGCGTATTGAG
GATTTCCTGGAGCGTCGCCTGCAGACCCAGG-------
>27h_2a 
GGTATGGCGTGTGAAGTACACGTTGGCCAAGATCCGCAAGGCTGCCCGTGAGCTGCTGACGCTGGAGGAAAAGGACGAGA
AGCGTCTGTTCCAAGGTAAGATAGCGTATCGCGTGGTTGTTTCATTAGGTTTCATGTAGAATTCCAAATGATGAATTTTC
TTTATCTGACACCTCTTGTCAGAATAATTCTTGTTGAATGCATAAAATTCGCACAAAGCGATACTGAATTTGACACGACT
AAACCACGTGTACGTGGTGCGCCTATCAACGTGTGTTTAACGTATGTACACTTTCCTCCCGCCGGTTTCAGGTAATGCTC
TGCTGCGTCGTCTCGTACGTATCGGAGTGTTGGATGAGTCTCGCATGAAGCTCGATTACGTTCTCGGTCTGCGTATTGAG
GATTTCCTGGAGCGTCGCCTGCAGACCCAGG-------
>27h_2b 
GGTATGGCGTGTGAAGTACACGTTGGCCAAGATCCGCAAGGCTGCCCGTGAGCTGCTGACGCTGGAGGAAAAGGACGAGA
AGCGTCTGTTCCAAGGTAAGATAGCGTATCGCGTGGTTGTTTCATTAGGTTTCATGTAGAATTCCAAATGATGAATTTTC
TTTATCTGACACCTCTTGTCAGAATAATTCTTGTTGAATGCATAAAATTCGCACAAAGCGATACTGAATTTGACACGACT
AAACCACGTGTACGTGGTGCGCCTATCAACGTGTGTTTAACGTATGTACACTTTCCTCCCGCCGGTTTCAGGTAATGCTC
TGCTGCGTCGTCTCGTACGTATCGGAGTGTTGGATGAGTCTCGCATGAAGCTCGATTACGTTCTCGGTCTGCGTATTGAG
GATTTCCTGGAGCGTCGCCTGCAGACCCAGG-------
>29h_3a 
GGTATGGCGTGTGAAGTACACGTTGGCCAAGATCCGCAAGGCTGCCCGTGAGCTGCTGACGCTGGAGGAAAAGGACGAGA
AGCGTCTGTTCCAAGGTAAGATAGCGTATCGCGTAGTTGTTTCATTAGGTTTCATGTAGAGTTCCAAATGATGAATTTTC
TTCATCTGACACCTCTTGTCAGAACAATTCTTGTTGAATGCATGAAATTCGCACAAAGCGATACTGAATTTGACACGACT
AAACCACGTGTACGTGGTGCGCCTATCAACGTGTGTTTAACGTATGTACACTTTCCTCCCGCCGGTTTCAGGTAATGCTC
TGCTGCGTCGTCTCGTACGTATCGGAGTGTTGGATGAGTCTCGCATGAAGCTCGATTACGTTCTCGGTCTGCGTATTGAG
GATTTCCTGGAGCGTCGCCTGCAGACCCAGG-------
>29h_3b 
GGTATGGCGTGTGAAGTACACGTTGGCCAAGATCCGCAAGGCTGCCCGTGAGCTGCTGACGCTGGAGGAAAAGGACGAGA
AGCGTCTGTTCCAAGGTAAGATAGCGTATCGCGTAGTTGTTTCATTAGGTTTCATGTAGAGTTCCAAATGATGAATTTTC
TTCATCTGACACCTCTTGTCAGAACAATTCTTGTTGAATGCATGAAATTCGCACAAAGCGATACTGAATTTGACACGACT
AAACCACGTGTACGTGGTGCGCCTATCAACGTGTGTTTAACGTATGTACACTTTCCTCCCGCCGGTTTCAGGTAATGCTC
TGCTGCGTCGTCTCGTACGTATCGGAGTGTTGGATGAGTCTCGCATGAAGCTCGATTACGTTCTCGGTCTGCGTATTGAG
GATTTCCTGGAGCGTCGCCTGCAGACCCAGG-------
>29h_4a 
GGTATGGCGTGTGAAGTACACGTTGGCCAAGATCCGCAAGGCTGCCCGTGAGCTGCTGACGCTGGAGGAAAAGGACGAGA
AGCGTCTGTTCCAAGGTAAGATAGCGTATCGCGTAGTTGTTTCATTAGGTTTCATGTAGAGTTCCAAATGATGAATTTTC
TTCATCTGACACCTCTTGTCAGAACAATTCTTGTTGAATGCATGAAATTCGCACAAAGCGATACTGAATTTGACACGACT
AAACCACGTGTACGTGGTGCGCCTATCAACGTGTGTTTAACGTATGTACACTTTCCTCCCGCCGGTTTCAGGTAATGCTC
TGCTGCGTCGTCTCGTACGTATCGGAGTGTTGGATGAGTCTCGCATGAAGCTCGATTACGTTCTCGGTCTGCGTATTGAG
GATTTCCTGGAGCGGCGCCTGCACACCCCGG-------
>29h_4b 
GGTATGGCGTGTGAAGTACACGTTGGCCAAGATCCGCAAGGCTGCCCGTGAGCTGCTGACGCTGGAGGAAAAGGACGAGA
AGCGTCTGTTCCAAGGTAAGATAGCGTATCGCGTAGTTGTTTCATTAGGTTTCATGTAGAGTTCCAAATGATGAATTTTC
TTCATCTGACACCTCTTGTCAGAACAATTCTTGTTGAATGCATGAAATTCGCACAAAGCGATACTGAATTTGAAACGACT
AAACCACGTGTACGTGGTGCGCCTATCAACGTGTGTTTAACGTATGTACACTTTCCTCCCGCCGGTTTCAGGTAATGCTC
TGCTGCGTCGTCTCGTACGTATCGGAGTGTTGGATGAGTCTCGCATGAAGCTCGATTACGTTCTCGGTCTGCGTATTGAG
GATTTCCTGGAGCGGCGCCTGCACACCCCGG-------
>29h_5a 
GGTATGGCGTGTGAAGTACACGTTGGCCAAGATCCGCAAGGCTGCCCGTGAGCTGCTGACGCTGGAGGAAAAGGACGAGA
AGCGTCTGTTCCAAGGTAAGATAGCGTATCGCGTAGTTGTTTCATTAGGTTTCATGTAGAGTTCCAAATGATGAATTTTC
TTCATCTGACACCTCTTGTCAGAACAATTCTTGTTGAATGCATGAAATTCGCACAAAGCGATACTGAATTTGACACGACT
AAACCACGTGTACGTGGTGCGCCTATCAACGTGTGTTTAACGTATGTACACTTTCCTCCCGCCGGTTTCAGGTAATGCTC
TGCTGCGTCGTCTCGTACGTATCGGAGTGTTGGATGAGTCTCGCATGAAGCTCGATTACGTTCTCGGTCTGCGTATTGAG
GATTTCCTGGAGCGTCGCCTGCAGACCCAGG-------
>29h_5b 
GGTATGGCGTGTGAAGTACACGTTGGCCAAGATCCGCAAGGCTGCCCGTGAGCTGCTGACGCTGGAGGAAAAGGACGAGA
AGCGTCTGTTCCAAGGTAAGATAGCGTATCGCGTAGTTGTTTCATTAGGTTTCATGTAGAGTTCCAAATGATGAATTTTC
TTCATCTGACACCTCTTGTCAGAACAATTCTTGTTGAATGCATGAAATTCGCACAAAGCGATACTGAATTTGACACGACT
AAACCACGTGTACGTGGTGCGCCTATCAACGTGTGTTTAACGTATGTACACTTTCCTCCCGCCGGTTTCAGGTAATGCTC
TGCTGCGTCGTCTCGTACGTATCGGAGTGTTGGATGAGTCTCGCATGAAGCTCGATTACGTTCTCGGTCTGCGTATTGAG
GATTTCCTGGAGCGTCGCCTGCAGACCCAGG-------
>32h_1a 
GGTATGGCGTGTGAAGTACACGTTGGCCAAGATCCGCAAGGCTGCCCGTGAGCTGCTGACGCTGGAGGAAAAGGACGAGA
AGCGTCTGTTCCAAGGTAAGATAGCGTATCGCGTAGTTGTTTCATTAGGTTTCATGTAGAGTTCCAAATGATGAATTTTC
TTCATCTGACACCTCTTGTCAGAACAATTCTTGTTGAATGCATGAAATTCGCACAAAGCGATACTGAATTTGACACGACT
AAACCACGTGTACGTGGTGCGCCTATCAACGTGTGTTTAACGTATGTACACTTTCCTCCCGCCGGTTTCAGGTAATGCTC
TGCTGCGTCGTCTCGTACGTATCGGAGTGTTGGATGAGTCTCGCATGAAGCTCGATTACGTTCTCGGTCTGCGTATTGAG
GATTTCCTGGAGCGTCGCCTGCAGACCCAGG-------
>32h_1b 
GGTATGGCGTGTGAAGTACACGTTGGCCAAGATCCGCAAGGCTGCCCGTGAGCTGCTGACGCTGGAGGAAAAGGACGAGA
AGCGTCTGTTCCAAGGTAAGATAGCGTATCGCGTAGTTGTTTCATTAGGTTTCATGTAGAGTTCCAAATGATGAATTTTC
TTCATCTGACACCTCTTGTCAGAACAATTCTTGTTGAATGCATGAAATTCGCACAAAGCGATACTGAATTTGACACGACT
AAACCACGTGTACGTGGTGCGCCTATCAACGTGTGTTTAACGTATGTACACTTTCCTCCCGCCGGTTTCAGGTAATGCTC
TGCTGCGTCGTCTCGTACGTATCGGAGTGTTGGATGAGTCTCGCATGAAGCTCGATTACGTTCTCGGTCTGCGTATTGAG
GATTTCCTGGAGCGTCGCCTGCAGACCCAGG-------
>32h_2a 
GGTATGGCGTGTGAAGTACACGTTGGCCAAGATCCGCAAGGCTGCCCGTGAGCTGCTGACGCTGGAGGAAAAGGACGAGA
AGCGTCTGTTCCAAGGTAAGATAGCGTATCGCGTAGTTGTTTCATTAGGTTTCATGTAGAGTTCCAAATGATGAATTTTC
TTCATCTGACACCTCTTGTCAGAACAATTCTTGTTGAATGCATGAAATTCGCACAAAGCGATACTGAATTTGACACGACT
AAACCACGTGTACGTGGTGCGCCTATCAACGTGTGTTTAACGTATGTACACTTTCCTCCCGCCGGTTTCAGGTAATGCTC
TGCTGCGTCGTCTCGTACGTATCGGAGTGTTGGATGAGTCTCGCATGAAGCTCGATTACGTTCTCGGTCTGCGTATTGAG
GATTTCCTGGAGCGTCGCCTGCAGACCCAGG-------
>32h_2b 
GGTATGGCGTGTGAAGTACACGTTGGCCAAGATCCGCAAGGCTGCCCGTGAGCTGCTGACGCTGGAGGAAAAGGACGAGA
AGCGTCTGTTCCAAGGTAAGATAGCGTATCGCGTAGTTGTTTCATTAGGTTTCATGTAGAGTTCCAAATGATGAATTTTC
TTCATCTGACACCTCTTGTCAGAACAATTCTTGTTGAATGCATGAAATTCGCACAAAGCGATACTGAATTTGACACGACT
AAACCACGTGTACGTGGTGCGCCTATCAACGTGTGTTTAACGTATGTACACTTTCCTCCCGCCGGTTTCAGGTAATGCTC
TGCTGCGTCGTCTCGTACGTATCGGAGTGTTGGATGAGTCTCGCATGAAGCTCGATTACGTTCTCGGTCTGCGTATTGAG
GATTTCCTGGAGCGTCGCCTGCAGACCCAGG-------
>32h_3a 
GGTATGGCGTGTGAAGTACACGTTGGCCAAGATCCGCAAGGCTGCCCGTGAGCTGCTGACGCTGGAGGAAAAGGACGAGA
AGCGTCTGTTCCAAGGTAAGATAGCGTATCGCGTAGTTGTTTCATTAGGTTTCATGTAGAGTTCCAAATGATGAATTTTC
TTCATCTGACACCTCTTGTCAGAACAATTCTTGTTGAATGCATGAAATTCGCACAAAGCGATACTGAATTTGACACGACT
AAACCACGTGTACGTGGTGCGCCTATCAACGTGTGTTTAACGTATGTACACTTTCCTCCCGCCGGTTTCAGGTAATGCTC
TGCTGCGTCGTCTCGTACGTATCGGAGTGTTGGATGAGTCTCGCATGAAGCTCGATTACGTTCTCGGTCTGCGTATTGAG
GATTTCCTGGAGCGTCGCCTGCAGACCCAGG-------
>32h_3b 
GGTATGGCGTGTGAAGTACACGTTGGCCAAGATCCGCAAGGCTGCCCGTGAGCTGCTGACGCTGGAGGAAAAGGACGAGA
AGCGTCTGTTCCAAGGTAAGATAGCGTATCGCGTAGTTGTTTCATTAGGTTTCATGTAGAGTTCCAAATGATGAATTTTC
TTCATCTGACACCTCTTGTCAGAACAATTCTTGTTGAATGCATGAAATTCGCACAAAGCGATACTGAATTTGACACGACT
AAACCACGTGTACGTGGTGCGCCTATCAACGTGTGTTTAACGTATGTACACTTTCCTCCCGCCGGTTTCAGGTAATGCTC
TGCTGCGTCGTCTCGTACGTATCGGAGTGTTGGATGAGTCTCGCATGAAGCTCGATTACGTTCTCGGTCTGCGTATTGAG
GATTTCCTGGAGCGTCGCCTGCAGACCCAGG-------
>33h_2a 
GGTATGGCGTGTGAAGTACACGTTGGCCAAGATCCGCAAGGCTGCCCGTGAGCTGCTGACGCTGGAGGAAAAGGACGAGA
AGCGTCTGTTCCAAGGTAAGATAGCGTATCGCGTAGTTGTTTCATTAGGTTTCATGTAGAGTTCCAAATGATGAATTTTC
TTCATCTGACACCTCTTGTCAGAACAATTCTTGTTGAATGCATGAAATTCGCACAAAGCGATACTGAATTTGACACGACT
AAACCACGTGTACGTGGTGCGCCTATCAACGTGTGTTTAACGTATGTACACTTTCCTCCCGCCGGTTTCAGGTAATGCTC
TGCTGCGTCGTCTCGTACGTATCGGAGTGTTGGATGAGTCTCGCATGAAGCTCGATTACGTTCTCGGTCTGCGTATTGAG
GATTTCCTGGAGCGTCGCCTGCAGACCCAGG-------
>33h_2b 
GGTATGGCGTGTGAAGTACACGTTGGCCAAGATCCGCAAGGCTGCCCGTGAGCTGCTGACGCTGGAGGAAAAGGACGAGA
AGCGTCTGTTCCAAGGTAAGATAGCGTATCGCGTAGTTGTTTCATTAGGTTTCATGTAGAGTTCCAAATGATGAATTTTC
TTCATCTGACACCTCTTGTCAGAACAATTCTTGTTGAATGCATGAAATTCGCACAAAGCGATACTGAATTTGACACGACT
AAACCACGTGTACGTGGTGCGCCTATCAACGTGTGTTTAACGTATGTACACTTTCCTCCCGCCGGTTTCAGGTAATGCTC
TGCTGCGTCGTCTCGTACGTATCGGAGTGTTGGATGAGTCTCGCATGAAGCTCGATTACGTTCTCGGTCTGCGTATTGAG
GATTTCCTGGAGCGTCGCCTGCAGACCCAGG-------
>33h_3a 
GGTATGGCGTGTGAAGTACACGTTGGCCAAGATCCGCAAGGCTGCCCGTGAGCTGCTGACGCTGGAGGAAAAGGACGAGA
AGCGTCTGTTCCAAGGTAAGATAGCGTATCGCGTAGTTGTTTCATTAGGTTTCATGTAGAGTTCCAAATGATGAATTTTC
TTCATCTGACACCTCTTGTCAGAACAATTCTTGTTGAATGCATGAAATTCGCACAAAGCGATACTGAATTTGACACGACT
AAACCACGTGTACGTGGTACGCCTATCAACGTGTGTTTAACGTATGTACACTTTCCTTCCTCCGGTTTCAGGTAATGCTC
TGCTGCGTCGTCTCGTACGTATCGGAGTGTTGGATGAGTCTCGCATGAAGCTCGATTACGTTCTCGGTCTGCGTATTGAG
GATTTCCTGGAGCGTCGCCTGCAGACCCAGG-------
>33h_3b 
GGTATGGCGTGTGAAGTACACGTTGGCCAAGATCCGCAAGGCTGCCCGTGAGCTGCTGACGCTGGAGGAAAAGGACGAGA
AGCGTCTGTTCCAAGGTAAGATAGCGTATCGCGTAGTTGTTTCATTAGGTTTCATGTAGAGTTCCAAATGATGAATTTTC
TTCATCTGACACCTCTTGTCAGAACAATTCTTGTTGAATGCATGAAATTCGCACAAAGCGATACTGAATTTGACACGACT
AAACCACGTGTACGTGGTGCGCCTATCAACGTGTGTTTAACGTATGTACACTTTCCTCCCGCCGGTTTCAGGTAATGCTC
TGCTGCGTCGTCTCGTACGTATCGGAGTGTTGGATGAGTCTCGCATGAAGCTCGATTACGTTCTCGGTCTGCGTATTGAG
GATTTCCTGGAGCGTCGCCTGCAGACCCAGG-------
>33h_4a 
GGTATGGCGTGTGAAGTACACGTTGGCCAAGATCCGCAAGGCAGCCCGTGAGCTGCTGACGCTGGAGGAAAAGGACGAGA
AGCGTCTGTTCCAAGGTAAGATAGCGTATCGCGTAGTTGTTTCATTAGGTTTCATGTAGAGTTCCAAATGATGAATTTTC
TTCATCTGACACCTCTTGTCAGAACAATTCTTGTTGAATGCATGAAATTCGCACAAAGCGATACTGAATTTGACACGACT
AAACCACGTGTACGTGGTGCGCCTATCAACGTGTGTTTAACGTATGTACACATTCCTCCCGCCGGTTTCAGGTAATGCTC
TGCTGCGTCGTCTCGTACGTATCGGAGTGTTGGATGAGTCTCGCATGAAGCTCGATTACGTTCTCGGTCTGCGTATTGAG
GATTTCCTGGAGCGTCGCCTGCAGACCCAGG-------
>33h_4b 
GGTATGGCGTGTGAAGTACACGTTGGCCAAGATCCGCAAGGCTGCCCGTGAGCTGCTGACGCTGGAGGAAAAGGACGAGA
AGCGTCTGTTCCAAGGTAAGATAGCGTATCGCGTAGTTGTTTCATTAGGTTTCATGTAGAGTTCCAAATGATGAATTTTC
TTCATCTGACACCTCTTGTCAGAACAATTCTTGTTGAATGCGTGAAATTCGCACAAAGCGATACTGAATTTGACACGACT
AAACCACGTGTACGTGGTGCGCCTATCAACGTGTGTTTAACGTATGTACACTTTCCTCCCGCCGGTTTCAGGTAATGCTC
TGCTGCGTCGTCTCGTACGTATCGGAGTGTTGGATGAGTCTCGCATGAAGCTCGATTACGTTCTCGGTCTGCGTATTGAG
GATTTCCTGGAGCGTCGCCTGCAGACCCAGG-------
>33h_5a 
GGTATGGCGTGTGAAGTACACGTTGGCCAAGATCCGCAAGGCTGCCCGTGAGCTGCTGACGCTGGAGGAAAAGGACGAGA
AGCGTCTGTTCCAAGGTAAGATAGCGTATCGCGTAGTTGTTTCATTAGGTTTCATGTAGAGTTCCAAATGATGAATTTTC
TTCATCTGACACCTCTTGTCAGAACAATTCTTGTTGAATGCATGAAATTCGCACAAAGCGATACTGAATTTGACACGACT
AAACCACGTGTACGTGGTACGCCTATCAACGTGTGTTTAACGTATGTACACTTTCCTCCCGCCGGTTTCAGGTAATGCTC
TGCTGCGTCGTCTCGTACGTATCGGAGTGTTGGATGAGTCTCGCATGAAGCTCGATTACGTTCTCGGTCTGCGTATTGAG
GATTTCCTGGAGCGTCGCCTGCAGACCCAGG-------
>33h_5b 
GGTATGGCGTGTGAAGTACACGTTGGCCAAGATCCGCAAGGCTGCCCGTGAGCTGCTGACGCTGGAGGAAAAGGACGAGA
AGCGTCTGTTCCAAGGTAAGATAGCGTATCGCGTAGTTGTTTCATTAGGTTTCATGTAGAGTTCCAAATGATGAATTTTC
TTCATCTGACACCTCTTGTCAGAACAATTCTTGTTGAATGCATGAAATTCGCACAAAGCGATACTGAATTTGACACGACT
AAACCACGTGTACGTGGTGCGCCTATCAACGTGTGTTTAACGTATGTACACTTTCCTCCCGCCGGTTTCAGGTAATGCTC
TGCTGCGTCGTCTCGTACGTATCGGAGTGTTGGATGAGTCTCGCATGAAGCTCGATTACGTTCTCGGTCTGCGTATTGAG
GATTTCCTGGAGCGTCGCCTGCAGACCCAGG-------
>34h_1a 
GGTATGGCGTGTGAAGTACACGTTGGCCAAGATCCGCAAGGCTGCCCGTGAGCTGCTGACGCTGGAGGAAAAGGACGAGA
AGCGTCTGTTCCAAGGTAAGATAGCGTATCGCGTGGTTGTTTCATTAGGTTTCATGTAGAATTCCAAATGATGAATTTTC
TTTATCTGACACCTCTTGTCAGAATAATTCTTGTTGAATGCATGAAATTCGCACAAAGCGATACTGAATTTGACACGACT
AAACCACGTGTACGTGGTGCGTCTATTAACGTGTGCTTAACGTATGTACACTTTCCTCCCGCCGGTTTCAGGTAATGCTC
TGCTGCGTCGTCTCGTACGTATCGGAGTGTTGGATGAGTCTCGCATGAAGCTCGATTACGTTCTCGGTCTGCGTATTGAG
GATTTCCTGGAGCGTCGCCTGCAGACCCAGG-------
>34h_1b 
GGTATGGCGTGTGAAGTACACGTTGGCCAAGATCCGCAAGGCTGCCCGTGAGCTGCTGACGCTGGAGGAAAAGGACGAGA
AGCGTCTGTTCCAAGGTAAGATAGCGTATCGCGTGGTTGTTTCATTAGGTTTCATGTAGAATTCCAAATGATGAATTTTC
TTTATCTGACACCTCTTGTCAGAATAATTCTTGTTGAATGCATGAAATTCGCACAAAGCGATACTGAATTTGACACGACT
AAACCACGTGTACGTGGTGCGTCTATTAACGTGTGCTTAACGTATGTACACTTTCCTCCCGCCGGTTTCAGGTAATGCTC
TGCTGCGTCGTCTCGTACGTATCGGAGTGTTGGATGAGTCTCGCATGAAGCTCGATTACGTTCTCGGTCTGCGTATTGAG
GATTTCCTGGAGCGTCGCCTGCAGACCCAGG-------
>34h_2a 
GGTATGGCGTGTGAAGTACACGTTGGCCAAGATCCGCAAGGCTGCCCGTGAGCTGCTGACGCTGGAGGAAAAGGACGAGA
AGCGTCTGTTCCAAGGTAAGATAGCGTATCGCGTGGTTGTTTCATTAGGTTTCATGTAGAATTCCAAATGATGAATTTTC
TTTATCTGACACCTCTTGTCAGAATAATTCTTGTTGAATGCATGAAATTCGCACAAAGCGATACTGAATTTGACACGACT
AAACCACGTGTACGTGGTGCGTCTATTAACGTGTGCTTAACGTATGTACACTTTCCTCCCGCCGGTTTCAGGTAATGCTC
TGCTGCGTCGTCTCGTACGTATCGGAGTGTTGGATGAGTCTCGCATGAAGCTCGATTACGTTCTCGGTCTGCGTATTGAG
GATTTCCTGGAGCGTCGCCTGCAGACCCAGG-------
>34h_2b 
GGTATGGCGTGTGAAGTACACGTTGGCCAAGATCCGCAAGGCTGCCCGTGAGCTGCTGACGCTGGAGGAAAAGGACGAGA
AGCGTCTGTTCCAAGGTAAGATAGCGTATCGCGTGGTTGTTTCATTAGGTTTCATGTAGAATTCCAAATGATGAATTTTC
TTTATCTGACACCTCTTGTCAGAATAATTCTTGTTGAATGCATGAAATTCGCACAAAGCGATACTGAATTTGACACGACT
AAACCACGTGTACGTGGTGCGTCTATTAACGTGTGCTTAACGTATGTACACTTTCCTCCCGCCGGTTTCAGGTAATGCTC
TGCTGCGTCGTCTCGTACGTATCGGAGTGTTGGATGAGTCTCGCATGAAGCTCGATTACGTTCTCGGTCTGCGTATTGAG
GATTTCCTGGAGCGTCGCCTGCAGACCCAGG-------
>34h_6a 
GGTATGGCGTGTGAAGTACACGTTGGCCAAGATCCGCAAGGCTGCCCGTGAGCTGCTGACGCTGGAGGAAAAGGACGAGA
AGCGTCTGTTCCAAGGTAAGATAGCGTATCGCGTGGTTGTTTCATTAGGTTTCATGTAGAATTCCAAATGATGAATTTTC
TTTATCTGACACCTCTTGTCAGAATAATTCTTGTTGAATGCATGAAATTCGCACAAAGCGATACTGAATTTGACACGACT
AAACCACGTGTACGTGGTGCGTCTATTAACGTGTGCTTAACGTATGTACACTTTCCTCCCGCCGGTTTCAGGTAATGCTC
TGCTGCGTCGTCTCGTACGTATCGGAGTGTTGGATGAGTCTCGCATGAAGCTCGATTACGTTCTCGGTCTGCGTATTGAG
GATTTCCTGGAGCGTCGCCTGCAGACCCAGG-------
>34h_6b 
GGTATGGCGTGTGAAGTACACGTTGGCCAAGATCCGCAAGGCTGCCCGTGAGCTGCTGACGCTGGAGGAAAAGGACGAGA
AGCGTCTGTTCCAAGGTAAGATAGCGTATCGCGTGGTTGTTTCATTAGGTTTCATGTAGAATTCCAAATGATGAATTTTC
TTTATCTGACACCTCTTGTCAGAATAATTCTTGTTGAATGCATGAAATTCGCACAAAGCGATACTGAATTTGACACGACT
AAACCACGTGTACGTGGTGCGTCTATTAACGTGTGCTTAACGTATGTACACTTTCCTCCCGCCGGTTTCAGGTAATGCTC
TGCTGCGTCGTCTCGTACGTATCGGAGTGTTGGATGAGTCTCGCATGAAGCTCGATTACGTTCTCGGTCTGCGTATTGAG
GATTTCCTGGAGCGTCGCCTGCAGACCCAGG-------
>34h_7a 
GGTATGGCGTGTGAAGTACACGTTGGCCAAGATCCGCAAGGCTGCCCGTGAGCTGCTGACGCTGGAGGAAAAGGACGAGA
AGCGTCTGTTCCAAGGTAAGATAGCGTATCGCGTGGTTGTTTCATTAGGTTTCATGTAGAATTCCAAATGATGAATTTTC
TTTATCTGACACCTCTTGTCAGAATAATTCTTGTTGAATGCATGAAATTCGCACAAAGCGATACTGAATTTGACACGACT
AAACCACGTGTACGTGGTGCGTCTATTAACGTGTGCTTAACGTATGTACACTTTCCTCCCGCCGGTTTCAGGTAATGCTC
TGCTGCGTCGTCTCGTACGTATCGGAGTGTTGGATGAGTCTCGCATGAAGCTCGATTACGTTCTCGGTCTGCGTATTGAG
GATTTCCTGGAGCGTCGCCTGCAGACCCAGG-------
>34h_7b 
GGTATGGCGTGTGAAGTACACGTTGGCCAAGATCCGCAAGGCTGCCCGTGAGCTGCTGACGCTGGAGGAAAAGGACGAGA
AGCGTCTGTTCCAAGGTAAGATAGCGTATCGCGTGGTTGTTTCATTAGGTTTCATGTAGAATTCCAAATGATGAATTTTC
TTTATCTGACACCTCTTGTCAGAATAATTCTTGTTGAATGCATGAAATTCGCACAAAGCGATACTGAATTTGACACGACT
AAACCACGTGTACGTGGTGCGTCTATTAACGTGTGCTTAACGTATGTACACTTTCCTCCCGCCGGTTTCAGGTAATGCTC
TGCTGCGTCGTCTCGTACGTATCGGAGTGTTGGATGAGTCTCGCATGAAGCTCGATTACGTTCTCGGTCTGCGTATTGAG
GATTTCCTGGAGCGTCGCCTGCAGACCCAGG-------
>34h_15a 
GGTATGGCGTGTGAAGTACACGTTGGCCAAGATCCGCAAGGCTGCCCGTGAGCTGCTGACGCTGGAGGAAAAGGACGAGA
AGCGTCTGTTCCAAGGTAAGATAGCGTATCGCGTGGTTGTTTCATTAGGTTTCATGTAGAATTCCAAATGATGAATTTTC
TTTATCTGACACCTCTTGTCAGAATAATTCTTGTTGAATGCATGAAATTCGCACAAAGCGATACTGAATTTGACACGACT
AAACCACGTGTACGTGGTGCGTCTATTAACGTGTGCTTAACGTATGTACACTTTCCTCCCGCCGGTTTCAGGTAATGCTC
TGCTGCGTCGTCTCGTACGTATCGGAGTGTTGGATGAGTCTCGCATGAAGCTCGATTACGTTCTCGGTCTGCGTATTGAG
GATTTCCTGGAGCGTCGCCTGCAGACCCAGG-------
>34h_15b 
GGTATGGCGTGTGAAGTACACGTTGGCCAAGATCCGCAAGGCTGCCCGTGAGCTGCTGACGCTGGAGGAAAAGGACGAGA
AGCGTCTGTTCCAAGGTAAGATAGCGTATCGCGTGGTTGTTTCATTAGGTTTCATGTAGAATTCCAAATGATGAATTTTC
TTTATCTGACACCTCTTGTCAGAATAATTCTTGTTGAATGCATGAAATTCGCACAAAGCGATACTGAATTTGACACGACT
AAACCACGTGTACGTGGTGCGTCTATTAACGTGTGCTTAACGTATGTACACTTTCCTCCCGCCGGTTTCAGGTAATGCTC
TGCTGCGTCGTCTCGTACGTATCGGAGTGTTGGATGAGTCTCGCATGAAGCTCGATTACGTTCTCGGTCTGCGTATTGAG
GATTTCCTGGAGCGTCGCCTGCAGACCCAGG-------
>34h_16a 
GGTATGGCGTGTGAAGTACACGTTGGCCAAGATCCGCAAGGCTGCCCGTGAGCTGCTGACGCTGGAGGAAAAGGACGAGA
AGCGTCTGTTCCAAGGTAAGATAGCGTATCGCGTGGTTGTTTCATTAGGTTTCATGTAGAATTCCAAATGATGAATTTTC
TTTATCTGACACCTCTTGTCAGAATAATTCTTGTTGAATGCATGAAATTCGCACAAAGCGATACTGAATTTGACACGACT
AAACCACGTGTACGTGGTGCGTCTATTAACGTGTGCTTAACGTATGTACACTTTCCTCCCGCCGGTTTCAGGTAATGCTC
TGCTGCGTCGTCTCGTACGTATCGGAGTGTTGGATGAGTCTCGCATGAAGCTCGATTACGTTCTCGGTCTGCGTATTGAG
GATTTCCTGGAGCGTCGCCTGCAGACCCAGG-------
>34h_16b 
GGTATGGCGTGTGAAGTACACGTTGGCCAAGATCCGCAAGGCTGCCCGTGAGCTGCTGACGCTGGAGGAAAAGGACGAGA
AGCGTCTGTTCCAAGGTAAGATAGCGTATCGCGTGGTTGTTTCATTAGGTTTCATGTAGAATTCCAAATGATGAATTTTC
TTTATCTGACACCTCTTGTCAGAATAATTCTTGTTGAATGCATGAAATTCGCACAAAGCGATACTGAATTTGACACGACT
AAACCACGTGTACGTGGTGCGTCTATTAACGTGTGCTTAACGTATGTACACTTTCCTCCCGCCGGTTTCAGGTAATGCTC
TGCTGCGTCGTCTCGTACGTATCGGAGTGTTGGATGAGTCTCGCATGAAGCTCGATTACGTTCTCGGTCTGCGTATTGAG
GATTTCCTGGAGCGTCGCCTGCAGACCCAGG-------
>34h_21a 
GGTATGGCGTGTGAAGTACACGTTGGCCAAGATCCGCAAGGCTGCCCGTGAGCTGCTGACGCTGGAGGAAAAGGACGAGA
AGCGTCTGTTCCAAGGTAAGATAGCGTATCGCGTGGTTGTTTCATTAGGTTTCATGTAGAATTCCAAATGATGAATTTTC
TTTATCTGACACCTCTTGTCAGAATAATTCTTGTTGAATGCATGAAATTCGCACAAAGCGATACTGAATTTGACACGACT
AAACCACGTGTACGTGGTGCGTCTATTAACGTGTGCTTAACGTATGTACACTTTCCTCCCGCCGGTTTCAGGTAATGCTC
TGCTGCGTCGTCTCGTACGTATCGGAGTGTTGGATGAGTCTCGCATGAAGCTCGATTACGTTCTCGGTCTGCGTATTGAG
GATTTCCTGGAGCGTCGCCTGCAGACCCAGG-------
>34h_21b 
GGTATGGCGTGTGAAGTACACGTTGGCCAAGATCCGCAAGGCTGCCCGTGAGCTGCTGACGCTGGAGGAAAAGGACGAGA
AGCGTCTGTTCCAAGGTAAGATAGCGTATCGCGTGGTTGTTTCATTAGGTTTCATGTAGAATTCCAAATGATGAATTTTC
TTTATCTGACACCTCTTGTCAGAATAATTCTTGTTGAATGCATGAAATTCGCACAAAGCGATACTGAATTTGACACGACT
AAACCACGTGTACGTGGTGCGTCTATTAACGTGTGCTTAACGTATGTACACTTTCCTCCCGCCGGTTTCAGGTAATGCTC
TGCTGCGTCGTCTCGTACGTATCGGAGTGTTGGATGAGTCTCGCATGAAGCTCGATTACGTTCTCGGTCTGCGTATTGAG
GATTTCCTGGAGCGTCGCCTGCAGACCCAGG-------
>34h_22a 
GGTATGGCGTGTGAAGTACACGTTGGCCAAGATCCGCAAGGCTGCCCGTGAGCTGCTGACGCTGGAGGAAAAGGACGAGA
AGCGTCTGTTCCAAGGTAAGATAGCGTATCGCGTGGTTGTTTCATTAGGTTTCATGTAGAATTCCAAATGATGAATTTTC
TTTATCTGACACCTCTTGTCAGAATAATTCTTGTTGAATGCATGAAATTCGCACAAAGCGATACTGAATTTGACACGACT
AAACCACGTGTACGTGGTGCGTCTATTAACGTGTGCTTAACGTATGTACACTTTCCTCCCGCCGGTTTCAGGTAATGCTC
TGCTGCGTCGTCTCGTACGTATCGGAGTGTTGGATGAGTCTCGCATGAAGCTCGATTACGTTCTCGGTCTGCGTATTGAG
GATTTCCTGGAGCGTCGCCTGCAGACCCAGG-------
>34h_22b 
GGTATGGCGTGTGAAGTACACGTTGGCCAAGATCCGCAAGGCTGCCCGTGAGCTGCTGACGCTGGAGGAAAAGGACGAGA
AGCGTCTGTTCCAAGGTAAGATAGCGTATCGCGTGGTTGTTTCATTAGGTTTCATGTAGAATTCCAAATGATGAATTTTC
TTTATCTGACACCTCTTGTCAGAATAATTCTTGTTGAATGCATGAAATTCGCACAAAGCGATACTGAATTTGACACGACT
AAACCACGTGTACGTGGTGCGTCTATTAACGTGTGCTTAACGTATGTACACTTTCCTCCCGCCGGTTTCAGGTAATGCTC
TGCTGCGTCGTCTCGTACGTATCGGAGTGTTGGATGAGTCTCGCATGAAGCTCGATTACGTTCTCGGTCTGCGTATTGAG
GATTTCCTGGAGCGTCGCCTGCAGACCCAGG-------
>35h_2a 
GGTATGGCGTGTGAAGTACACGTTGGCCAAGATCCGCAAGGCTGCCCGTGAGCTGCTGACGCTGGAGGAAAAGGACGAGA
AGCGTCTGTTCCAAGGTAAGATAGCGTATCGCGTGGTTGTTTCATTAGGTTTCATGTAGAATTCCAAATGATGAATTTTC
TTTATCTGACACCTCTTGTCAGAATAATTCTTGTTGAATGCATGAAATTCGCACAAAGCGATACTGAATTTGACACGACT
AAACCACGTGTACGTGGTGCGTCTATTAACGTGTGCTTAACGTATGTACACTTTCCTCCCGCCGGTTTCAGGTAATGCTC
TGCTGCGTCGTCTCGTACGTATCGGAGTGTTGGATGAGTCTCGCATGAAGCTCGATTACGTTCTCGGTCTGCGTATTGAG
GATTTCCTGGAGCGTCGCCTGCAGACCCAGG-------
>35h_2b 
GGTATGGCGTGTGAAGTACACGTTGGCCAAGATCCGCAAGGCTGCCCGTGAGCTGCTGACGCTGGAGGAAAAGGACGAGA
AGCGTCTGTTCCAAGGTAAGATAGCGTATCGCGTGGTTGTTTCATTAGGTTTCATGTAGAATTCCAAATGATGAATTTTC
TTTATCTGACACCTCTTGTCAGAATAATTCTTGTTGAATGCATGAAATTCGCACAAAGCGATACTGAATTTGACACGACT
AAACCACGTGTACGTGGTGCGTCTATTAACGTGTGCTTAACGTATGTACACTTTCCTCCCGCCGGTTTCAGGTAATGCTC
TGCTGCGTCGTCTCGTACGTATCGGAGTGTTGGATGAGTCTCGCATGAAGCTCGATTACGTTCTCGGTCTGCGTATTGAG
GATTTCCTGGAGCGTCGCCTGCAGACCCAGG-------
>35h_6a 
GGTATGGCGTGTGAAGTACACGTTGGCCAAGATCCGCAAGGCTGCCCGTGAGCTGCTGACGCTGGAGGAAAAGGACGAGA
AGCGTCTGTTCCAAGGTAAGATAGCGTATCGCGTGGTTGTTTCATTAGGTTTCATGTAGAATTCCAAATGATGAATTTTC
TTTATCTGACACCTCTTGTCAGAATAATTCTTGTTGAATGCATAAAATTCGCACAAAGCGATACTGAATTTGACACGACT
AAACCACGTGTACGTGGTGCGCCTATCAACGTGTGTTTAACGTATGTACACTTTCCTCCCGCCGGTTTCAGGTAATGCTC
TGCTGCGTCGTCTCGTACGTATCGGAGTGTTGGATGAGTCTCGCATGAAGCTCGATTACGTTCTCGGTCTGCGTATTGAG
GATTTCCTGGAGCGTCGCCTGCAGACCCAGG-------
>35h_6b 
GGTATGGCGTGTGAAGTACACGTTGGCCAAGATCCGCAAGGCTGCCCGTGAGCTGCTGACGCTGGAGGAAAAGGACGAGA
AGCGTCTGTTCCAAGGTAAGATAGCGTATCGCGTGGTTGTTTCATTAGGTTTCATGTAGAATTCCAAATGATGAATTTTC
TTTATCTGACACCTCTTGTCAGAATAATTCTTGTTGAATGCATGAAATTCGCACAAAGCGATACTGAATTTGACACGACT
AAACCACGTGTACGTGGTGCGTCTATTAACGTGTGCTTAACGTATGTACACTTTCCTCCCGCCGGTTTCAGGTAATGCTC
TGCTGCGTCGTCTCGTACGTATCGGAGTGTTGGATGAGTCTCGCATGAAGCTCGATTACGTTCTCGGTCTGCGTATTGAG
GATTTCCTGGAGCGTCGCCTGCAGACCCAGG-------
>35h_7a 
GGTATGGCGTGTGAAGTACACGTTGGCCAAGATCCGCAAGGCTGCCCGTGAGCTGCTGACGCTGGAGGAAAAGGACGAGA
AGCGTCTGTTCCAAGGTAAGATAGCGTATCGCGTGGTTGTTTCATTAGGTTTCATGTAGAATTCCAAATGATGAATTTTC
TTTATCTGACACCTCTTGTCAGAATAATTCTTGTTGAATGCATAAAATTCGCACAAAGCGATACTGAATTTGACACGACT
AAACCACGTGTACGTGGTGCGCCTATCAACGTGTGTTTAACGTATGTACACTTTCCTCCCGCCGGTTTCAGGTAATGCTC
TGCTGCGTCGTCTCGTACGTATCGGAGTGTTGGATGAGTCTCGCATGAAGCTCGATTACGTTCTCGGTCTGCGTATTGAG
GATTTCCTGGAGCGTCGCCTGCAGACCCAGG-------
>35h_7b 
GGTATGGCGTGTGAAGTACACGTTGGCCAAGATCCGCAAGGCTGCCCGTGAGCTGCTGACGCTGGAGGAAAAGGACGAGA
AGCGTCTGTTCCAAGGTAAGATAGCGTATCGCGTGGTTGTTTCATTAGGTTTCATGTAGAATTCCAAATGATGAATTTTC
TTTATCTGACACCTCTTGTCAGAATAATTCTTGTTGAATGCATGAAATTCGCACAAAGCGATACTGAATTTGACACGACT
AAACCACGTGTACGTGGTGCGTCTATTAACGTGTGCTTAACGTATGTACACTTTCCTCCCGCCGGTTTCAGGTAATGCTC
TGCTGCGTCGTCTCGTACGTATCGGAGTGTTGGATGAGTCTCGCATGAAGCTCGATTACGTTCTCGGTCTGCGTATTGAG
GATTTCCTGGAGCGTCGCCTGCAGACCCAGG-------
>35h_8a 
GGTATGGCGTGTGAAGTACACGTTGGCCAAGATCCGCAAGGCTGCCCGTGAGCTGCTGACGCTGGAGGAAAAGGACGAGA
AGCGTCTGTTCCAAGGTAAGATAGCGTATCGCGTGGTTGTTTCATTAGGTTTCATGTAGAATTCCAAATGATGAATTTTC
TTTATCTGACACCTCTTGTCAGAATAATTCTTGTTGAATGCATGAAATTCGCACAAAGCGATACTGAATTTGACACGACT
AAACCACGTGTACGTGGTGCGTCTATTAACGTGTGCTTAACGTATGTACACTTTCCTCCCGCCGGTTTCAGGTAATGCTC
TGCTGCGTCGTCTCGTACGTATCGGAGTGTTGGATGAGTCTCGCATGAAGCTCGATTACGTTCTCGGTCTGCGTATTGAG
GATTTCCTGGAGCGTCGCCTGCAGACCCAGG-------
>35h_8b 
GGTATGGCGTGTGAAGTACACGTTGGCCAAGATCCGCAAGGCTGCCCGTGAGCTGCTGACGCTGGAGGAAAAGGACGAGA
AGCGTCTGTTCCAAGGTAAGATAGCGTATCGCGTGGTTGTTTCATTAGGTTTCATGTAGAATTCCAAATGATGAATTTTC
TTTATCTGACACCTCTTGTCAGAATAATTCTTGTTGAATGCATGAAATTCGCACAAAGCGATACTGAATTTGACACGACT
AAACCACGTGTACGTGGTGCGTCTATTAACGTGTGCTTAACGTATGTACACTTTCCTCCCGCCGGTTTCAGGTAATGCTC
TGCTGCGTCGTCTCGTACGTATCGGAGTGTTGGATGAGTCTCGCATGAAGCTCGATTACGTTCTCGGTCTGCGTATTGAG
GATTTCCTGGAGCGTCGCCTGCAGACCCAGG-------
>35h_12a 
GGTATGGCGTGTGAAGTACACGTTGGCCAAGATCCGCAAGGCTGCCCGTGAGCTGCTGACGCTGGAGGAAAAGGACGAGA
AGCGTCTGTTCCAAGGTAAGATAGCGTATCGCGTGGTTGTTTCATTAGGTTTCATGTAGAATTCCAAATGATGAATTTTC
TTTATCTGACACCTCTTGTCAGAATAATTCTTGTTGAATGCATAAAATTCGCACAAAGCGATACTGAATTTGACACGACT
AAACCACGTGTACGTGGTGCGCCTATCAACGTGTGTTTAACGTATGTACACTTTCCTCCCGCCGGTTTCAGGTAATGCTC
TGCTGCGTCGTCTCGTACGTATCGGAGTGTTGGATGAGTCTCGCATGAAGCTCGATTACGTTCTCGGTCTGCGTATTGAG
GATTTCCTGGAGCGTCGCCTGCAGACCCAGG-------
>35h_12b 
GGTATGGCGTGTGAAGTACACGTTGGCCAAGATCCGCAAGGCTGCCCGTGAGCTGCTGACGCTGGAGGAAAAGGACGAGA
AGCGTCTGTTCCAAGGTAAGATAGCGTATCGCGTGGTTGTTTCATTAGGTTTCATGTAGAATTCCAAATGATGAATTTTC
TTTATCTGACACCTCTTGTCAGAATAATTCTTGTTGAATGCATGAAATTCGCACAAAGCGATACTGAATTTGACACGACT
AAACCACGTGTACGTGGTGCGTCTATTAACGTGTGCTTAACGTATGTACACTTTCCTCCCGCCGGTTTCAGGTAATGCTC
TGCTGCGTCGTCTCGTACGTATCGGAGTGTTGGATGAGTCTCGCATGAAGCTCGATTACGTTCTCGGTCTGCGTATTGAG
GATTTCCTGGAGCGTCGCCTGCAGACCCAGG-------
>35h_13a 
GGTATGGCGTGTGAAGTACACGTTGGCCAAGATCCGCAAGGCTGCCCGTGAGCTGCTGACGCTGGAGGAAAAGGACGAGA
AGCGTCTGTTCCAAGGTAAGATAGCGTATCGCGTGGTTGTTTCATTAGGTTTCATGTAGAATTCCAAATGATGAATTTTC
TTTATCTGACACCTCTTGTCAGAATAATTCTTGTTGAATGCATAAAATTCGCACAAAGCGATACTGAATTTGACACGACT
AAACCACGTGTACGTGGTGCGCCTATCAACGTGTGTTTAACGTATGTACACTTTCCTCCCGCCGGTTTCAGGTAATGCTC
TGCTGCGTCGTCTCGTACGTATCGGAGTGTTGGATGAGTCTCGCATGAAGCTCGATTACGTTCTCGGTCTGCGTATTGAG
GATTTCCTGGAGCGTCGCCTGCAGACCCAGG-------
>35h_13b 
GGTATGGCGTGTGAAGTACACGTTGGCCAAGATCCGCAAGGCTGCCCGTGAGCTGCTGACGCTGGAGGAAAAGGACGAGA
AGCGTCTGTTCCAAGGTAAGATAGCGTATCGCGTGGTTGTTTCATTAGGTTTCATGTAGAATTCCAAATGATGAATTTTC
TTTATCTGACACCTCTTGTCAGAATAATTCTTGTTGAATGCATGAAATTCGCACAAAGCGATACTGAATTTGACACGACT
AAACCACGTGTACGTGGTGCGTCTATTAACGTGTGCTTAACGTATGTACACTTTCCTCCCGCCGGTTTCAGGTAATGCTC
TGCTGCGTCGTCTCGTACGTATCGGAGTGTTGGATGAGTCTCGCATGAAGCTCGATTACGTTCTCGGTCTGCGTATTGAG
GATTTCCTGGAGCGTCGCCTGCAGACCCAGG-------
>35h_14a 
GGTATGGCGTGTGAAGTACACGTTGGCCAAGATCCGCAAGGCTGCCCGTGAGCTGCTGACGCTGGAGGAAAAGGACGAGA
AGCGTCTGTTCCAAGGTAAGATAGCGTATCGCGTGGTTGTTTCATTAGGTTTCATGTAGAATTCCAAATGATGAATTTTC
TTTATCTGACACCTCTTGTCAGAATAATTCTTGTTGAATGCATAAAATTCGCACAAAGCGATACTGAATTTGACACGACT
AAACCACGTGTACGTGGTGCGCCTATCAACGTGTGTTTAACGTATGTACACTTTCCTCCCGCCGGTTTCAGGTAATGCTC
TGCTGCGTCGTCTCGTACGTATCGGAGTGTTGGATGAGTCTCGCATGAAGCTCGATTACGTTCTCGGTCTGCGTATTGAG
GATTTCCTGGAGCGTCGCCTGCAGACCCAGG-------
>35h_14b 
GGTATGGCGTGTGAAGTACACGTTGGCCAAGATCCGCAAGGCTGCCCGTGAGCTGCTGACGCTGGAGGAAAAGGACGAGA
AGCGTCTGTTCCAAGGTAAGATAGCGTATCGCGTGGTTGTTTCATTAGGTTTCATGTAGAATTCCAAATGATGAATTTTC
TTTATCTGACACCTCTTGTCAGAATAATTCTTGTTGAATGCATGAAATTCGCACAAAGCGATACTGAATTTGACACGACT
AAACCACGTGTACGTGGTGCGTCTATTAACGTGTGCTTAACGTATGTACACTTTCCTCCCGCCGGTTTCAGGTAATGCTC
TGCTGCGTCGTCTCGTACGTATCGGAGTGTTGGATGAGTCTCGCATGAAGCTCGATTACGTTCTCGGTCTGCGTATTGAG
GATTTCCTGGAGCGTCGCCTGCAGACCCAGG-------
>35h_18a 
GGTATGGCGTGTGAAGTACACGTTGGCCAAGATCCGCAAGGCTGCCCGTGAGCTGCTGACGCTGGAGGAAAAGGACGAGA
AGCGTCTGTTCCAAGGTAAGATAGCGTATCGCGTGGTTGTTTCATTAGGTTTCATGTAGAATTCCAAATGATGAATTTTC
TTTATCTGACACCTCTTGTCAGAATAATTCTTGTTGAATGCATGAAATTCGCACAAAGCGATACTGAATTTGACACGACT
AAACCACGTGTACGTGGTGCGTCTATTAACGTGTGCTTAACGTATGTACACTTTCCTCCCGCCGGTTTCAGGTAATGCTC
TGCTGCGTCGTCTCGTACGTATCGGAGTGTTGGATGAGTCTCGCATGAAGCTCGATTACGTTCTCGGTCTGCGTATTGAG
GATTTCCTGGAGCGTCGCCTGCAGACCCAGG-------
>35h_18b 
GGTATGGCGTGTGAAGTACACGTTGGCCAAGATCCGCAAGGCTGCCCGTGAGCTGCTGACGCTGGAGGAAAAGGACGAGA
AGCGTCTGTTCCAAGGTAAGATAGCGTATCGCGTGGTTGTTTCATTAGGTTTCATGTAGAATTCCAAATGATGAATTTTC
TTTATCTGACACCTCTTGTCAGAATAATTCTTGTTGAATGCATGAAATTCGCACAAAGCGATACTGAATTTGACACGACT
AAACCACGTGTACGTGGTGCGTCTATTAACGTGTGCTTAACGTATGTACACTTTCCTCCCGCCGGTTTCAGGTAATGCTC
TGCTGCGTCGTCTCGTACGTATCGGAGTGTTGGATGAGTCTCGCATGAAGCTCGATTACGTTCTCGGTCTGCGTATTGAG
GATTTCCTGGAGCGTCGCCTGCAGACCCAGG-------
>35h_19a 
GGTATGGCGTGTGAAGTACACGTTGGCCAAGATCCGCAAGGCTGCCCGTGAGCTGCTGACGCTGGAGGAAAAGGACGAGA
AGCGTCTGTTCCAAGGTAAGATAGCGTATCGCGTGGTTGTTTCATTAGGTTTCATGTAGAATTCCAAATGATGAATTTTC
TTTATCTGACACCTCTTGTCAGAATAATTCTTGTTGAATGCATGAAATTCGCACAAAGCGATACTGAATTTGACACGACT
AAACCACGTGTACGTGGTGCGTCTATTAACGTGTGCTTAACGTATGTACACTTTCCTCCCGCCGGTTTCAGGTAATGCTC
TGCTGCGTCGTCTCGTACGTATCGGAGTGTTGGATGAGTCTCGCATGAAGCTCGATTACGTTCTCGGTCTGCGTATTGAG
GATTTCCTGGAGCGTCGCCTGCAGACCCAGG-------
>35h_19b 
GGTATGGCGTGTGAAGTACACGTTGGCCAAGATCCGCAAGGCTGCCCGTGAGCTGCTGACGCTGGAGGAAAAGGACGAGA
AGCGTCTGTTCCAAGGTAAGATAGCGTATCGCGTGGTTGTTTCATTAGGTTTCATGTAGAATTCCAAATGATGAATTTTC
TTTATCTGACACCTCTTGTCAGAATAATTCTTGTTGAATGCATGAAATTCGCACAAAGCGATACTGAATTTGACACGACT
AAACCACGTGTACGTGGTGCGTCTATTAACGTGTGCTTAACGTATGTACACTTTCCTCCCGCCGGTTTCAGGTAATGCTC
TGCTGCGTCGTCTCGTACGTATCGGAGTGTTGGATGAGTCTCGCATGAAGCTCGATTACGTTCTCGGTCTGCGTATTGAG
GATTTCCTGGAGCGTCGCCTGCAGACCCAGG-------
>35h_20a 
GGTATGGCGTGTGAAGTACACGTTGGCCAAGATCCGCAAGGCTGCCCGTGAGCTGCTGACGCTGGAGGAAAAGGACGAGA
AGCGTCTGTTCCAAGGTAAGATAGCGTATCGCGTGGTTGTTTCATTAGGTTTCATGTAGAATTCCAAATGATGAATTTTC
TTTATCTGACACCTCTTGTCAGAATAATTCTTGTTGAATGCATGAAATTCGCACAAAGCGATACTGAATTTGACACGACT
AAACCACGTGTACGTGGTGCGTCTATTAACGTGTGCTTAACGTATGTACACTTTCCTCCCGCCGGTTTCAGGTAATGCTC
TGCTGCGTCGTCTCGTACGTATCGGAGTGTTGGATGAGTCTCGCATGAAGCTCGATTACGTTCTCGGTCTGCGTATTGAG
GATTTCCTGGAGCGTCGCCTGCAGACCCAGG-------
>35h_20b 
GGTATGGCGTGTGAAGTACACGTTGGCCAAGATCCGCAAGGCTGCCCGTGAGCTGCTGACGCTGGAGGAAAAGGACGAGA
AGCGTCTGTTCCAAGGTAAGATAGCGTATCGCGTGGTTGTTTCATTAGGTTTCATGTAGAATTCCAAATGATGAATTTTC
TTTATCTGACACCTCTTGTCAGAATAATTCTTGTTGAATGCATGAAATTCGCACAAAGCGATACTGAATTTGACACGACT
AAACCACGTGTACGTGGTGCGTCTATTAACGTGTGCTTAACGTATGTACACTTTCCTCCCGCCGGTTTCAGGTAATGCTC
TGCTGCGTCGTCTCGTACGTATCGGAGTGTTGGATGAGTCTCGCATGAAGCTCGATTACGTTCTCGGTCTGCGTATTGAG
GATTTCCTGGAGCGTCGCCTGCAGACCCAGG-------
>35h_21a 
GGTATGGCGTGTGAAGTACACGTTGGCCAAGATCCGCAAGGCTGCCCGTGAGCTGCTGACGCTGGAGGAAAAGGACGAGA
AGCGTCTGTTCCAAGGTAAGATAGCGTATCGCGTGGTTGTTTCATTAGGTTTCATGTAGAATTCCAAATGATGAATTTTC
TTTATCTGACACCTCTTGTCAGAATAATTCTTGTTGAATGCATAAAATTCGCACAAAGCGATACTGAATTTGACACGACT
AAACCACGTGTACGTGGTGCGCCTATCAACGTGTGTTTAACGTATGTACACTTTCCTCCCGCCGGTTTCAGGTAATGCTC
TGCTGCGTCGTCTCGTACGTATCGGAGTGTTGGATGAGTCTCGCATGAAGCTCGATTACGTTCTCGGTCTGCGTATTGAG
GATTTCCTGGAGCGTCGCCTGCAGACCCAGG-------
>35h_21b 
GGTATGGCGTGTGAAGTACACGTTGGCCAAGATCCGCAAGGCTGCCCGTGAGCTGCTGACGCTGGAGGAAAAGGACGAGA
AGCGTCTGTTCCAAGGTAAGATAGCGTATCGCGTGGTTGTTTCATTAGGTTTCATGTAGAATTCCAAATGATGAATTTTC
TTTATCTGACACCTCTTGTCAGAATAATTCTTGTTGAATGCATGAAATTCGCACAAAGCGATACTGAATTTGACACGACT
AAACCACGTGTACGTGGTGCGTCTATTAACGTGTGCTTAACGTATGTACACTTTCCTCCCGCCGGTTTCAGGTAATGCTC
TGCTGCGTCGTCTCGTACGTATCGGAGTGTTGGATGAGTCTCGCATGAAGCTCGATTACGTTCTCGGTCTGCGTATTGAG
GATTTCCTGGAGCGTCGCCTGCAGACCCAGG-------
>1I-7a 
GGTATGGCGTGTGAAGTACACGTTGGCCAAGATCCGCAAGGCTGCCCGTGAGCTGCTGACGCTGGAGGAAAAGGACGAGA
AGCGTCTGTTCCAAGGTAAGAGAGCGTATCGCATAGTTGTTACATTAGGTTTCTTGTAGAATTCCAAATGATGAATGTTC
TTTATCTGACACCTCTTGTCAGAATAATTCTTGTTGAATGCATGAAATTCGCACAAAGCGATACTGAATTTGACACCGCT
AAACCACGTGTACGTGGTGCGCCTATCAACGTGTGTTCAACGTATGTACACTTTCCTCCCGCCGGTTTCAGGTAATGCTC
TGCTGCGTCGTCTCGTACGTATCGGAGTGTTGGACGAGTCTCGCATGAAGCTCGATTACGTTCTCGGTCTGCGTATTGAG
GATTTCCTGGAGCGTCGCCTGCAGACCCAGGTCT----
>1I-7b 
GGTATGGCGTGTGAAGTACACGTTGGCCAAGATCCGCAAGGCTGCCCGTGAGCTGCTGACGCTGGAGGAAAAGGACGAGA
AGCGTCTGTTCCAAGGTAAGAGAGCGTATCGCATAGTTGTTACATTAGGTTTCTTGTAGAATTCCAAATGATGAATGTTC
TTTATCTGACACCTCTTGTCAGAATAATTCTTGTTGAATGCATGAAATTCGCACAAAGCGATACTGAATTTGACACCGCT
AAACCACGTGTACGTGGTGCGCCTATCAACGTGTGTTCAACGTATGTACACTTTCCTCCCGCCCGTTTCAGGTAATGCTC
TGCTGCGTCGTCTCGTACGTATCGGAGTGTTGGACGAGTCTCGCATGAAGCTCGATTACGTTCTCGGTCTGCGTATTGAG
GATTTCCTGGAGCGTCGCCTGCAGACCCAGGTGT----
>1I-8a 
GGTATGGCGTGTGAAGTACACGTTGGCCAAGATCCGCAAGGCTGCCCGTGAGCTGCTGACGCTGGAGGAAAAGGACGAGA
AGCGTCTGTTCCAAGGTAAGAGAGCGTATCGCATAGTTGTTACATTAGGTTTCTTGTAGAATTCCAAATGATGAATGTTC
TTTATCTGACACCTCTTGTCAGAATAATTCTTGTTGAATGCATGAAATTCGCACAAAGCGATACTGAATTTGACACCGCT
AAACCACGTGTACGTGGTGCGCCTATCAACGTGTGTTCAACGTATGTACACTTTCCTCCCGCCGGTTTCAGGTAATGCTC
TGCTGCGTCGTCTCGTACGTATCGGAGTGTTGGACGAGTCTCGCATGAAGCTCGATTACGTTCTCGGTCTGCGTATTGAG
GATTTCCTGGAGCGTCGCCTGCAGACCCAGGTGT----
>1I-8b 
GGTATGGCGTGTGAAGTACACGTTGGCCAAGATCCGCAAGGCTGCCCGTGAGCTGCTGACGCTGGAGGAAAAGGACGAGA
AGCGTCTGTTCCAAGGTAAGAGAGCGTATCGCATAGTTGTTACATTAGGTTTCTTGTAGAATTCCAAATGATGAATGTTC
TTTATCTGACACCTCTTGTCAGAATAATTCTTGTTGAATGCATGAAATTCGCACAAAGCGATACTGAATTTGACACCGCT
AAACCACGTGTACGTGGTGCGCCTATCAACGTGTGTTCAACGTATGTACACTTTCCTCCCGCCCGTTTCAGGTAATGCTC
TGCTGCGTCGTCTCGTACGTATCGGAGTGTTGGACGAGTCTCGCATGAAGCTCGATTACGTTCTCGGTCTGCGTATTGAG
GATTTCCTGGAGCGTCGCCTGCAGACCCAGGTCT----
>1I-9a 
GGTATGGCGTGTGAAGTACACGTTGGCCAAGATCCGCAAGGCTGCCCGTGAGCTGCTGACGCTGGAGGAAAAGGACGAGA
AGCGTCTGTTCCAAGGTAAGAGAGCGTATCGCATAGTTGTTACATTAGGTTTCTTGTAGAATTCCAAATGATGAATGTTC
TTTATCTGACACCTCTTGTCAGAATAATTCTTGTTGAATGCATGAAATTCGCACAAAGCGATACTGAATTTGACACCGCT
AAACCACGTGTACGTGGTGCGCCTATCAACGTGTGTTCAACGTATGTACACTTTCCTCCCGCCGGTTTCAGGTAATGCTC
TGCTGCGTCGTCTCGTACGTATCGGAGTGTTGGACGAGTCTCGCATGAAGCTCGATTACGTTCTCGGTCTGCGTATTGAG
GATTTCCTGGAGCGTCGCCTGCAGACCCAGGTCT----
>1I-9b 
GGTATGGCGTGTGAAGTACACGTTGGCCAAGATCCGCAAGGCTGCCCGTGAGCTGCTGACGCTGGAGGAAAAGGACGAGA
AGCGTCTGTTCCAAGGTAAGAGAGCGTATCGCATAGTTGTTACATTAGGTTTCTTGTAGAATTCCAAATGATGAATGTTC
TTTATCTGACACCTCTTGTCAGAATAATTCTTGTTGAATGCATGAAATTCGCACAAAGCGATACTGAATTTGACACCGCT
AAACCACGTGTACGTGGTGCGCCTATCAACGTGTGTTCAACGTATGTACACTTTCCTCCCGCCGGTTTCAGGTAATGCTC
TGCTGCGTCGTCTCGTACGTATCGGAGTGTTGGACGAGTCTCGCATGAAGCTCGATTACGTTCTCGGTCTGCGTATTGAG
GATTTCCTGGAGCGTCGCCTGCAGACCCAGGTGT----
>10f_1a 
---------------------GTTGGCCAAGATCCGCAAGGCTGCCCGTGAGCTGCTGACGCTGGAGGAAAAGGACGAGA
AGCGTCTGTTCCAAGGTAAGATAGCGTATCGCATAGTTGTTACATTAGGTTTCTTGTAGAATTCCAAATGATGAATGTTC
TTTATCTGACACCTCTTGTCAGAATAATTCTTGTTGAATGCATGAAATTCGCACAAAGCGATACTGAATTTGACACGACT
AAACCACGTGTACGTAGTGCGCCTATCAACGTGTGTTTAACGTATGTACACTTTCCTCCCGCCGGTTTCAGGTAATGCTC
TGCTGCGTCGTCTCGTACGTATCGGAGTGTTGGACGAGTCTCGCATGAAGCTCGATTACGTTCTCGGTCTGCGTATTGAG
GATTTCCTGGAGCGTCGTCTGCAGACCCAGGTCTTCAA
>10f_1b 
---------------------GTTGGCCAAGATCCGCAAGGCTGCCCGTGAGCTGCTGACGCTGGAGGAAAAGGACGAGA
AGCGTCTGTTCCAAGGTAAGATAGCGTATCGCATAGTTGTTACATTAGGTTTCTTGTAGAATTCCAAATGATGAATGTTC
TTTATCTGACACCTCTTGTCAGAATAATTCTTGTTGAATGCATGAGATTCGCACAAAGCGATACTGAATTTGACACGACT
AAACCACGTGTACGTAGTGCGCCTATCAACGTGTGTTTAACGTATGTACACTTTCCTCCCGCCGGTTTCAGGTAATGCTC
TGCTGCGTCGTCTCGTACGTATCGGAGTGTTGGACGAGTCTCGCATGAAGCTCGATTACGTTCTCGGTCTGCGTATTGAG
GATTTCCTGGAGCGTCGTCTGCAGACCCAGGTCTTCAA
>10f_2a 
---------------------GTTGGCCAAGATCCGCAAGGCTGCCCGTGAGCTGCTGACGCTGGAGGAAAAGGACGAGA
AGCGTCTGTTCCAAGGTAAGATAGCGTATCGCATAGTTGTTACATTAGGTTTCTTGTAGAATTCCAAATGATGAATGTTC
TTTATCTGACACCTCTTGTCAGAATAATTCTTGTTGAATGCATGAAATTCGCACAAAGCGATACTGAATTTGACACGACT
AAACCACGTGTACGTAGTGCGCCTATCAACGTGTGTTTAACGTATGTACACTTTCCTCCCGCCGGTTTCAGGTAATGCTC
TGCTGCGTCGTCTCGTACGTATCGGAGTGTTGGACGAGTCTCGCATGAAGCTCGATTACGTTCTCGGTCTGCGTATTGAG
GATTTCCTGGAGCGTCGTCTGCAGACCCAGGTCTTCAA
>10f_2b 
---------------------GTTGGCCAAGATCCGCAAGGCTGCCCGTGAGCTGCTGACGCTGGAGGAAAAGGACGAGA
AGCGTCTGTTCCAAGGTAAGATAGCGTATCGCATAGTTGTTACATTAGGTTTCTTGTAGAATTCCAAATGATGAATGTTC
TTTGTCTGACACCTCTTGTCAGAATAATCCTTGTTGAATGCATGAAATTCGCACAAAGCGATACTGAATTTGACACGACT
AAACCACGTGTACGTAGTGCGCCTATCAACGTGTGTTTAACGTATGTACACTTTCCTCCCGCCGGTTTCAGGTAATGCTC
TGCTGCGTCGTCTCGTACGTATCGGAGTGTTGGACGAGTCTCGCATGAAGCTCGATTACGTTCTCGGTCTGCGTATTGAG
GATTTCCTGGAGCGTCGTCTGCAGACCCAGGTCTTCAA
>10f_3a 
---------------------GTTGGCCAAGATCCGCAAGGCTGCCCGTGAGCTGCTGACGCTGGAGGAAAAGGACGAGA
AGCGTCTGTTCCAAGGTAAGATAGCGTATCGCATAGTTGTTACATTAGGTTTCTTGTAGAATTCCAAATGATGAATGTTC
TTTATCTGACACCTCTTGTCAGAATAATTCTTGTTGAATGCATGAAATTCGCACAAAGCGATACTGAATTTGACACGACT
AAACCACGTGTACGTAGTGCGCCTATCAACGTGTGTTTAACGTATGTACACTTTCCTCCCGCCGGTTTCAGGTAATGCTC
TGCTGCGTCGTCTCGTACGTATCGGAGTGTTGGACGAGTCTCGCATGAAGCTCGATTACGTTCTCGGTCTGCGTATTGAG
GATTTCCTGGAGCGTCGTCTGCAGACCCAGGTCTTCAA
>10f_3b 
---------------------GTTGGCCAAGATCCGCAAGGCTGCCCGTGAGCTGCTGACGCTGGAGGAAAAGGACGAGA
AGCGTCTGTTCCAAGGTAAGATAGCGTATCGCATAGTTGTTACATTAGGTTTCTTGTAGAATTCCAAATGATGAATGTTC
TTTGTCTGACACCTCTTGTCAGAATAATTCTTGTTGAATGCATGAAATTCGCACAAAGCGATACTGAATTTGACACGACT
AAACCACGTGTACGTAGTGCGCCTATCAACGTGTGTTTAACGTATGTACACTTTCCTCCCGCCGGTTTCAGGTAATGCTC
TGCTGCGTCGTCTCGTACGTATCGGAGTGTTGGACGAGTCTCGCATGAAGCTCGATTACGTTCTCGGTCTGCGTATTGAG
GATTTCCTGGAGCGTCGTCTGCAGACCCAGGTCTTCAA
>10f_4a 
---------------------GTTGGCCAAGATCCGCAAGGCTGCCCGTGAGCTGCTGACGCTGGAGGAAAAGGACGAGA
AGCGTCTGTTCCAAGGTAAGATAGCGTATCGCATAGTTGTTACATTAGGTTTCTTGTAGAATTCCAAATGATGAATGTTC
TTTATCTGACACCTCTTGTCAGAATAATTCTTGTTGAATGCATGAAATTCGCACAAAGCGATACTGAATTTGACACAACT
AAACCACGTGTACGTGGTGCGCCTATCAACGTGTGTTTAACGTATGTACACTTTCCTCCCGCCGGTTTTAGGTAATGCTC
TGCTGCGTCGTCTCGTACGTATCGGAGTGTTGGACGAGTCTCGCATGAAGCTCGATTACGTTCTCGGTCTGCGTATTGAG
GATTTCCTGGAGCGTCGCCTGCAGACCCAGGTCTTCAA
>10f_4b 
---------------------GTTGGCCAAGATCCGCAAGGCTGCCCGTGAGCTGCTGACGCTGGAGGAAAAGGACGAGA
AGCGTCTGTTCCAAGGTAAGATAGCGTATCGCATAGTTGTTACATTAGGTTTCTTGTAGAATTCCAAATGATGAATGTTC
TTTATCTGACACCTCTTGTCAGAATAATTCTTGTTGAATGCATGAGATTCGCACAAAGCGATACTGAATTTGACACGACT
AAACCACGTGTACGTAGTGCGCCTATCAACGTGTGTTTAACGTATGTACACTTTCCTCCCGCCGGTTTCAGGTAATGCTC
TGCTGCGTCGTCTCGTACGTATCGGAGTGTTGGACGAGTCTCGCATGAAGCTCGATTACGTTCTCGGTCTGCGTATTGAG
GATTTCCTGGAGCGTCGCCTGCAGACCCAGGTCTTCAA
>10f_5a 
---------------------GTTGGCCAAGATCCGCAAGGCTGCCCGTGAGCTGCTGACGCTGGAGGAAAAGGACGAGA
AGCGTCTGTTCCAAGGTAAGATAGCGTATCGCATAGTTGTTACATTAGGTTTCTTGTAGAATTCCAAATGATGAATGTTC
TTTATCTGACACCTCTTGTCAGAATAATTCTTGTTGAATGCATGAAATTCGCACAAAGCGATACTGAATTTGACACGACT
AAACCACGTGTACGTAGTGCGCCTATCAACGTGTGTTTAACGTATGTACACTTTCCTCCCGCCGGTTTCAGGTAATGCTC
TGCTGCGTCGTCTCGTACGTATCGGAGTGTTGGACGAGTCTCGCATGAAGCTCGATTACGTTCTCGGTCTGCGTATTGAG
GATTTCCTGGAGCGTCGTCTGCAGACCCAGGTCTTCAA
>10f_5b 
---------------------GTTGGCCAAGATCCGCAAGGCTGCCCGTGAGCTGCTGACGCTGGAGGAAAAGGACGAGA
AGCGTCTGTTCCAAGGTAAGATAGCGTATCGCATAGTTGTTACATTAGGTTTCTTGTAGAATTCCAAATGATGAATGTTC
TTTATCTGACACCTCTTGTCAGAATAATTCTTGTTGAATGCATGAAATTCGCACAAAGTGATACTGAATTTGACACGACT
AAACCACGTGTACGTAGTGCGCCTATCAACGTGTGTTTAACGTATGTACACTTTCCTCCCGCCGGTTTCAGGTAATGCTC
TGCTGCGTCGTCTCGTACGTATCGGAGTGTTGGACGAGTCTCGCATGAAGCTCGATTACGTTCTCGGTCTGCGTATTGAG
GATTTCCTGGAGCGTCGTCTGCAGACCCAGGTCTTCAA
>11f_11a 
---------------------GTTGGCCAAGATCCGCAAGGCTGCCCGTGAGCTGCTGACGCTGGAGGAAAAGGACGAGA
AGCGTCTGTTCCAAGGTAAGATAGCGTATCGCATAGTTGTTACATTAGGTTTCTTGTAGAATTCCAAATGATGAATGTTC
TTTATCTGACACCTCTTGTCAGAATAATTCTTGTTGAATGCATGAAATTCGCACAAAGTGATACTGAATTTGACACGACT
AAACCACGTGTACGTAGTGCGCCTATCAACGTGTGTTTAACGTATGTACACTTTCCTCCCGCCGGTTTCAGGTAATGCTC
TGCTGCGTCGTCTCGTACGTATCGGAGTGTTGGACGAGTCTCGCATGAAGCTCGATTACGTTCTCGGTCTGCGTATTGAG
GATTTCCTGGAGCGTCGTCTGCAGACCCAGGTCTTCAA
>11f_11b 
---------------------GTTGGCCAAGATCCGCAAGGCTGCCCGTGAGCTGCTGACGCTGGAGGAAAAGGACGAGA
AGCGTCTGTTCCAAGGTAAGATAGCGTATCGCATAGTTGTTACATTAGGTTTCTTGTAGAATTCCAAATGATGAATGTTC
TTTATCTGACACCTCTTGTCAGAATAATTCTTGTTGAATGCATGAGATTCGCACAAAGCGATACTGAATTTGACACGACT
AAACCACGTGTACGTAGTGCGCCTATCAACGTGTGTTTAACGTATGTACACTTTCCTCCCGCCGGTTTCAGGTAATGCTC
TGCTGCGTCGTCTCGTACGTATCGGAGTGTTGGACGAGTCTCGCATGAAGCTCGATTACGTTCTCGGTCTGCGTATTGAG
GATTTCCTGGAGCGTCGTCTGCAGACCCAGGTCTTCAA
>11f_12a 
---------------------GTTGGCCAAGATCCGCAAGGCTGCCCGTGAGCTGCTGACGCTGGAGGAAAAGGACGAGA
AGCGTCTGTTCCAAGGTAAGATAGCGTATCGCATAGTTGTTACATTAGGTTTCTTGTAGAATTCCAAATGATGAATGTTC
TTTATCTGACACCTCTTGTCAGAATAATTCTTGTTGAATGCATGAAATTCGCACAAAGCGATACTGAATTTGACACGACT
AAACCACGTGTACGTAGTGCGCCTATCAACGTGTGTTTAACGTATGTACACTTTCCTCCCGCCGGTTTCAGGTAATGCTC
TGCTGCGTCGTCTCGTACGTATCGGAGTGTTGGACGAGTCTCGCATGAAGCTCGATTACGTTCTCGGTCTGCGTATTGAG
GATTTCCTGGAGCGTCGTCTGCAGACCCAGGTCTTCAA
>11f_12b 
---------------------GTTGGCCAAGATCCGCAAGGCTGCCCGTGAGCTGCTGACGCTGGAGGAAAAGGACGAGA
AGCGTCTGTTCCAAGGTAAGATAGCGTATCGCATAGTTGTTACATTAGGTTTCTTGTAGAATTCCAAATGATGAATGTTC
TTTATCTGACACCTCTTGTCAGAATAATTCTTGTTGAATGCATGAGATTCGCACAAAGCGATACTGAATTTGACACGACT
AAACCACGTGTACGTAGTGCGCCTATCAACGTGTGTTTAACGTATGTACACTTTCCTCCCGCCGGTTTCAGGTAATGCTC
TGCTGCGTCGTCTCGTACGTATCGGAGTGTTGGACGAGTCTCGCATGAAGCTCGATTACGTTCTCGGTCTGCGTATTGAG
GATTTCCTGGAGCGTCGTCTGCAGACCCAGGTCTTCAA
>11f_13a 
---------------------GTTGGCCAAGATCCGCAAGGCTGCCCGTGAGCTGCTGACGCTGGAGGAAAAGGACGAGA
AGCGTCTGTTCCAAGGTAAGATAGCGTATCGCATAGTTGTTACATTAGGTTTCTTGTAGAATTCCAAATGATGAATGTTC
TTTATCTGACACCTCTTGTCAGAATAATTCTTGTTGAATGCATGAAATTCGCACAAAGCGATACTGAATTTGACACGACT
AAACCACGTGTACGTAGTGCGCCTATCAACGTGTGTTTAACGTATGTACACTTTCCTCCCGCCGGTTTCAGGTAATGCTC
TGCTGCGTCGTCTCGTACGTATCGGAGTGTTGGACGAGTCTCGCATGAAGCTCGATTACGTTCTCGGTCTGCGTATTGAG
GATTTCCTGGAGCGTCGTCTGCAGACCCAGGTGTTCAA
>11f_13b 
---------------------GTTGGCCAAGATCCGCAAGGCTGCCCGTGAGCTGCTGACGCTGGAGGAAAAGGACGAGA
AGCGTCTGTTCCAAGGTAAGATAGCGTATCGCATAGTTGTTACATTAGGTTTCTTGTAGAATTCCAAATGATGAATGTTC
TTTATCTGACACCTCTTGTCAGAATAATTCTTGTTGAATGCATGAAATTCGCACAAAGCGATACTGAATTTGACACGACT
AAACCACGTGTACGTAGTGCGCCTATCAACGTGTGTTTAACGTATGTACACTTTCCTCCCGCCGGTTTCAGGTAATGCTC
TGCTGCGTCGTCTCGTACGTATCGGAGTGTTGGACGAGTCTCGCATGAAGCTCGATTACGTTCTCGGTCTGCGTATTGAG
GATTTCCTGGAGCGTCGTCTGCAGACCCAGGTGTTCAA
>11f_14a 
---------------------GTTGGCCAAGATCCGCAAGGCTGCCCGTGAGCTGCTGACGCTGGAGGAAAAGGACGAGA
AGCGTCTGTTCCAAGGTAAGATAGCGTATCGCATAGTTGTTACATTAGGTTTCTTGTAGAATTCCAAATGATGAATGTTC
TTTATCTGACACCTCTTGTCAGAATAATTCTTGTTGAATGCATGAAATTCGCACAAAGCGATACTGAATTTGACACGACT
AAACCACGTGTACGTAGTGCGCCTATCAACGTGTGTTTAACGTATGTACACTTTCCTCCCGCCGGTTTCAGGTAATGCTC
TGCTGCGTCGTCTCGTACGTATCGGAGTGTTGGACGAGTCTCGCATGAAGCTCGATTACGTTCTCGGTCTGCGTATTGAG
GATTTCCTGGAGCGTCGTCTGCAGACCCAGGTCTTCAA
>11f_14b 
---------------------GTTGGCCAAGATCCGCAAGGCTGCCCGTGAGCTGCTGACGCTGGAGGAAAAGGACGAGA
AGCGTCTGTTCCAAGGTAAGATAGCGTATCGCATAGTTGTTACATTAGGTTTCTTGTAGAATTCCAAATGATGAATGTTC
TTTATCTGACACCTCTTGTCAGAATAATTCTTGTTGAATGCATGAAATTCGCACAAAGTGATACTGAATTTGACACGACT
AAACCACGTGTACGTAGTGCGCCTATCAACGTGTGTTTAACGTATGTACACTTTCCTCCCGCCGGTTTCAGGTAATGCTC
TGCTGCGTCGTCTCGTACGTATCGGAGTGTTGGACGAGTCTCGCATGAAGCTCGATTACGTTCTCGGTCTGCGTATTGAG
GATTTCCTGGAGCGTCGTCTGCAGACCCAGGTCTTCAA
>11f_15a 
---------------------GTTGGCCAAGATCCGCAAGGCTGCCCGTGAGCTGCTGACGCTGGAGGAAAAGGACGAGA
AGCGTCTGTTCCAAGGTAAGATAGCGTATCGCATAGTTGTTACATTAGGTTTCTTGTAGAATTCCAAATGATGAATGTTC
TTTATCTGACACCTCTTGTCAGAATAATTCTTGTTGAATGCATGAAATTCGCACAAAGCGATACTGAATTTGACACGACT
AAACCACGTGTACGTAGTGCGCCTATCAACGTGTGTTTAACGTATGTACACTTTCCTCCCGCCGGTTTCAGGTAATGCTC
TGCTGCGTCGTCTCGTACGTATCGGAGTGTTGGACGAGTCTCGCATGAAGCTCGATTACGTTCTCGGTCTGCGTATTGAG
GATTTCCTGGAGCGTCGTCTGCAGACCCAGGTCTTCAA
>11f_15b 
---------------------GTTGGCCAAGATCCGCAAGGCTGCCCGTGAGCTGCTGACGCTGGAGGAAAAGGACGAGA
AGCGTCTGTTCCAAGGTAAGATAGCGTATCGCATAGTTGTTACATTAGGTTTCTTGTAGAATTCCAAATGATGAATGTTC
TTTGTCTGACACCTCTTGTCAGAATAATTCTTGTTGAATGCATGAAATTCGCACAAAGCGATACTGAATTTGACACGACT
AAACCACGTGTACGTAGTGCGCCTATCAACGTGTGTTTAACGTATGTACACTTTCCTCCCGCCGGTTTCAGGTAATGCTC
TGCTGCGTCGTCTCGTACGTATCGGAGTGTTGGACGAGTCTCGCATGAAGCTCGATTACGTTCTCGGTCTGCGTATTGAG
GATTTCCTGGAGCGTCGTCTGCAGACCCAGGTCTTCAA
>12f_1a 
---------------------GTTGGCCAAGATCCGCAAGGCTGCCCGTGAGCTGCTGACGCTGGAGGAAAAGGACGAGA
AGCGTCTGTTCCAAGGTAAGATAGCGTATCGCATAGTTGTTACATTAGGTTTCTTGTAGAATTCCAAATGATGAATGTTC
TTTATCTGACACCTCTTGTCAGAATAATTCTTGTTGAATGCATGAAATTCGCACAAAGCGATACTGAATTTGACACGACT
AAACCACGTGTACGTAGTGCGCCTATCAACGTGTGTTTAACGTATGTACACTTTCCTCCCGCCGGTTTCAGGTAATGCTC
TGCTGCGTCGTCTCGTACGTATCGGAGTGTTGGACGAGTCTCGCATGAAGCTCGATTACGTTCTCGGTCTGCGTATTGAG
GATTTCCTGGAGCGTCGTCTGCAGACCCAGGTCTTCAA
>12f_1b 
---------------------GTTGGCCAAGATCCGCAAGGCTGCCCGTGAGCTGCTGACGCTGGAGGAAAAGGACGAGA
AGCGTCTGTTCCAAGGTAAGATAGCGTATCGCATAGTTGTTACATTAGGTTTCTTGTAGAATTCCAAATGATGAATGTTC
TTTATCTGACACCTCTTGTCAGAATAATTCTTGTTGAATGCATGAAATTCGCACAAAGCGATACTGAATTTGACACGACT
AAACCACGTGTACGTAGTGCGCCTATCAACGTGTGTTTAACGTATGTACACTTTCCTCCCGCCGGTTTCAGGTAATGCTC
TGCTGCGTCGTCTCGTACGTATCGGAGTGTTGGACGAGTCTCGCATGAAGCTCGATTACGTTCTCGGTCTGCGTATTGAG
GATTTCCTGGAGCGTCGTCTGCAGACCCAGGTCTTCAA
>13f_1a 
---------------------GTTGGCCAAGATCCGCAAGGCTGCCCGTGAGCTGCTGACGCTGGAGGAAAAGGACGAGA
AGCGTCTGTTCCAAGGTAAGATAGCGTATCGCATAGTTGTTACATTAGGTTTCTTGTAGAATTCCAAATGATGAATGTTC
TTTATCTGACACCTCTTGTCAGAATAATTCTTGTTGAATGCATGAAATTCGCACAAAGCGATACTGAATTTGACACGACT
AAACCACGTGTACGTAGTGCGCCTATCAACGTGTGTTTAACGTATGTACACTTTCCTCCCGCCGGTTTCAGGTAATGCTC
TGCTGCGTCGTCTCGTACGTATCGGAGTGTTGGACGAGTCTCGCATGAAGCTCGATTACGTTCTCGGTCTGCGTATTGAG
GATTTCCTGGAGCGTCGTCTGCAGACCCAGGTCTTCAA
>13f_1b 
---------------------GTTGGCCAAGATCCGCAAGGCTGCCCGTGAGCTGCTGACGCTGGAGGAAAAGGACGAGA
AGCGTCTGTTCCAAGGTAAGATAGCGTATCGCATAGTTGTTACATTAGGTTTCTTGTAGAATTCCAAATGATGAATGTTC
TTTATCTGACACCTCTTGTCAGAATAATTCTTGTTGAATGCATGAAATTCGCACAAAGCGATACTGAATTTGACACGACT
AAACCACGTGTACGTAGTGCGCCTATCAACGTGTGTTTAACGTATGTACACTTTCCTCCCGCCGGTTTCAGGTAATGCTC
TGCTGCGTCGTCTCGTACGTATCGGAGTGTTGGACGAGTCTCGCATGAAGCTCGATTACGTTCTCGGTCTGCGTATTGAG
GATTTCCTGGAGCGTCGTCTGCAGACCCAGGTCTTCAA
>13f_2a 
---------------------GTTGGCCAAGATCCGCAAGGCTGCCCGTGAGCTGCTGACGCTGGAGGAAAAGGACGAGA
AGCGTCTGTTCCAAGGTAAGATAGCGTATCGCATAGTTGTTACATTAGGTTTCTTGTAGAATTCCAAATGATGAATGTTC
TTTATCTGACACCTCTTGTCAGAATAATTCTTGTTGAATGCATGAAATTCGCACAAAGCGATACTGAATTTGACACGACT
AAACCACGTGTACGTAGTGCGCCTATCAACGTGTGTTTAACGTATGTACACTTTCCTCCCGCCGGTTTCAGGTAATGCTC
TGCTGCGTCGTCTCGTACGTATCGGAGTGTTGGACGAGTCTCGCATGAAGCTCGATTACGTTCTCGGTCTGCGTATTGAG
GATTTCCTGGAGCGTCGTCTGCAGACCCAGGTCTTCAA
>13f_2b 
---------------------GTTGGCCAAGATCCGCAAGGCTGCCCGTGAGCTGCTGACGCTGGAGGAAAAGGACGAGA
AGCGTCTGTTCCAAGGTAAGATAGCGTATCGCATAGTTGTTACATTAGGTTTCTTGTAGAATTCCAAATGATGAATGTTC
TTTATCTGACACCTCTTGTCAGAATAATTCTTGTTGAATGCATGAAATTCGCACAAAGTGATACTGAATTTGACACGACT
AAACCACGTGTACGTAGTGCGCCTATCAACGTGTGTTTAACGTATGTACACTTTCCTCCCGCCGGTTTCAGGTAATGCTC
TGCTGCGTCGTCTCGTACGTATCGGAGTGTTGGACGAGTCTCGCATGAAGCTCGATTACGTTCTCGGTCTGCGTATTGAG
GATTTCCTGGAGCGTCGTCTGCAGACCCAGGTCTTCAA
>13f_3a 
---------------------GTTGGCCAAGATCCGCAAGGCTGCCCGTGAGCTGCTGACGCTGGAGGAAAAGGACGAGA
AGCGTCTGTTCCAAGGTAAGATAGCGTATCGCATAGTTGTTACATTAGGTTTCTTGTAGAATTCCAAATGATGAATGTTC
TTTATCTGACACCTCTTGTCAGAATAATTCTTGTTGAATGCATGAAATTCGCACAAAGCGATACTGAATTTGACACGACT
AAACCACGTGTACGTAGTGCGCCTATCAACGTGTGTTTAACGTATGTACACTTTCCTCCCGCCGGTTTCAGGTAATGCTC
TGCTGCGTCGTCTCGTACGTATCGGAGTGTTGGACGAGTCTCGCATGAAGCTCGATTACGTTCTCGGTCTGCGTATTGAG
GATTTCCTGGAGCGTCGTCTGCAGACCCAGGTCTTCAA
>13f_3b 
---------------------GTTGGCCAAGATCCGCAAGGCTGCCCGTGAGCTGCTGACGCTGGAGGAAAAGGACGAGA
AGCGTCTGTTCCAAGGTAAGATAGCGTATCGCATAGTTGTTACATTAGGTTTCTTGTAGAATTCCAAATGATGAATGTTC
TTTATCTGACACCTCTTGTCAGAATAATTCTTGTTGAATGCATGAAATTCGCACAAAGCGATACTGAATTTGACACGACT
AAACCACGTGTACGTAGTGCGCCTATCAACGTGTGTTTAACGTATGTACACTTTCCTCCCGCCGGTTTCAGGTAATGCTC
TGCTGCGTCGTCTCGTACGTATCGGAGTGTTGGACGAGTCTCGCATGAAGCTCGATTACGTTCTCGGTCTGCGTATTGAG
GATTTCCTGGAGCGTCGTCTGCAGACCCAGGTCTTCAA
>13f_4a 
---------------------GTTGGCCAAGATCCGCAAGGCTGCCCGTGAGCTGCTGACGCTGGAGGAAAAGGACGAGA
AGCGTCTGTTCCAAGGTAAGATAGCGTATCGCATAGTTGTTACATTAGGTTTCTTGTAGAATTCCAAATGATGAATGTTC
TTTATCTGACACCTCTTGTCAGAATAATTCTTGTTGAATGCATGAAATTCGCACAAAGCGATACTGAATTTGACACGACT
AAACCACGTGTACGTAGTGCGCCTATCAACGTGTGTTTAACGTATGTACACTTTCCTCCCGCCGGTTTCAGGTAATGCTC
TGCTGCGTCGTCTCGTACGTATCGGAGTGTTGGACGAGTCTCGCATGAAGCTCGATTACGTTCTCGGTCTGCGTATTGAG
GATTTCCTGGAGCGTCGTCTGCAGACCCAGGTCTTCAA
>13f_4b 
---------------------GTTGGCCAAGATCCGCAAGGCTGCCCGTGAGCTGCTGACGCTGGAGGAAAAGGACGAGA
AGCGTCTGTTCCAAGGTAAGATAGCGTATCGCATAGTTGTTACATTAGGTTTCTTGTAGAATTCCAAATGATGAATGTTC
TTTATCTGACACCTCTTGTCAGAATAATTCTTGTTGAATGCATGAAATTCGCACAAAGCGATACTGAATTTGACACGACT
AAACCACGTGTACGTAGTGCGCCTATCAACGTGTGTTTAACGTATGTACACTTTCCTCCCGCCGGTTTCAGGTAATGCTC
TGCTGCGTCGTCTCGTACGTATCGGAGTGTTGGACGAGTCTCGCATGAAGCTCGATTACGTTCTCGGTCTGCGTATTGAG
GATTTCCTGGAGCGTCGTCTGCAGACCCAGGTCTTCAA
>13f_5a 
---------------------GTTGGCCAAGATCCGCAAGGCTGCCCGTGAGCTGCTGACGCTGGAGGAAAAGGACGAGA
AGCGTCTGTTCCAAGGTAAGATAGCGTATCGCATAGTTGTTACATTAGGTTTCTTGTAGAATTCCAAATGATGAATGTTC
TTTATCTGACACCTCTTGTCAGAATAATTCTTGTTGAATGCATGAAATTCGCACAAAGCGATACTGAATTTGACACGACT
AAACCACGTGTACGTAGTGCGCCTATCAACGTGTGTTTAACGTATGTACACTTTCCTCCCGCCGGTTTCAGGTAATGCTC
TTCTGCGTCGTCTCGTACGTATCGGAGTGTTGGACGAGTCTCGCATGAAGCTCGATTACGTTCTCGGTCTGCGTATTGAG
GATTTCCTGGAGCGTCGTCTGCAGACCCAGGTCTTCAA
>13f_5b 
---------------------GTTGGCCAAGATCCGCAAGGCTGCCCGTGAGCTGCTGACGCTGGAGGAAAAGGACGAGA
AGCGTCTGTTCCAAGGTAAGATAGCGTATCGCATAGTTGTTACATTAGGTTTCTTGTAGAATTCCAAATGATGAATGTTC
TTTGTCTGACACCTCTTGTCAGAATAATTCTTGTTGAATGCATGAAATTCGCACAAAGCGATACTGAATTTGACACGACT
AAACCACGTGTACGTAGTGCGCCTATCAACGTGTGTTTAACGTATGTACACTTTCCTCCCGCCGGTTTCAGGTAATGCTC
TGCTGCGTCGTCTCGTACGTATCGGAGTGTTGGACGAGTCTCGCATGAAGCTCGATTACGTTCTCGGTCTGCGTATTGAG
GATTTCCTGGAGCGTCGTCTGCAGACCCAGGTCTTCAA
>13f_6a 
---------------------GTTGGCCAAGATCCGCAAGGCTGCCCGTGAGCTGCTGACGCTGGAGGAAAAGGACGAGA
AGCGTCTGTTCCAAGGTAAGATAGCGTATCGCATAGTTGTTACATTAGGTTTCTTGTAGAATTCCAAATGATGAATGTTC
TTTATCTGACACCTCTTGTCAGAATAATTCTTGTTGAATGCATGAAATTCGCACAAAGCGATACTGAATTTGACACGACT
AAACCACGTGTACGTAGTGCGCCTATCAACGTGTGTTTAACGTATGTACACTTTCCTCCCGCCGGTTTCAGGTAATGCTC
TGCTGCGTCGTCTCGTACGTATCGGAGTGTTGGACGAGTCTCGCATGAAGCTCGATTACGTTCTCGGTCTGCGTATTGAG
GATTTCCTGGAGCGTCGTCTGCAGACCCAGGTCTTCAA
>13f_6b 
---------------------GTTGGCCAAGATCCGCAAGGCTGCCCGTGAGCTGCTGACGCTGGAGGAAAAGGACGAGA
AGCGTCTGTTCCAAGGTAAGATAGCGTATCGCATAGTTGTTACATTAGGTTTCTTGTAGAATTCCAAATGATGAATGTTC
TTTATCTGACACCTCTTGTCAGAATAATTCTTGTTGAATGCATGAAATTCGCACAAAGCGATACTGAATTTGACACGACT
AAACCACGTGTACGTAGTGCGCCTATCAACGTGTGTTTAACGTATGTACACTTTCCTCCCGCCGGTTTCAGGTAATGCTC
TGCTGCGTCGTCTCGTACGTATCGGAGTGTTGGACGAGTCTCGCATGAAGCTCGATTACGTTCTCGGTCTGCGTATTGAG
GATTTCCTGGAGCGTCGTCTGCAGACCCAGGTCTTCAA
>13f_7a 
---------------------GTTGGCCAAGATCCGCAAGGCTGCCCGTGAGCTGCTGACGCTGGAGGAAAAGGACGAGA
AGCGTCTGTTCCAAGGTAAGATAGCGTATCGCATAGTTGTTACATTAGGTTTCTTGTAGAATTCCAAATGATGAATGTTC
TTTATCTGACACCTCTTGTCAGAATAATTCTTGTTGAATGCATGAAATTCGCACAAAGCGATACTGAATTTGACACGACT
AAACCACGTGTACGTAGTGCGCCTATCAACGTGTGTTTAACGTATGTACACTTTCCTCCCGCCGGTTTCAGGTAATGCTC
TGCTGCGTCGTCTCGTACGTATCGGAGTGTTGGACGAGTCTCGCATGAAGCTCGATTACGTTCTCGGTCTGCGTATTGAG
GATTTCCTGGAGCGTCGTCTGCAGACCCAGGTCTTCAA
>13f_7b 
---------------------GTTGGCCAAGATCCGCAAGGCTGCCCGTGAGCTGCTGACGCTGGAGGAAAAGGACGAGA
AGCGTCTGTTCCAAGGTAAGATAGCGTATCGCATAGTTGTTACATTAGGTTTCTTGTAGAATTCCAAATGATGAATGTTC
TTTATCTGACACCTCTTGTCAGAATAATTCTTGTTGAATGCATGAAATTCGCACAAAGCGATACTGAATTTGACACGACT
AAACCACGTGTACGTAGTGCGCCTATCAACGTGTGTTTAACGTATGTACACTTTCCTCCCGCCGGTTTCAGGTAATGCTC
TGCTGCGTCGTCTCGTACGTATCGGAGTGTTGGACGAGTCTCGCATGAAGCTCGATTACGTTCTCGGTCTGCGTATTGAG
GATTTCCTGGAGCGTCGTCTGCAGACCCAGGTCTTCAA
>13f_8a 
---------------------GTTGGCCAAGATCCGCAAGGCTGCCCGTGAGCTGCTGACGCTGGAGGAAAAGGACGAGA
AGCGTCTGTTCCAAGGTAAGATAGCGTATCGCATAGTTGTTACATTAGGTTTCTTGTAGAATTCCAAATGATGAATGTTC
TTTATCTGACACCTCTTGTCAGAATAATTCTTGTTGAATGCATGAAATTCGCACAAAGCGATACTGAATTTGACACGACT
AAACCACGTGTACGTAGTGCGCCTATCAACGTGTGTTTAACGTATGTACACTTTCCTCCCGCCGGTTTCAGGTAATGCTC
TGCTGCGTCGTCTCGTACGTATCGGAGTGTTGGACGAGTCTCGCATGAAGCTCGATTACGTTCTCGGTCTGCGTATTGAG
GATTTCCTGGAGCGTCGTCTGCAGACCCAGGTCTTCAA
>13f_8b 
---------------------GTTGGCCAAGATCCGCAAGGCTGCCCGTGAGCTGCTGACGCTGGAGGAAAAGGACGAGA
AGCGTCTGTTCCAAGGTAAGATAGCGTATCGCATAGTTGTTACATTAGGTTTCTTGTAGAATTCCAAATGATGAATGTTC
TTTGTCTGACACCTCTTGTCAGAATAATTCTTGTTGAATGCATGAAATTCGCACAAAGCGATACTGAATTTGACACGACT
AAACCACGTGTACGTAGTGCGCCTATCAACGTGTGTTTAACGTATGTACACTTTCCTCCCGCCGGTTTCAGGTAATGCTC
TGCTGCGTCGTCTCGTACGTATCGGAGTGTTGGACGAGTCTCGCATGAAGCTCGATTACGTTCTCGGTCTGCGTATTGAG
GATTTCCTGGAGCGTCGTCTGCAGACCCAGGTCTTCAA
>13f_9a 
---------------------GTTGGCCAAGATCCGCAAGGCTGCCCGTGAGCTGCTGACGCTGGAGGAAAAGGACGAGA
AGCGTCTGTTCCAAGGTAAGATAGCGTATCGCATAGTTGTTACATTAGGTTTCTTGTAGAATTCCAAATGATGAATGTTC
TTTATCTGACACCTCTTGTCAGAATAATTCTTGTTGAATGCATGAAATTCGCACAAAGTGATACTGAATTTGACACGACT
AAACCACGTGTACGTAGTGCGCCTATCAACGTGTGTTTAACGTATGTACACTTTCCTCCCGCCGGTTTCAGGTAATGCTC
TGCTGCGTCGTCTCGTACGTATCGGAGTGTTGGACGAGTCTCGCATGAAGCTCGATTACGTTCTCGGTCTGCGTATTGAG
GATTTCCTGGAGCGTCGTCTGCAGACCCAGGTCTTCAA
>13f_9b 
---------------------GTTGGCCAAGATCCGCAAGGCTGCCCGTGAGCTGCTGACGCTGGAGGAAAAGGACGAGA
AGCGTCTGTTCCAAGGTAAGATAGCGTATCGCATAGTTGTTACATTAGGTTTCTTGTAGAATTCCAAATGATGAATGTTC
TTTATCTGACACCTCTTGTCAGAATAATTCTTGTTGAATGCATGAAATTCGCACAAAGTGATACTGAATTTGACACGACT
AAACCACGTGTACGTAGTGCGCCTATCAACGTGTGTTTAACGTATGTACACTTTCCTCCCGCCGGTTTCAGGTAATGCTC
TGCTGCGTCGTCTCGTACGTATCGGAGTGTTGGACGAGTCTCGCATGAAGCTCGATTACGTTCTCGGTCTGCGTATTGAG
GATTTCCTGGAGCGTCGTCTGCAGACCCAGGTCTTCAA
>13f_10a 
---------------------GTTGGCCAAGATCCGCAAGGCTGCCCGTGAGCTGCTGACGCTGGAGGAAAAGGACGAGA
AGCGTCTGTTCCAAGGTAAGATAGCGTATCGCATAGTTGTTACATTAGGTTTCTTGTAGAATTCCAAATGATGAATGTTC
TTTATCTGACACCTCTTGTCAGAATAATTCTTGTTGAATGCATGAAATTCGCACAAAGCGATACTGAATTTGACACGACT
AAACCACGTGTACGTAGTGCGCCTATCAACGTGTGTTTAACGTATGTACACTTTCCTCCCGCCGGTTTCAGGTAATGCTC
TGCTGCGTCGTCTCGTACGTATCGGAGTGTTGGACGAGTCTCGCATGAAGCTCGATTACGTTCTCGGTCTGCGTATTGAG
GATTTCCTGGAGCGTCGTCTGCAGACCCAGGTGTTCAA
>13f_10b 
---------------------GTTGGCCAAGATCCGCAAGGCTGCCCGTGAGCTGCTGACGCTGGAGGAAAAGGACGAGA
AGCGTCTGTTCCAAGGTAAGATAGCGTATCGCATAGTTGTTACATTAGGTTTCTTGTAGAATTCCAAATGATGAATGTTC
TTTGTCTGACACCTCTTGTCAGAATAATTCTTGTTGAATGCATGAAATTCGCACAAAGCGATACTGAATTTGACACGACT
AAACCACGTGTACGTAGTGCGCCTATCAACGTGTGTTTAACGTATGTACACTTTCCTCCCGCCGGTTTCAGGTAATGCTC
TGCTGCGTCGTCTCGTACGTATCGGAGTGTTGGACGAGTCTCGCATGAAGCTCGATTACGTTCTCGGTCTGCGTATTGAG
GATTTCCTGGAGCGTCGTCTGCAGACCCAGGTGTTCAA
>14f_1a 
---------------------GTTGGCCAAGATCCGCAAGGCTGCCCGTGAGCTGCTGACGCTGGAGGAAAAGGACGAGA
AGCGTCTGTTCCAAGGTAAGATAGCGTATCGCATAGTTGTTACATTAGGTTTCTTGTAGAATTCCAAATGATGAATGTTC
TTTATCTGACACCTCTTGTCAGAATAATTCTTGTTGAATGCATGAAATTCGCACAAAGCGATACTGAATTTGACACGACT
AAACCACGTGTACGTAGTGCGCCTATCAACGTGTGTTTAACGTATGTACACTTTCCTCCCGCCGGTTTCAGGTAATGCTC
TGCTGCGTCGTCTCGTACGTATCGGAGTGTTGGACGAGTCTCGCATGAAGCTCGATTACGTTCTCGGTCTGCGTATTGAG
GATTTCCTGGAGCGTCGTCTGCAGACCCAGGTCTTCAA
>14f_1b 
---------------------GTTGGCCAAGATCCGCAAGGCTGCCCGTGAGCTGCTGACGCTGGAGGAAAAGGACGAGA
AGCGTCTGTTCCAAGGTAAGATAGCGTATCGCATAGTTGTTACATTAGGTTTCTTGTAGAATTCCAAATGATGAATGTTC
TTTGTCTGACACCTCTTGTCAGAATAATTCTTGTTGAATGCATGAAATTCGCACAAAGCGATACTGAATTTGACACGACT
AAACCACGTGTACGTAGTGCGCCTATCAACGTGTGTTTAACGTATGTACACTTTCCTCCCGCCGGTTTCAGGTAATGCTC
TGCTGCGTCGTCTCGTACGTATCGGAGTGTTGGACGAGTCTCGCATGAAGCTCGATTACGTTCTCGGTCTGCGTATTGAG
GATTTCCTGGAGCGTCGTCTGCAGACCCAGGTCTTCAA
>14f_2a 
---------------------GTTGGCCAAGATCCGCAAGGCTGCCCGTGAGCTGCTGACGCTGGAGGAAAAGGACGAGA
AGCGTCTGTTCCAAGGTAAGATAGCGTATCGCATAGTTGTTACATTAGGTTTCTTGTAGAATTCCAAATGATGAATGTTC
TTTATCTGACACCTCTTGTCAGAATAATTCTTGTTGAATGCATGAAATTCGCACAAAGCGATACTGAATTTGACACGACT
AAACCACGTGTACGTAGTGCGCCTATCAACGTGTGTTTAACGTATGTACACTTTCCTCCCGCCGGTTTCAGGTAATGCTC
TGCTGCGTCGTCTCGTACGTATCGGAGTGTTGGACGAGTCTCGCATGAAGCTCGATTACGTTCTCGGTCTGCGTATTGAG
GATTTCCTGGAGCGTCGTCTGCAGACCCAGGTCTTCAA
>14f_2b 
---------------------GTTGGCCAAGATCCGCAAGGCTGCCCGTGAGCTGCTGACGCTGGAGGAAAAGGACGAGA
AGCGTCTGTTCCAAGGTAAGATAGCGTATCGCATAGTTGTTACATTAGGTTTCTTGTAGAATTCCAAATGATGAATGTTC
TTTGTCTGACACCTCTTGTCAGAATAATTCTTGTTGAATGCATGAAATTCGCACAAAGCGATACTGAATTTGACACGACT
AAACCACGTGTACGTAGTGCGCCTATCAACGTGTGTTTAACGTATGTACACTTTCCTCCCGCCGGTTTCAGGTAATGCTC
TGCTGCGTCGTCTCGTACGTATCGGAGTGTTGGACGAGTCTCGCATGAAGCTCGATTACGTTCTCGGTCTGCGTATTGAG
GATTTCCTGGAGCGTCGTCTGCAGACCCAGGTCTTCAA
>14f_3a 
---------------------GTTGGCCAAGATCCGCAAGGCTGCCCGTGAGCTGCTGACGCTGGAGGAAAAGGACGAGA
AGCGTCTGTTCCAAGGTAAGATAGCGTATCGCATAGTTGTTACATTAGGTTTCTTGTAGAATTCCAAATGATGAATGTTC
TTTATCTGACACCTCTTGTCAGAATAATTCTTGTTGAATGCATGAAATTCGCACAAAGCGATACTGAATTTGACACGACT
AAACCACGTGTACGTAGTGCGCCTATCAACGTGTGTTTAACGTATGTACACTTTCCTCCCGCCGGTTTCAGGTAATGCTC
TGCTGCGTCGTCTCGTACGTATCGGAGTGTTGGACGAGTCTCGCATGAAGCTCGATTACGTTCTCGGTCTGCGTATTGAG
GATTTCCTGGAGCGTCGTCTGCAGACCCAGGTCTTCAA
>14f_3b 
---------------------GTTGGCCAAGATCCGCAAGGCTGCCCGTGAGCTGCTGACGCTGGAGGAAAAGGACGAGA
AGCGTCTGTTCCAAGGTAAGATAGCGTATCGCATAGTTGTTACATTAGGTTTCTTGTAGAATTCCAAATGATGAATGTTC
TTTATCTGACACCTCTTGTCAGAATAATTCTTGTTGAATGCATGAAATTCGCACAAAGCGATACTGAATTTGACACGACT
AAACCACGTGTACGTAGTGCGCCTATCAACGTGTGTTTAACGTATGTACACTTTCCTCCCGCCGGTTTCAGGTAATGCTC
TTCTGCGTCGTCTCGTACGTATCGGAGTGTTGGACGAGTCTCGCATGAAGCTCGATTACGTTCTCGGTCTGCGTATTGAG
GATTTCCTGGAGCGTCGTCTGCAGACCCAGGTCTTCAA
>15f_1a 
---------------------GTTGGCCAAGATCCGCAAGGCTGCCCGTGAGCTGCTGACGCTGGAGGAAAAGGACGAGA
AGCGTCTGTTCCAAGGTAAGATAGCGTATCGCATAGTTGTTACATTAGGTTTCTTGTAGAATTCCAAATGATGAATGTTC
TTTATCTGACACCTCTTGTCAGAATAATTCTTGTTGAATGCATGAAATTCGCACAAAGTGATACTGAATTTGACACGACT
AAACCACGTGTACGTAGTGCGCCTATCAACGTGTGTTTAACGTATGTACACTTTCCTCCCGCCGGTTTCAGGTAATGCTC
TGCTGCGTCGTCTCGTACGTATCGGAGTGTTGGACGAGTCTCGCATGAAGCTCGATTACGTTCTCGGTCTGCGTATTGAG
GATTTCCTGGAGCGTCGTCTGCAGACCCAGGTCTTCAA
>15f_1b 
---------------------GTTGGCCAAGATCCGCAAGGCTGCCCGTGAGCTGCTGACGCTGGAGGAAAAGGACGAGA
AGCGTCTATTCCAAGGTAAGATAGCGTATCGCATAGTTGTTACATTAGGTTTCTTGTAGAATTCCAAATGATGAATGTTC
TTTATCTGACACCTCTTGTCAGAATAATTCTTGTTGAATGCATGAGATTCGCACAAAGCGATACTGAATTTGACACGACT
AAACCACGTGTACGTAGTGCGCCTATCAACGTGTGTTTAACGTATGTACACTTTCCTCCCGCCGGTTTCAGGTAATGCTC
TGCTGCGTCGTCTCGTACGTATCGGAGTGTTGGACGAGTCTCGCATGAAGCTCGATTACGTTCTCGGTCTGCGTATTGAG
GATTTCCTGGAGCGTCGTCTGCAGACCCAGGTCTTCAA
>15f_2a 
---------------------GTTGGCCAAGATCCGCAAGGCTGCCCGTGAGCTGCTGACGCTGGAGGAAAAGGACGAGA
AGCGTCTGTTCCAAGGTAAGATAGCGTATCGCATAGTTGTTACATTAGGTTTCTTGTAGAATTCCAAATGATGAATGTTC
TTTATCTGACACCTCTTGTCAGAATAATTCTTGTTGAATGCATGAAATTCGCACAAAGCGATACTGAATTTGACACGACT
AAACCACGTGTACGTAGTGCGCCTATCAACGTGTGTTTAACGTATGTACACTTTCCTCCCGCCGGTTTCAGGTAATGCTC
TGCTGCGTCGTCTCGTACGTATCGGAGTGTTGGACGAGTCTCGCATGAAGCTCGATTACGTTCTCGGTCTGCGTATTGAG
GATTTCCTGGAGCGTCGTCTGCAGACCCAGGTCTTCAA
>15f_2b 
---------------------GTTGGCCAAGATCCGCAAGGCTGCCCGTGAGCTGCTGACGCTGGAGGAAAAGGACGAGA
AGCGTCTGTTCCAAGGTAAGATAGCGTATCGCATAGTTGTTACATTAGGTTTCTTGTAGAATTCCAAATGATGAATGTTC
TTTATCTGACACCTCTTGTCAGAATAATTCTTGTTGAATGCATGAAATTCGCACAAAGCGATACTGAATTTGACACGACT
AAACCACGTGTACGTAGTGCGCCTATCAACGTGTGTTTAACGTATGTACACTTTCCTCCCGCCGGTTTCAGGTAATGCTC
TGCTGCGTCGTCTCGTACGTATCGGAGTGTTGGACGAGTCTCGCATGAAGCTCGATTACGTTCTCGGTCTGCGTATTGAG
GATTTCCTGGAGCGTCGTCTGCAGACCCAGGTCTTCAA
>15f_3a 
---------------------GTTGGCCAAGATCCGCAAGGCTGCCCGTGAGCTGCTGACGCTGGAGGAAAAGGACGAGA
AGCGTCTGTTCCAAGGTAAGATAGCGTATCGCATAGTTGTTACATTAGGTTTCTTGTAGAATTCCAAATGATGAATGTTC
TTTATCTGACACCTCTTGTCAGAATAATTCTTGTTGAATGCATGAAATTCGCACAAAGCGATACTGAATTTGACACGACT
AAACCACGTGTACGTAGTGCGCCTATCAACGTGTGTTTAACGTATGTACACTTTCCTCCCGCCGGTTTCAGGTAATGCTC
TGCTGCGTCGTCTCGTACGTATCGGAGTGTTGGACGAGTCTCGCATGAAGCTCGATTACGTTCTCGGTCTGCGTATTGAG
GATTTCCTGGAGCGTCGTCTGCAGACCCAGGTCTTCAA
>15f_3b 
---------------------GTTGGCCAAGATCCGCAAGGCTGCCCGTGAGCTGCTGACGCTGGAGGAAAAGGACGAGA
AACGTCTGTTCCAAGGTAAGATAGCGTATCGCATAGTTGTTACATTAGGTTTCTTGTAGAATTCCAAATGATGAATGTTC
TTTGTCTGACACCTCTTGTCAGAATAATTCTTGTTGAATGCATGAAATTCGCACAAAGCGATACTGAATTTGACACGACT
AAACCACGTGTACGTAGTGCGCCTATCAACGTGTGTTTAACGTATGTACACTTTCCTCCCGCCGGTTTCAGGTAATGCTC
TGCTGCGTCGTCTCGTACGTATCGGAGTGTTGGACGAGTCTCGCATGAAGCTCGATTACGTTCTCGGTCTGCGTATTGAG
GATTTCCTGGAGCGTCGTCTGCAGACCCAGGTCTTCAA
>15f_4a 
---------------------GTTGGCCAAGATCCGCAAGGCTGCCCGTGAGCTGCTGACGCTGGAGGAAAAGGACGAGA
AGCGTCTGTTCCAAGGTAAGATAGCGTATCGCATAGTTGTTACATTAGGTTTCTTGTAGAATTCCAAATGATGAATGTTC
TTTATCTGACACCTCTTGTCAGAATAATTCTTGTTGAATGCATGAAATTCGCACAAAGCGATACTGAATTTGACACGACT
AAACCACGTGTACGTAGTGCGCCTATCAACGTGTGTTTAACGTATGTACACTTTCCTCCCGCCGGTTTCAGGTAATGCTC
TGCTGCGTCGTCTCGTACGTATCGGAGTGTTGGACGAGTCTCGCATGAAGCTCGATTACGTTCTCGGTCTGCGTATTGAG
GATTTCCTGGAGCGTCGTCTGCAGACCCAGGTGTTCAA
>15f_4b 
---------------------GTTGGCCAAGATCCGCAAGGCTGCCCGTGAGCTGCTGACGCTGGAGGAAAAGGACGAGA
AACGTCTGTTCCAAGGTAAGATAGCGTATCGCATAGTTGTTACATTAGGTTTCTTGTAGAATTCCAAATGATGAATGTTC
TTTGTCTGACACCTCTTGTCAGAATAATTCTTGTTGAATGCATGAGATTCGCACAAAGCGATACTGAATTTGACACGACT
AAACCACGTGTACGTAGTGCGCCTATCAACGTGTGTTTAACGTATGTACACTTTCCTCCCGCCGGTTTCAGGTAATGCTC
TGCTGCGTCGTCTCGTACGTATCGGAGTGTTGGACGAGTCTCGCATGAAGCTCGATTACGTTCTCGGTCTGCGTATTGAG
GATTTCCTGGAGCGTCGTCTGCAGACCCAGGTGTTCAA
>15f_5a 
---------------------GTTGGCCAAGATCCGCAAGGCTGCCCGTGAGCTGCTGACGCTGGAGGAAAAGGACGAGA
AGCGTCTGTTCCAAGGTAAGATAGCGTATCGCATAGTTGTTACATTAGGTTTCTTGTAGAATTCCAAATGATGAATGTTC
TTTATCTGACACCTCTTGTCAGAATAATTCTTGTTGAATGCATGAAATTCGCACAAAGCGATACTGAATTTGACACGACT
AAACCACGTGTACGTAGTGCGCCTATCAACGTGTGTTTAACGTATGTACACTTTCCTCCCGCCGGTTTCAGGTAATGCTC
TGCTGCGTCGTCTCGTACGTATCGGAGTGTTGGACGAGTCTCGCATGAAGCTCGATTACGTTCTCGGTCTGCGTATTGAG
GATTTCCTGGAGCGTCGTCTGCAGACCCAGGTCTTCAA
>15f_5b 
---------------------GTTGGCCAAGATCCGCAAGGCTGCCCGTGAGCTGCTGACGCTGGAGGAAAAGGACGAGA
AGCGTCTGTTCCAAGGTAAGATAGCGTATCGCATAGTTGTTACATTAGGTTTCTTGTAGAATTCCAAATGATGAATGTTC
TTTATCTGACACCTCTTGTCAGAATAATTCTTGTTGAATGCATGAAATTCGCACAAAGCGATACTGAATTTGACACGACT
AAACCACGTGTACGTAGTGCGCCTATCAACGTGTGTTTAACGTATGTACACTTTCCTCCCGCCGGTTTCAGGTAATGCTC
TGCTGCGTCGTCTCGTACGTATCGGAGTGTTGGACGAGTCTCGCATGAAGCTCGATTACGTTCTCGGTCTGCGTATTGAG
GATTTCCTGGAGCGTCGTCTGCAGACCCAGGTCTTCAA
>17f_12a 
---------------------GTTGGCCAAGATCCGCAAGGCTGCCCGTGAGCTGCTGACGCTGGAGGAAAAGGACGAGA
AGCGTCTGTTCCAAGGTAAGATAGCGTATCGCATAGTTGTTACATTAGGTTTCTTGTAGAATTCCAAATGATGAATGTTC
TTTATCTGACACCTCTTGTCAGAATAATTCTTGTTGAATGCATGAAATTCGCACAAAGCGATACTGAATTTGACACGACT
AAACCACGTGTACGTAGTGCGCCTATCAACGTGTGTTTAACGTATGTACACTTTCCTCCCGCCGGTTTCAGGTAATGCTC
TGCTGCGTCGTCTCGTACGTATCGGAGTGTTGGACGAGTCTCGCATGAAGCTCGATTACGTTCTCGGTCTGCGTATTGAG
GATTTCCTGGAGCGTCGCCTGCAGACCCAGGTCTTCAA
>17f_12b 
---------------------GTTGGCCAAGATCCGCAAAGCTGCCCGTGAGCTGCTGACGCTGGAGGAAAAGGACGAGA
AACGTCTGTTCCAAGGTAAGATAGCGTATCGCATAGTTGTTACATTAGGTTTCTTGTAGAATTCCAAATGATGAATGTTC
TTTATCTGACACCTCTTGTCAGAATAATTCTTGTTGAATGCATGAAATTCGCACAAAGCGATACTGAATTTGACACAACT
AAACCACGTGTACGTGGTGCGCCTACCAACGTGTGTTTAACGTATTTACACTTTCCTCCTGCCGGTTTTAGGTAATGCTC
TGCTGCGTCGTCTCGTACGTATCGGAGTGTTGGACGAGTCTCGCATGAAGCTCGATTACGTTCTCGGTCTGCGTATTGAG
GATTTCCTGGAGCGTCGCCTGCAGACCCAGGTCTTCAA
>17f_13a 
---------------------GTTGGCCAAGATCCGCAAGGCTGCCCGTGAGCTGCTGACGCTGGAGGAAAAGGACGAGA
AGCGTCTGTTCCAAGGTAAGATAGCGTATCGCATAGTTGTTACATTAGGTTTCTTGTAGAATTCCAAATGATGAATGTTC
TTTATCTGACACCTCTTGTCAGAATAATTCTTGTTGAATGCATGAAATTCGCACAAAGCGATACTGAATTTGACACGACT
AAACCACGTGTACGTAGTGCGCCTATCAACGTGTGTTTAACGTATGTACACTTTCCTCCCGCCGGTTTCAGGTAATGCTC
TGCTGCGTCGTCTCGTACGTATCGGAGTGTTGGACGAGTCTCGCATGAAGCTCGATTACGTTCTCGGTCTGCGTATTGAG
GATTTCCTGGAGCGTCGTCTGCAGACCCAGGTGTTCAA
>17f_13b 
---------------------GTTGGCCAAGATCCGCAAGGCTGCCCGTGAGCTGCTGACGCTGGAGGAAAAGGACGAGA
AGCGTCTGTTCCAAGGTAAGATAGCGTATCGCATAGTTGTTACATTAGGTTTCTTGTAGAATTCCAAATGATGAATGTTC
TTTATCTGACACCTCTTGTCAGAATAATTCTTGTTGAATGCATGGAATTCGCGCAAAGCGATACTGAATTTGACACGACT
AAACCACGTGTACGTAGTGCGCCTATCAACGTGTGTTTAACGTATGTACACTTTCCTCCCGCCGGTTTCAGGTAATGCTC
TGCTGCGTCGTCTCGTACGTATCGGAGTGTTGGACGAGTCTCGCATGAAGCTCGATTACGTTCTCGGTCTGCGTATTGAG
GATTTCCTGGAGCGTCGTCTGCAGACCCAGGTGTTCAA
>17f_14a 
---------------------GTTGGCCAAGATCCGCAAAGCTGCCCGTGAGCTGCTGACGCTGGAGGAAAAGGACGAGA
AACGTCTGTTCCAAGGTAAGATAGCGTATCGCATAGTTGTTACATTAGGTTTCTTGTAGAATTCCAAATGATGAATGTTC
TTTATCTGACACCTCTTGTCAGAATAATTCTTGTTGAATGCATGAAATTCGCACAAAGCGATACTGAATTTGACACAACT
AAACCACGTGTACGTGGTGCGCCTACCAACGTGTGTTTAACGTATTTACACTTTCCTCCTGCCGGTTTTAGGTAATGCTC
TGCTGCGTCGTCTCGTACGTATCGGAGTGTTGGACGAGTCTCGCATGAAGCTCGATTACGTTCTCGGTCTGCGTATTGAG
GATTTCCTGGAGCGTCGCCTGCAGACCCAGGTCTTCAA
>17f_14b 
---------------------GTTGGCCAAGATCCGCAAAGCTGCCCGTGAGCTGCTGACGCTGGAGGAAAAGGACGAGA
AACGTCTGTTCCAAGGTAAGATAGCGTATCGCATAGTTGTTACATTAGGTTTCTTGTAGAATTCCAAATGATGAATGTTC
TTTATCTGACACCTCTTGTCAGAATTATTCTTGTTGAATGCATGAAATTCGCACAAAGCGATACTGAATTTGACACAACT
AAACCACGTGTACGTGGTGCGCCTACCAACGTGTGTTTAACGTATTTACACTTTCCTCCTGCCGGTTTTAGGTAATGCTC
TGCTGCGTCGTCTCGTACGTATCGGAGTGTTGGACGAGTCTCGCATGAAGCTCGATTACGTTCTCGGTCTGCGTATTGAG
GATTTCCTGGAGCGTCGCCTGCAGACCCAGGTCTTCAA
>17f_15a 
---------------------GTTGGCCAAGATCCGCAAGGCTGCCCGTGAGCTGCTGACGCTGGAGGAAAAGGACGAGA
AGCGTCTGTTCCAAGGTAAGATAGCGTATCGCATAGTTGTTACATTAGGTTTCTTGTAGAATTCCAAATGATGAATGTTC
TTTATCTGACACCTCTTGTCAGAATAATTCTTGTTGAATGCATGAAATTCGCACAAAGCGATACTGAATTTGACACGACT
AAACCACGTGTACGTAGTGCGCCTATCAACGTGTGTTTAACGTATGTACACTTTCCTCCCGCCGGTTTCAGGTAATGCTC
TGCTGCGTCGTCTCGTACGTATCGGAGTGTTGGACGAGTCTCGCATGAAGCTCGATTACGTTCTCGGTCTGCGTATTGAG
GATTTCCTGGAGCGTCGTCTGCAGACCCAGGTCTTCAA
>17f_15b 
---------------------GTTGGCCAAGATCCGCAAAGCTGCCCGTGAGCTGCTGACGCTGGAGGAAAAGGACGAGA
AACGTCTGTTCCAAGGTAAGATAGCGTATCGCATAGTTGTTACATTAGGTTTCTTGTAGAATTCCAAATGATGAATGTTC
TTTATCTGACACCTCTTGTCAGAATAATTCTTGTTGAATACATGAAATTCGCACAAAGCGATACTGAATTTGACACAACT
AAACCACGTGTACGTGGTGCGCCTACCAACGTGTGTTTAACGTATTTACACTTTCCTCCTGCCGGTTTTAGGTAATGCTC
TGCTGCGTCGTCTCGTACGTATCGGAGTGTTGGACGAGTCTCGCATGAAGCTCGATTACGTTCTCGGTCTGCGTATTGAG
GATTTCCTGGAGCGTCGCCTGCAGACCCAGGTCTTCAA
>17f_16a 
---------------------GTTGGCCAAGATCCGCAAAGCTGCCCGTGAGCTGCTGACGCTGGAGGAAAAGGACGAGA
AACGTCTGTTCCAAGGTAAGATAGCGTATCGCATAGTTGTTACATTAGGTTTCTTGTAGAATTCCAAATGATGAATGTTC
TTTATCTGACACCTCTTGTCAGAATAATTCTTGTTGAATACATGAAATTCGCACAAAGCGATACTGAATTTGACACAACT
AAACCACGTGTACGTGGTGCGCCTACCAACGTGTGTTTAACGTATTTACACTTTCCTCCTGCCGGTTTTAGGTAATGCTC
TGCTGCGTCGTCTCGTACGTATCGGAGTGTTGGACGAGTCTCGCATGAAGCTCGATTACGTTCTCGGTCTGCGTATTGAG
GATTTCCTGGAGCGTCGCCTGCAGACCCAGGTCTTCAA
>17f_16b 
---------------------GTTGGCCAAGATCCGCAAAGCTGCCCGTGAGCTGCTGACGCTGGAGGAAAAGGACGAGA
AACGTCTGTTCCAAGGTAAGATAGCGTATCGCATAGTTGTTACATTAGGTTTCTTGTAGAATTCCAAATGATGAATGTTC
TTTATCTGACACCTCTTGTCAGAATTATTCTTGTTGAATGCATGAAATTCGCACAAAGCGATACTGAATTTGACACAACT
AAACCACGTGTACGTGGTGCGCCTACCAACGTGTGTTTAACGTATTTACACTTTCCTCCTGCCGGTTTTAGGTAATGCTC
TGCTGCGTCGTCTCGTACGTATCGGAGTGTTGGACGAGTCTCGCATGAAGCTCGATTACGTTCTCGGTCTGCGTATTGAG
GATTTCCTGGAGCGTCGCCTGCAGACCCAGGTCTTCAA
>17f_17a 
---------------------GTTGGCCAAGATCCGCAAGGCTGCCCGTGAGCTGCTGACGCTGGAGGAAAAGGACGAGA
AGCGTCTGTTCCAAGGTAAGATAGCGTATCGCATAGTTGTTACATTAGGTTTCTTGTAGAATTCCAAATGATGAATGTTC
TTTATCTGACACCTCTTGTCAGAATAATTCTTGTTGAATGCATGAAATTCGCACAAAGCGATACTGAATTTGACACGACT
AAACCACGTGTACGTAGTGCGCCTATCAACGTGTGTTTAACGTATGTACACTTTCCTCCCGCCGGTTTCAGGTAATGCTC
TGCTGCGTCGTCTCGTACGTATCGGAGTGTTGGACGAGTCTCGCATGAAGCTCGATTACGTTCTCGGTCTGCGTATTGAG
GATTTCCTGGAGCGTCGCCTGCAGACCCAGGTCTTCAA
>17f_17b 
---------------------GTTGGCCAAGATCCGCAAAGCTGCCCGTGAGCTGCTGACGCTGGAGGAAAAGGACGAGA
AACGTCTGTTCCAAGGTAAGATAGCGTATCGCATAGTTGTTACATTAGGTTTCTTGTAGAATTCCAAATGATGAATGTTC
TTTATCTGACACCTCTTGTCAGAATAATTCTTGTTGAATGCATGAAATTCGCACAAAGCGATACTGAATTTGACACAACT
AAACCACGTGTACGTGGTGCGCCTATCAACGTGTGTTTAACGTATGTACACTTTCCTCCCGCCGGTTTTAGGTAATGCTC
TGCTGCGTCGTCTCGTACGTATCGGAGTGTTGGACGAGTCTCGCATGAAGCTCGATTACGTTCTCGGTCTGCGTATTGAG
GATTTCCTGGAGCGTCGCCTGCAGACCCAGGTCTTCAA
>18f_1a 
---------------------GTTGGCCAAGATCCGCAAAGCTGCCCGTGAGCTGCTGACGCTGGAGGAAAAGGACGAGA
AACGTCTGTTCCAAGGTAAGATAGCGTATCGCATAGTTGTTACATTAGGTTTCTTGTAGAATTCCAAATGATGAATGTTC
TTTATCTGACACCTCTTGTCAGAATAATTCTTGTTGAATGCATGAAATTCGCACAAAGCGATACTGAATTTGACACAACT
AAACCACGTGTACGTGGTGCGCCTACCAACGTGTGTTTAACGTATTTACACTTTCCTCCTGCCGGTTTTAGGTAATGCTC
TGCTGCGTCGTCTCGTACGTATCGGAGTGTTGGACGAGTCTCGCATGAAGCTCGATTACGTTCTCGGTCTGCGTATTGAG
GATTTCCTGGAGCGTCGCCTGCAGACCCAGGTCTTCAA
>18f_1b 
---------------------GTTGGCCAAGATCCGCAAAGCTGCCCGTGAGCTGCTGACGCTGGAGGAAAAGGACGAGA
AACGTCTGTTCCAAGGTAAGATAGCGTATCGCATAGTTGTTACATTAGGTTTCTTGTAGAATTCCAAATGATGAATGTTC
TTTATCTGACACCTCTTGTCAGAATTATTCTTGTTGAATGCATGAAATTCGCACAAAGCGATACTGAATTTGACACAACT
AAACCACGTGTACGTGGTGCGCCTACCAACGTGTGTTTAACGTATTTACACTTTCCTCCTGCCGGTTTTAGGTAATGCTC
TGCTGCGTCGTCTCGTACGTATCGGAGTGTTGGACGAGTCTCGCATGAAGCTCGATTACGTTCTCGGTCTGCGTATTGAG
GATTTCCTGGAGCGTCGCCTGCAGACCCAGGTCTTCAA
>18f_4a 
---------------------GTTGGCCAAGATCCGCAAGGCTGCCCGTGAGCTGCTGACGCTGGAGGAAAAGGACGAGA
AGCGTCTGTTCCAAGGTAAGATAGCGTATCGCATAGTTGTTACATTAGGTTTCTTGTAGAATTCCAAATGATGAATGTTC
TTTATCTGACACCTCTTGTCAGAATAATTCTTGTTGAATGCATGGAATTCGCGCAAAGCGATACTGAATTTGACACGACT
AAACCACGTGTACGTGGTGCGCCTATCAACGTGTGTTTAACGTATGTACACTTTCCTCCCGCCGGTTTCAGGTAATGCTC
TGCTGCGTCGTCTCGTACGTATCGGAGTGTTGGACGAGTCTCGCATGAAGCTCGATTACGTTCTCGGTCTGCGTATTGAG
GATTTCCTGGAGCGTCGCCTGCAGACCCAGGTCTTCAA
>18f_4b 
---------------------GTTGGCCAAGATCCGCAAAGCTGCCCGTGAGCTGCTGACGCTGGAGGAAAAGGACGAGA
AACGTCTGTTCCAAGGTAAGATAGCGTATCGCATAGTTGTTACATTAGGTTTCTTGTAGAATTCCAAATGATGAATGTTC
TTTATCTGACACCTCTTGTCAGAATAATTCTTGTTGAATGCATGAAATTCGCACAAAGCGATACTGAATTTGACACAACT
AAACCACGTGTACGTGGTGCGCCTACCAACGTGTGTTTAACGTATTTACACTTTCCTCCTGCCGGTTTTAGGTAATGCTC
TGCTGCGTCGTCTCGTACGTATCGGAGTGTTGGACGAGTCTCGCATGAAGCTCGATTACGTTCTCGGTCTGCGTATTGAG
GATTTCCTGGAGCGTCGCCTGCAGACCCAGGTCTTCAA
>18f_6a 
---------------------GTTGGCCAAGATCCGCAAAGCTGCCCGTGAGCTGCTGACGCTGGAGGAAAAGGACGAGA
AACGTCTGTTCCAAGGTAAGATAGCGTATCGCATAGTTGTTACATTAGGTTTCTTGTAGAATTCCAAATGATGAATGTTC
TTTATCTGACACCTCTTGTCAGAATTATTCTTGTTGAATGCATGAAATTCGCACAAAGCGATACTGAATTTGACACAACT
AAACCACGTGTACGTGGTGCGCCTACCAACGTGTGTTTAACGTATTTACACTTTCCTCCTGCCGGTTTTAGGTAATGCTC
TGCTGCGTCGTCTCGTACGTATCGGAGTGTTGGACGAGTCTCGCATGAAGCTCGATTACGTTCTCGGTCTGCGTATTGAG
GATTTCCTGGAGCGTCGCCTGCAGACCCAGGTCTTCAA
>18f_6b 
---------------------GTTGGCCAAGATCCGCAAAGCTGCCCGTGAGCTGCTGACGCTGGAGGAAAAGGACGAGA
AACGTCTGTTCCAAGGTAAGATAGCGTATCGCATAGTTGTTACATTAGGTTTCTTGTAGAATTCCAAATGATGAATGTTC
TTTATCTGACACCTCTTGTCAGAATTATTCTTGTTGAATGCATGAAATTCGCACAAAGCGATACTGAATTTGACACAACT
AAACCACGTGTACGTGGTGCGCCTACCAACGTGTGTTTAACGTATTTACACTTTCCTCCTGCCGGTTTTAGGTAATGCTC
TGCTGCGTCGTCTCGTACGTATCGGAGTGTTGGACGAGTCTCGCATGAAGCTCGATTACGTTCTCGGTCTGCGTATTGAG
GATTTCCTGGAGCGTCGCCTGCAGACCCAGGTCTTCAA
>18f_7a 
---------------------GTTGGCCAAGATCCGCAAGGCTGCCCGTGAGCTGCTGACGCTGGAGGAAAAGGACGAGA
AGCGTCTGTTCCAAGGTAAGATAGCGTATCGCATAGTTGTTACATTAGGTTTCTTGTAGAATTCCAAATGATGAATGTTC
TTTATCTGACACCTCTTGTCAGAATAATTCTTGTTGAATGCATGGAATTCGCGCAAAGCGATACTGAATTTGACACGACT
GAACCACGTGTACGTAGTGCGCCTATCAACGTGTGTTTAACGTATGTACACTTTCCTCCCGCCGGTTTCAGGTAATGCTC
TGCTGCGTCGTCTCGTACGTATCGGAGTGTTGGACGAGTCTCGCATGAAGCTCGATTACGTTCTCGGTCTGCGTATTGAG
GATTTCCTGGAGCGTCGCCTGCAGACCCAGGTCTTCAA
>18f_7b 
---------------------GTTGGCCAAGATCCGCAAAGCTGCCCGTGAGCTGCTGACGCTGGAGGAAAAGGACGAGA
AACGTCTGTTCCAAGGTAAGATAGCGTATCGCATAGTTGTTACATTAGGTTTCTTGTAGAATTCCAAATGATGAATGTTC
TTTATCTGACACCTCTTGTCAGAATAATTCTTGTTGAATACATGAAATTCGCACAAAGCGATACTGAATTTGACACAACT
AAACCACGTGTACGTGGTGCGCCTACCAACGTGTGTTTAACGTATTTACACTTTCCTCCTGCCGGTTTTAGGTAATGCTC
TGCTGCGTCGTCTCGTACGTATCGGAGTGTTGGACGAGTCTCGCATGAAGCTCGATTACGTTCTCGGTCTGCGTATTGAG
GATTTCCTGGAGCGTCGCCTGCAGACCCAGGTCTTCAA
>18f_8a 
---------------------GTTGGCCAAGATCCGCAAAGCTGCCCGTGAGCTGCTGACGCTGGAGGAAAAGGACGAGA
AGCGTCTGTTCCAAGGTAAGATAGCGTATCGCATAGTTGTTACATTAGGTTTCTTGTAGAATTCCAAATGATGAATGTTC
TTTATCTGACACCTCTTGTCAGAATAATTCTTGTTGAATGCATGGAATTCGCACAAAGCGATACTGAATTTGACACGACT
AAACCACGTGTACGTAGTGCGCCTATCAACGTGTGTTTAACGTATGTACACTTTCCTCCCGCCGGTTTCAGGTAATGCTC
TGCTGCGTCGTCTCGTACGTATCGGAGTGTTGGACGAGTCTCGCATGAAGCTCGATTACGTTCTCGGTCTGCGTATTGAG
GATTTCCTGGAGCGTCGCCTGCAGACCCAGGTCTTCAA
>18f_8b 
---------------------GTTGGCCAAGATCCGCAAAGCTGCCCGTGAGCTGCTGACGCTGGAGGAAAAGGACGAGA
AACGTCTGTTCCAAGGTAAGATAGCGTATCGCATAGTTGTTACATTAGGTTTCTTGTAGAATTCCAAATGATGAATGTTC
TTTATCTGACACCTCTTGTCAGAATAATTCTTGTTGAATGCATGAAATTCGCACAAAGCGATACTGAATTTGACACAACT
AAACCACGTGTACGTGGTGCGCCTACCAACGTGTGTTTAACGTATTTACACTTTCCTCCTGCCGGTTTTAGGTAATGCTC
TGCTGCGTCGTCTCGTACGTATCGGAGTGTTGGACGAGTCTCGCATGAAGCTCGATTACGTTCTCGGTCTGCGTATTGAG
GATTTCCTGGAGCGTCGCCTGCAGACCCAGGTCTTCAA
>18f_9a 
---------------------GTTGGCCAAGATCCGCAAGGCTGCCCGTGAGCTGCTGACGCTGGAGGAAAAGGACGAGA
AACGTCTGTTCCAAGGTAAGATAGCGTATCGCATAGTTGTTACATTAGGTTTCTTGTAGAATTCCAAATGATGAATGTTC
TTTATCTGACACCTCTTGTCAGAATAATTCTTGTTGAATGCATGAAATTCGCACAAAGCGATACTGAATTTGACACAACT
AAACCACGTGTACGTGGTGCGCCTATCAACGTGTGTTTAACGTATGTACACTTTCCTCCCGCCGGTTTTAGGTAATGCTC
TGCTGCGTCGTCTCGTACGTATCGGAGTGTTGGACGAGTCTCGCATGAAGCTCGATTACGTTCTCGGTCTGCGTATTGAG
GATTTCCTGGAGCGTCGCCTGCAGACCCAGGTCTTCAA
>18f_9b 
---------------------GTTGGCCAAGATCCGCAAAGCTGCCCGTGAGCTGCTGACGCTGGAGGAAAAGGACGAGA
AGCGTCTGTTCCAAGGTAAGATAGCGTATCGCATAGTTGTTACATTAGGTTTCTTGTAGAATTCCAAATGATGAATGTTT
TTTATCTGACACCTCTTGTCAGAATAATTCTTGTTGAATACATGAAATTCGCACAAAGCGATACTGAATTTGACACAACT
AAACCACGTGTACGTGGTGCGCCTACCAACGTGTGTTTAACGTATTTACACTTTCCTCCTGCCGGTTTTAGGTAATGCTC
TGCTGCGTCGTCTCGTACGTATCGGAGTGTTGGACGAGTCTCGCATGAAGCTCGATTACGTTCTCGGTCTGCGTATTGAG
GATTTCCTGGAGCGTCGCCTGCAGACCCAGGTCTTCAA
>20f_1a 
---------------------GTTGGCCAAGATCCGCAAAGCTGCCCGTGAGCTGCTGACGCTGGAGGAAAAGGACGAGA
AACGTCTGTTCCAAGGTAAGATAGCGTATCGCATAGTTGTTACATTAGGTTTCTTGTAGAATTCCAAATGATGAATGTTC
TTTATCTGACACCTCTTGTCAGAATAATTCTTGTTGAATGCATGAAATTCGCACAAAGCGATACTGAATTTGACACAACT
AAACCACGTGTACGTGGTGCGCCTACCAACGTGTGTTTAACGTATTTACACTTTCCTCCTGCCGGTTTTAGGTAATGCTC
TGCTGCGTCGTCTCGTACGTATCGGAGTGTTGGACGAGTCTCGCATGAAGCTCGATTACGTTCTCGGTCTGCGTATTGAG
GATTTCCTGGAGCGTCGCCTGCAGACCCAGGTCTTCAA
>20f_1b 
---------------------GTTGGCCAAGATCCGCAAAGCTGCCCGTGAGCTGCTGACGCTGGAGGAAAAGGACGAGA
AACGTCTGTTCCAAGGTAAGATAGCGTATCGCATAGTTGTTACATTAGGTTTCTTGTAGAATTCCAAATGATGAATGTTC
TTTATCTGACACCTCTTGTCAGAATTATTCTTGTTGAATGCATGAAATTCGCACAAAGCGATACTGAATTTGACACAACT
AAACCACGTGTACGTGGTGCGCCTACCAACGTGTGTTTAACGTATTTACACTTTCCTCCTGCCGGTTTTAGGTAATGCTC
TGCTGCGTCGTCTCGTACGTATCGGAGTGTTGGACGAGTCTCGCATGAAGCTCGATTACGTTCTCGGTCTGCGTATTGAG
GATTTCCTGGAGCGTCGCCTGCAGACCCAGGTCTTCAA
>20f_2a 
---------------------GTTGGCCAAGATCCGCAAGGCTGCCCGTGAGCTGCTGACGCTGGAGGAAAAGGACGAGA
AGCGTCTGTTCCAAGGTAAGATAGCGTATCGCATAGTTGTTACATTAGGTTTCTTGTAGAATTCCAAATGATGAATGTTC
TTTATCTGACACCTCTTGTCAGAATTATTCTTGTTGAATGCATGGAATTCGCGCAAAGCGATACTGAATTTGACACGACT
GAACCACGTGTACGTAGTGCGCCTATCAACGTGTGTTTAACGTATGTACACTTTCCTCCCGCCGGTTTCAGGTAATGCTC
TGCTGCGTCGTCTCGTACGTATCGGAGTGTTGGACGAGTCTCGCATGAAGCTCGATTACGTTCTCGGTCTGCGTATTGAG
GATTTCCTGGAGCGTCGTCTGCAGACCCAGGTCTTCAA
>20f_2b 
---------------------GTTGGCCAAGATCCGCAAAGCTGCCCGTGAGCTGCTGACGCTGGAGGAAAAGGACGAGA
AACGTCTGTTCCAAGGTAAGATAGCGTATCGCATAGTTGTTACATTAGGTTTCTTGTAGAATTCCAAATGATGAATGTTC
TTTATCTGACACCTCTTGTCAGAATAATTCTTGTTGAATGCATGAAATTCGCACAAAGCGATACTGAATTTGACACAACT
AAACCACGTGTACGTGGTGCGCCTACCAACGTGTGTTTAACGTATTTACACTTTCCTCCTGCCGGTTTTAGGTAATGCTC
TGCTGCGTCGTCTCGTACGTATCGGAGTGTTGGACGAGTCTCGCATGAAGCTCGATTACGTTCTCGGTCTGCGTATTGAG
GATTTCCTGGAGCGTCGCCTGCAGACCCAGGTCTTCAA
>20f_3a 
---------------------GTTGGCCAAGATCCGCAAAGCTGCCCGTGAGCTGCTGACGCTGGAGGAAAAGGACGAGA
AACGTCTGTTCCAAGGTAAGATAGCGTATCGCATAGTTGTTACATTAGGTTTCTTGTAGAATTCCAAATGATGAATGTTC
TTTATCTGACACCTCTTGTCAGAATAATTCTTGTTGAATGCATGAAATTCGCACAAAGCGATACTGAATTTGACACAACT
AAACCACGTGTACGTGGTGCGCCTACCAACGTGTGTTTAACGTATTTACACTTTCCTCCTGCCGGTTTTAGGTAATGCTC
TGCTGCGTCGTCTCGTACGTATCGGAGTGTTGGACGAGTCTCGCATGAAGCTCGATTACGTTCTCGGTCTGCGTATTGAG
GATTTCCTGGAGCGTCGCCTGCAGACCCAGGTCTTCAA
>20f_3b 
---------------------GTTGGCCAAGATCCGCAAAGCTGCCCGTGAGCTGCTGACGCTGGAGGAAAAGGACGAGA
AACGTCTGTTCCAAGGTAAGATAGCGTATCGCATAGTTGTTACATTAGGTTTCTTGTAGAATTCCAAATGATGAATGTTC
TTTATCTGACACCTCTTGTCAGAATTATTCTTGTTGAATGCATGAAATTCGCACAAAGCGATACTGAATTTGACACAACT
AAACCACGTGTACGTGGTGCGCCTACCAACGTGTGTTTAACGTATTTACACTTTCCTCCTGCCGGTTTTAGGTAATGCTC
TGCTGCGTCGTCTCGTACGTATCGGAGTGTTGGACGAGTCTCGCATGAAGCTCGATTACGTTCTCGGTCTGCGTATTGAG
GATTTCCTGGAGCGTCGCCTGCAGACCCAGGTCTTCAA
>20f_4a 
---------------------GTTGGCCAAGATCCGCAAGGCTGCCCGTGAGCTGCTGACGCTGGAGGAAAAGGACGAGA
AGCGTCTGTTCCAAGGTAAGATAGCGTATCGCATAGTTGTTACATTAGGTTTCTTGTAGAATTCCAAATGATGAATGTTC
TTTATCTGACACCTCTTGTCAGAATAATTCTTGTTGAATGCATGAAATTCGCACAAAGCGATACTGAATTTGACACGACT
AAACCACGTGTACGTGGTGCGCCTATCAACGTGTGTTTAACGTATGTACACTTTCCTCCCGCCGGTTTCAGGTAATGCTC
TGCTGCGTCGTCTCGTACGTATCGGAGTGTTGGACGAGTCTCGCATGAAGCTCGATTACGTTCTCGGTCTGCGTATTGAG
GATTTCCTGGAGCGTCGTCTGCAGACCCAGGTCTTCAA
>20f_4b 
---------------------GTTGGCCAAGATCCGCAAAGCTGCCCGTGAGCTGCTGACGCTGGAGGAAAAGGACGAGA
AACGTCTGTTCCAAGGTAAGATAGCGTATCGCATAGTTGTTACATTAGGTTTCTTGTAGAATTCCAAATGATGAATGTTC
TTTATCTGACACCTCTTGTCAGAATTATTCTTGTTGAATGCATGAAATTCGCACAAAGCGATACTGAATTTGACACAACT
AAACCACGTGTACGTGGTGCGCCTACCAACGTGTGTTTAACGTATTTACACTTTCCTCCTGCCGGTTTTAGGTAATGCTC
TGCTGCGTCGTCTCGTACGTATCGGAGTGTTGGACGAGTCTCGCATGAAGCTCGATTACGTTCTCGGTCTGCGTATTGAG
GATTTCCTGGAGCGTCGCCTGCAGACCCAGGTCTTCAA
>22f_1a 
---------------------GTTGGCCAAGATCCGCAAAGCTGCCCGTGAGCTGCTGACGCTGGAGGAAAAGGACGAGA
AACGTCTGTTCCAAGGTAAGATAGCGTATCGCATAGTTGTTACATTAGGTTTCTTGTAGAATTCCAAATGATGAATGTTC
TTTATCTGACACCTCTTGTCAGAATAATTCTTGTTGAATGCATGAAATTCGCACAAAGCGATACTGAATTTGACACAACT
AAACCACGTGTACGTGGTGCGCCTACCAACGTGTGTTTAACGTATTTACACTTTCCTCCTGCCGGTTTTAGGTAATGCTC
TGCTGCGTCGTCTCGTACGTATCGGAGTGTTGGACGAGTCTCGCATGAAGCTCGATTACGTTCTCGGTCTGCGTATTGAG
GATTTCCTGGAGCGTCGCCTGCAGACCCAGGTCTTCAA
>22f_1b 
---------------------GTTGGCCAAGATCCGCAAAGCTGCCCGTGAGCTGCTGACGCTGGAGGAAAAGGACGAGA
AACGTCTGTTCCAAGGTAAGATAGCGTATCGCATAGTTGTTACATTAGGTTTCTTGTAGAATTCCAAATGATGAATGTTC
TTTATCTGACACCTCTTGTCAGAATAATTCTTGTTGAATACATGAAATTCGCACAAAGCGATACTGAATTTGACACAACT
AAACCACGTGTACGTGGTGCGCCTACCAACGTGTGTTTAACGTATTTACACTTTCCTCCTGCCGGTTTTAGGTAATGCTC
TGCTGCGTCGTCTCGTACGTATCGGAGTGTTGGACGAGTCTCGCATGAAGCTCGATTACGTTCTCGGTCTGCGTATTGAG
GATTTCCTGGAGCGTCGCCTGCAGACCCAGGTCTTCAA
>22f_2a 
---------------------GTTGGCCAAGATCCGCAAGGCTGCCCGTGAGCTGCTGACGCTGGAGGAAAAGGACGAGA
AGCGTCTGTTCCAAGGTAAGATAGCGTATCGCATAGTTGTTACATTAGGTTTCTTGTAGAATTCCAAATGATGAATGTTC
TTTATCTGACACCTCTTGTCAGAATTATTCTTGTTGAATGCATGGAATTCGCGCAAAGCGATACTGAATTTGACACGACT
GAACCACGTGTACGTAGTGCGCCTATCAACGTGTGTTTAACGTATGTACACTTTCCTCCCGCCGGTTTCAGGTAATGCTC
TGCTGCGTCGTCTCGTACGTATCGGAGTGTTGGACGAGTCTCGCATGAAGCTCGATTACGTTCTCGGTCTGCGTATTGAG
GATTTCCTGGAGCGTCGTCTGCAGACCCAGGTCTTCAA
>22f_2b 
---------------------GTTGGCCAAGATCCGCAAAGCTGCCCGTGAGCTGCTGACGCTGGAGGAAAAGGACGAGA
AACGTCTGTTCCAAGGTAAGATAGCGTATCGCATAGTTGTTACATTAGGTTTCTTGTAAAATTCCAAATGATGAATGTTC
TTTATCTGACACCTCTTGTCAGAATAATTCTTGTTGAATGCATGAAATTCGCACAAAGCGATACTGAATTTGACACAACT
GAACCACGTGTACGTGGTGCGCCTACCAACGTGTGTTTAACGTATGTACACTTTCCTCCCGCCGGTTTTAGGTAATGCTC
TGCTGCGTCGTCTCGTACGTATCGGAGTGTTGGACGAGTCTCGCATGAAGCTCGATTACGTTCTCGGTCTGCGTATTGAG
GATTTCCTGGAGCGTCGTCTGCAGACCCAGGTCTTCAA
>22f_3a 
---------------------GTTGGCCAAGATCCGCAAAGCTGCCCGTGAGCTGCTGACGCTGGAGGAAAAGGACGAGA
AACGTCTGTTCCAAGGTAAGATAGCGTATCGCATAGTTGTTACATTAGGTTTCTTGTAGAATTCCAAATGATGAATGTTC
TTTATCTGACACCTCTTGTCAGAATAATTCTTGTTGAATGCATGAAATTCGCACAAAGCGATACTGAATTTGACACAACT
AAACCACGTGTACGTGGTGCGCCTACCAACGTGTGTTTAACGTATTTACACTTTCCTCCTGCCGGTTTTAGGTAATGCTC
TGCTGCGTCGTCTCGTACGTATCGGAGTGTTGGACGAGTCTCGCATGAAGCTCGATTACGTTCTCGGTCTGCGTATTGAG
GATTTCCTGGAGCGTCGCCTGCAGACCCAGGTCTTCAA
>22f_3b 
---------------------GTTGGCCAAGATCCGCAAAGCTGCCCGTGAGCTGCTGACGCTGGAGGAAAAGGACGAGA
AACGTCTGTTCCAAGGTAAGATAGCGTATCGCATAGTTGTTACATTAGGTTTCTTGTAGAATTCCAAATGATGAATGTTC
TTTATCTGACACCTCTTGTCAGAATTATTCTTGTTGAATGCATGAAATTCGCACAAAGCGATACTGAATTTGACACAACT
AAACCACGTGTACGTGGTGCGCCTACCAACGTGTGTTTAACGTATTTACACTTTCCTCCTGCCGGTTTTAGGTAATGCTC
TGCTGCGTCGTCTCGTACGTATCGGAGTGTTGGACGAGTCTCGCATGAAGCTCGATTACGTTCTCGGTCTGCGTATTGAG
GATTTCCTGGAGCGTCGCCTGCAGACCCAGGTCTTCAA
>22f_4a 
---------------------GTTGGCCAAGATCCGCAAAGCTGCCCGTGAGCTGCTGACGCTGGAGGAAAAGGACGAGA
AACGTCTGTTCCAAGGTAAGATAGCGTATCGCATAGTTGTTACATTAGGTTTCTTGTAGAATTCCAAATGATGAATGTTC
TTTATCTGACACCTCTTGTCAGAATAATTCTTGTTGAATGCATGAAATTCGCACAAAGCGATACTGAATTTGACACAACT
AAACCACGTGTACGTGGTGCGCCTACCAACGTGTGTTTAACGTATTTACACTTTCCTCCTGCCGGTTTTAGGTAATGCTC
TGCTGCGTCGTCTCGTACGTATCGGAGTGTTGGACGAGTCTCGCATGAAGCTCGATTACGTTCTCGGTCTGCGTATTGAG
GATTTCCTGGAGCGTCGCCTGCAGACCCAGGTCTTCAA
>22f_4b 
---------------------GTTGGCCAAGATCCGCAAAGCTGCCCGTGAGCTGCTGACGCTGGAGGAAAAGGACGAGA
AACGTCTGTTCCAAGGTAAGATAGCGTATCGCATAGTTGTTACATTAGGTTTCTTGTAGAATTCCAAATGATGAATGTTC
TTTATCTGACACCTCTTGTCAGAATAATTCTTGTTGAATGCATGAAATTCGCACAAAGCGATACTGAATTTGACACAACT
AAACCACGTGTACGTGGTGCGCCTACCAACGTGTGTTTAACGTATTTACACTTTCCTCCTGCCGGTTTTAGGTAATGCTC
TGCTGCGTCGTCTCGTACGTATCGGAGTGTTGGACGAGTCTCGCATGAAGCTCGATTACGTTCTCGGTCTGCGTATTGAG
GATTTCCTGGAGCGTCGCCTGCAGACCCAGGTCTTCAA
>22f_5a 
---------------------GTTGGCCAAGATCCGCAAGGCTGCCCGTGAGCTGCTGACGCTGGAGGAAAAGGACGAGA
AGCGTCTGTTCCAAGGTAAGATAGCGTATCGCATAGTTGTTACATTAGGTTTCTTGTAGAATTCCAAATGATGAATGTTC
TTTATCTGACACCTCTTGTCAGAATAATTCTTGTTGAATGCATGGAATTCGCGCAAAGCGATACTGAATTTGACACGACT
GAACCACGTGTACGTAGTGCGCCTATCAACGTGTGTTTAACGTATGTACACTTTCCTCCCGCCGGTTTCAGGTAATGCTC
TGCTGCGTCGTCTCGTACGTATCGGAGTGTTGGACGAGTCTCGCATGAAGCTCGATTACGTTCTCGGTCTGCGTATTGAG
GATTTCCTGGAGCGTCGCCTGCAGACCCAGGTCTTCAA
>22f_5b 
---------------------GTTGGCCAAGATCCGCAAAGCTGCCCGTGAGCTGCTGACGCTGGAGGAAAAGGACGAGA
AACGTCTGTTCCAAGGTAAGATAGCGTATCGCATAGTTGTTACATTAGGTTTCTTGTAGAATTCCAAATGATGAATGTTC
TTTATCTGACACCTCTTGTCAGAATAATTCTTGTTGAATGCATGAAATTCGCACAAAGCGATACTGAATTTGACACAACT
AAACCACGTGTACGTGGTGCGCCTACCAACGTGTGTTTAACGTATGTACACTTTCCTCCCGCCGGTTTTAGGTAATGCTC
TGCTGCGTCGTCTCGTACGTATCGGAGTGTTGGACGAGTCTCGCATGAAGCTCGATTACGTTCTCGGTCTGCGTATTGAG
GATTTCCTGGAGCGTCGCCTGCAGACCCAGGTCTTCAA
>23f_1a 
---------------------GTTGGCCAAGATCCGCAAAGCTGCCCGTGAGCTGCTGACGCTGGAGGAAAAGGACGAGA
AACGTCTGTTCCAAGGTAAGATAGCGTATCGCATAGTTGTTACATTAGGTTTCTTGTAGAATTCCAAATGATGAATGTTC
TTTATCTGACACCTCTTGTCAGAATAATTCTTGTTGAATGCATGAAATTCGCACAAAGCGATACTGAATTTGACACAACT
AAACCACGTGTACGTGGTGCGCCTACCAACGTGTGTTTAACGTATTTACACTTTCCTTCTGCCGGTTTTAGGTAATGCTC
TGCTGCGTCGTCTCGTACGTATCGGAGTGTTGGACGAGTCTCGCATGAAGCTCGATTACGTTCTCGGTCTGCGTATTGAG
GATTTCCTGGAGCGTCGCCTGCAGACCCAGGTCTTCAA
>23f_1b 
---------------------GTTGGCCAAGATCCGCAAAGCTGCCCGTGAGCTGCTGACGCTGGAGGAAAAGGACGAGA
AACGTCTGTTCCAAGGTAAGATAGCGTATCACATAGTTGTTACATTAGGTTTCTTGTAGAATTCCAAATGATGAATGTTC
TTTATCTGACACCTCTTGTCAGAATTATTCTTGTTGAATGCATGAAATTCGCACAAAGCGATACTGAATTTGACACAACT
AAACCACGTGTACGTGGTGCGCCTACCAACGTGTGTTTAACGTATTTACACTTTCCTCCTGCCGGTTTTAGGTAATGCTC
TGCTGCGTCGTCTCGTACGTATCGGAGTGTTGGACGAGTCTCGCATGAAGCTCGATTACGTTCTCGGTCTGCGTATTGAG
GATTTCCTGGAGCGTCGCCTGCAGACCCAGGTCTTCAA
>23f_4a 
---------------------GTTGGCCAAGATCCGCAAAGCTGCCCGTGAGCTGCTGACGCTGGAGGAAAAGGACGAGA
AACGTCTGTTCCAAGGTAAGATAGCGTATCGCATAGTTGTTACATTAGGTTTCTTGTAGAATTCCAAATGATGAATGTTC
TTTATCTGACACCTCTTGTCAGAATAATTCTTGTTGAATGCATGAAATTCGCACAAAGCGATACTGAATTTGACACAACT
AAACCACGTGTACGTGGTGCGCCTACCAACGTGTGTTTAACGTATTTACACTTTCCTCCTGCCGGTTTTAGGTAATGCTC
TGCTGCGTCGTCTCGTACGTATCGGAGTGTTGGACGAGTCTCGCATGAAGCTCGATTACGTTCTCGGTCTGCGTATTGAG
GATTTCCTGGAGCGTCGCCTGCAGACCCAGGTCTTCAA
>23f_4b 
---------------------GTTGGCCAAGATCCGCAAAGCTGCCCGTGAGCTGCTGACGCTGGAGGAAAAGGACGAGA
AACGTCTGTTCCAAGGTAAGATAGCGTATCGCATAGTTGTTACATTAGGTTTCTTGTAGAATTCCAAATGATGAATGTTC
TTTATCTGACACCTCTTGTCAGAATAATTCTTGTTGAATGCATGAAATTCGCACAAAGCGATACTGAATTTGACACAACT
AAACCACGTGTACGTGGTGCGCCTACCAACGTGTGTTTAACGTATTTACACTTTCCTTCTGCCGGTTTTAGGTAATGCTC
TGCTGCGTCGTCTCGTACGTATCGGAGTGTTGGACGAGTCTCGCATGAAGCTCGATTACGTTCTCGGTCTGCGTATTGAG
GATTTCCTGGAGCGTCGCCTGCAGACCCAGGTCTTCAA
>23f_5a 
---------------------GTTGGCCAAGATCCGCAAAGCTGCCCGTGAGCTGCTGACGCTGGAGGAAAAGGACGAGA
AACGTCTGTTCCAAGGTAAGATAGCGTATCGCATAGTTGTTACATTAGGTTTCTTGTAGAATTCCAAATGATGAATGTTC
TTTATCTGACACCTCTTGTCAGAATAATTCTTGTTGAATGCATGAAATTCGCACAAAGCGATACTGAATTTGACACAACT
AAACCACGTGTACGTGGTGCGCCTACCAACGTGTGTTTAACGTATTTACACTTTCCTCCTGCCGGTTTTAGGTAATGCTC
TGCTGCGTCGTCTCGTACGTATCGGAGTGTTGGACGAGTCTCGCATGAAGCTCGATTACGTTCTCGGTCTGCGTATTGAG
GATTTCCTGGAGCGTCGCCTGCAGACCCAGGTCTTCAA
>23f_5b 
---------------------GTTGGCCAAGATCCGCAAAGCTGCCCGTGAGCTGCTGACGCTGGAGGAAAAGGACGAGA
AACGTCTGTTCCAAGGTAAGATAGCGTATCGCATAGTTGTTACATTAGGTTTCTTGTAGAATTCCAAATGATGAATGTTC
TTTATCTGACACCTCTTGTCAGAATTATTCTTGTTGAATGCATGAAATTCGCACAAAGCGATACTGAATTTGACACAACT
AAACCACGTGTACGTGGTGCGCCTACCAACGTGTGTTTAACGTATTTACACTTTCCTCCTGCCGGTTTTAGGTAATGCTC
TGCTGCGTCGTCTCGTACGTATCGGAGTGTTGGACGAGTCTCGCATGAAGCTCGATTACGTTCTCGGTCTGCGTATTGAG
GATTTCCTGGAGCGTCGCCTGCAGACCCAGGTCTTCAA
>23f_6a 
---------------------GTTGGCCAAGATCCGCAAAGCTGCCCGTGAGCTGCTGACGCTGGAGGAAAAGGACGAGA
AACGTCTGTTCCAAGGTAAGATAGCGTATCGCATAGTTGTTACATTAGGTTTCTTGTAGAATTCCAAATGATGAATGTTC
TTTATCTGACACCTCTTGTCAGAATAATTCTTGTTGAATGCATGAAATTCGCACAAAGCGATACTGAATTTGACACAACT
AAACCACGTGTACGTGGTGCGCCTACCAACGTGTGTTTAACGTATTTACACTTTCCTCCTGCCGGTTTTAGGTAATGCTC
TGCTGCGTCGTCTCGTACGTATCGGAGTGTTGGACGAGTCTCGCATGAAGCTCGATTACGTTCTCGGTCTGCGTATTGAG
GATTTCCTGGAGCGTCGCCTGCAGACCCAGGTCTTCAA
>23f_6b 
---------------------GTTGGCCAAGATCCGCAAAGCTGCCCGTGAGCTGCTGACGCTGGAGGAAAAGGACGAGA
AACGTCTGTTCCAAGGTAAGATAGCGTATCGCATAGTTGTTACATTAGGTTTCTTGTAGAATTCCAAATGATGAATGTTC
TTTATCTGACACCTCTTGTCAGAATTATTCTTGTTGAATGCATGAAATTCGCACAAAGCGATACTGAATTTGACACAACT
AAACCACGTGTACGTGGTGCGCCTACCAACGTGTGTTTAACGTATTTACACTTTCCTCCTGCCGGTTTTAGGTAATGCTC
TGCTGCGTCGTCTCGTACGTATCGGAGTGTTGGACGAGTCTCGCATGAAGCTCGATTACGTTCTCGGTCTGCGTATTGAG
GATTTCCTGGAGCGTCGCCTGCAGACCCAGGTCTTCAA
>23f_7a 
---------------------GTTGGCCAAGATCCGCAAGGCTGCCCGTGAGCTGCTGACGCTGGAGGAAAAGGACGAGA
AGCGTCTGTTCCAAGGTAAGATAGCGTATCGCATAGTTGTTACATTAGGTTTCTTGTAGAATTCCAAATGATGAATGTTC
TTTATCTGACACCTCTTGTCAGAATAATTCTTGTTGAATGCATGAAATTCGCACAAAGCGATACTGAATTTGACACGACT
AAACCACGTGTACGTAGTGCGCCTATCAACGTGTGTTTAACGTATGTACACTTTCCTCCCGCCGGTTTCAGGTAATGCTC
TGCTGCGTCGTCTCGTACGTATCGGAGTGTTGGACGAGTCTCGCATGAAGCTCGATTACGTTCTCGGTCTGCGTATTGAG
GATTTCCTGGAGCGTCGCCTGCAGACCCAGGTCTTCAA
>23f_7b 
---------------------GTTGGCCAAGATCCGCAAAGCTGCCCGTGAGCTGCTGACGCTGGAGGAAAAGGACGAGA
AACGTCTGTTCCAAGGTAAGATAGCGTATCGCATAGTTGTTACATTAGGTTTCTTGTAGAATTCCAAATGATGAATGTTC
TTTATCTGACACCTCTTGTCAGAATTATTCTTGTTGAATGCATGAAATTCGCACAAAGCGATACTGAATTTGACACAACT
AAACCACGTGTACGTGGTGCGCCTACCAACGTGTGTTTAACGTATTTACACTTTCCTCCCGCCGGTTTTAGGTAATGCTC
TGCTGCGTCGTCTCGTACGTATCGGAGTGTTGGACGAGTCTCGCATGAAGCTCGATTACGTTCTCGGTCTGCGTATTGAG
GATTTCCTGGAGCGTCGCCTGCAGACCCAGGTCTTCAA
>23f_8a 
---------------------GTTGGCCAAGATCCGCAAAGCTGCCCGTGAGCTGCTGACGCTGGAGGAAAAGGACGAGA
AACGTCTGTTCCAAGGTAAGATAGCGTATCGCATAGTTGTTACATTAGGTTTCTTGTAGAATTCCAAATGATGAATGTTC
TTTATCTGACACCTCTTGTCAGAATTATTCTTGTTGAATGCATGAAATTCGCACAAAGCGATACTGAATTTGACACAACT
AAACCACGTGTACGTGGTGCGCCTACCAACGTGTGTTTAACGTATTTACACTTTCCTCCTGCCGGTTTTAGGTAATGCTC
TGCTGCGTCGTCTCGTACGTATCGGAGTGTTGGACGAGTCTCGCATGAAGCTCGATTACGTTCTCGGTCTGCGTATTGAG
GATTTCCTGGAGCGTCGCCTGCAGACCCAGGTCTTCAA
>23f_8b 
---------------------GTTGGCCAAGATCCGCAAAGCTGCCCGTGAGCTGCTGACGCTGGAGGAAAAGGACGAGA
AACGTCTGTTCCAAGGTAAGATAGCGTATCGCATAGTTGTTACATTAGGTTTCTTGTAGAATTCCAAATGATGAATGTTC
TTTATCTGACACCTCTTGTCAGAATTATTCTTGTTGAATGCATGAAATTCGCACAAAGCGATACTGAATTTGACACAACT
AAACCACGTGTACGTGGTGCGCCTACCAACGTGTGTTTAACGTATTTACACTTTCCTCCTGCCGGTTTTAGGTAATGCTC
TGCTGCGTCGTCTCGTACGTATCGGAGTGTTGGACGAGTCTCGCATGAAGCTCGATTACGTTCTCGGTCTGCGTATTGAG
GATTTCCTGGAGCGTCGCCTGCAGACCCAGGTCTTCAA
>23f_9a 
---------------------GTTGGCCAAGATCCGCAAAGCTGCCCGTGAGCTGCTGACGCTGGAGGAAAAGGACGAGA
AACGTCTGTTCCAAGGTAAGATAGCGTATCGCATAGTTGTTACATTAGGTTTCTTGTAGAATTCCAAATGATGAATGTTC
TTTATCTGACACCTCTTGTCAGAATAATTCTTGTTGAATGCATGAAATTCGCACAAAGCGATACTGAATTTGACACAACT
AAACCACGTGTACGTGGTGCGCCTACCAACGTGTGTTTAACGTATTTACACTTTCCTCCTGCCGGTTTTAGGTAATGCTC
TGCTGCGTCGTCTCGTACGTATCGGAGTGTTGGACGAGTCTCGCATGAAGCTCGATTACGTTCTCGGTCTGCGTATTGAG
GATTTCCTGGAGCGTCGCCTGCAGACCCAGGTCTTCAA
>23f_9b 
---------------------GTTGGCCAAGATCCGCAAAGCTGCCCGTGAGCTGCTGACGCTGGAGGAAAAGGACGAGA
AACGTCTGTTCCAAGGTAAGATAGCGTATCGCATAGTTGTTACATTAGGTTTCTTGTAGAATTCCAAATGATGAATGTTC
TTTATCTGACACCTCTTGTCAGAATAATTCTTGTTGAATGCATGAAATTCGCACAAAGCGATACTGAATTTGACACAACT
AAACCACGTGTACGTGGTGCGCCTACCAACGTGTGTTTAACGTATTTACACTTTCCTCCTGCCGGTTTTAGGTAATGCTC
TGCTGCGTCGTCTCGTACGTATCGGAGTGTTGGACGAGTCTCGCATGAAGCTCGATTACGTTCTCGGTCTGCGTATTGAG
GATTTCCTGGAGCGTCGCCTGCAGACCCAGGTCTTCAA
>25f_4a 
---------------------GTTGGCCAAGATCCGCAAAGCTGCCCGTGAGCTGCTGACGCTGGAGGAAAAGGACGAGA
AACGTCTGTTCCAAGGTAAGATAGCGTATCGCATAGTTGTTACATTAGGTTTCTTGTAGAATTCCAAATGATGAATGTTC
TTTATCTGACACCTCTTGTCAGAATAATTCTTGTTGAATGCATGAAATTCGCACAAAGCGATACTGAATTTGACACAACT
AAACCACGTGTACGTGGTGCGCCTACCAACGTGTGTTTAACGTATTTACACTTTCCTCCTGCCGGTTTTAGGTAATGCTC
TGCTGCGTCGTCTCGTACGTATCGGAGTGTTGGACGAGTCTCGCATGAAGCTCGATTACGTTCTCGGTCTGCGTATTGAG
GATTTCCTGGAGCGTCGCCTGCAGACCCAGGTCTTCAA
>25f_4b 
---------------------GTTGGCCAAGATCCGCAAAGCTGCCCGTGAGCTGCTGACGCTGGAGGAAAAGGACGAGA
AACGTCTGTTCCAAGGTAAGATAGCGTATCGCATAGTTGTTACATTAGGTTTCTTGTAGAATTCCAAATGATGAATGTTC
TTTATCTGACACCTCTTGTCAGAATAATTCTTGTTGAATGCATGAAATTCGCACAAAGCGATACTAAATTTGACACAACT
AAACCACGTGTACGTGGTGCGCCTACCAACGTGTGTTTAACGTATTTACACTTTCCTCCTGCCGGTTTTAGGTAATGCTC
TGCTGCGTCGTCTCGTACGTATCGGAGTGTTGGACGAGTCTCGCATGAAGCTCGATTACGTTCTCGGTCTGCGTATTGAG
GATTTCCTGGAGCGTCGCCTGCAGACCCAGGTCTTCAA
>25f_5a 
---------------------GTTGGCCAAGATCCGCAAAGCTGCCCGTGAGCTGCTGACGCTGGAGGAAAAGGACGAGA
AACGTCTGTTCCAAGGTAAGATAGCGTATCGCATAGTTGTTACATTAGGTTTCTTGTAGAATTCCAAATGATGAATGTTC
TTTATCTGACACCTCTTGTCAGAATAATTCTTGTTGAATGCATGAAATTCGCACAAAGCGATACTGAATTTGACACAACT
AAACCACGTGTACGTGGTGCGCCTACCAACGTGTGTTTAACGTATGTACACTTTCCTCCTGCCGGTTTTAGGTAATGCTC
TGCTGCGTCGTCTCGTACGTATCGGAGTGTTGGACGAGTCTCGCATGAAGCTCGATTACGTTCTCGGTCTGCGTATTGAG
GATTTCCTGGAGCGTCGCCTGCAGACCCAGGTCTTCAA
>25f_5b 
---------------------GTTGGCCAAGATCCGCAAAGCTGCCCGTGAGCTGCTGACGCTGGAGGAAAAGGACGAGA
AACGTCTGTTCCAAGGTAAGATAGCGTATCGCATAGTTGTTACATTAGGTTTCTTGTAGAATTCCAAATGATGAATGTTC
TTTATCTGACACCTCTTGTCAGAATAATTCTTGTTGAATGCATGAAATTCGCACAAAGCGATACTGAATTTGACACAACT
AAACCACGTGTACGTGGTGCGCCTACCAACGTGTGTTTAACGTATTTACACTTTCCTCCTGCCGGTTTTAGGTAATGCTC
TGCTGCGTCGTCTCGTACGTATCGGAGTGTTGGACGAGTCTCGCATGAAGCTCGATTACGTTCTCGGTCTGCGTATTGAG
GATTTCCTGGAGCGTCGCCTGCAGACCCAGGTCTTCAA
>25f_6a 
---------------------GTTGGCCAAGATCCGCAAAGCTGCCCGTGAGCTGCTGACGCTGGAGGAAAAGGACGAGA
AACGTCTGTTCCAAGGTAAGATAGCGTATCGCATAGTTGTTACATTAGGTTTCTTGTAGAATTCCAAATGATGAATGTTC
TTTATCTGACACCTCTTGTCAGAATAATTCTTGTTGAATGCATGAAATTCGCACAAAGCGATACTGAATTTGACACAACT
AAACCACGTGTACGTGGTGCGCCTACCAACGTGTGTTTAACGTATGTACACTTTCCTCCTGCCGGTTTTAGGTAATGCTC
TGCTGCGTCGTCTCGTACGTATCGGAGTGTTGGACGAGTCTCGCATGAAGCTCGATTACGTTCTCGGTCTGCGTATTGAG
GATTTCCTGGAGCGTCGCCTGCAGACCCAGGTCTTCAA
>25f_6b 
---------------------GTTGGCCAAGATCCGCAAAGCTGCCCGTGAGCTGCTGACGCTGGAGGAAAAGGACGAGA
AACGTCTGTTCCAAGGTAAGATAGCGTATCGCATAGTTGTTACATTAGGTTTCTTGTAGAATTCCAAATGATGAATGTTC
TTTATCTGACACCTCTTGTCAGAATAATTCTTGTTGAATGCATGAAATTCGCACAAAGCGATACTGAATTTGACACAACT
AAACCACGTGTACGTGGTGCGCCTACCAACGTGTGTTTAACGTATGTACACTTTCCTCCTGCCGGTTTTAGGTAATGCTC
TGCTGCGTCGTCTCGTACGTATCGGAGTGTTGGACGAGTCTCGCATGAAGCTCGATTACGTTCTCGGTCTGCGTATTGAG
GATTTCCTGGAGCGTCGCCTGCAGACCCAGGTCTTCAA
>25f_7a 
---------------------GTTGGCCAAGATCCGCAAAGCTGCCCGTGAGCTGCTGACGCTGGAGGAAAAGGACGAGA
AACGTCTGTTCCAAGGTAAGATAGCGTATCGCATAGTTGTTACATTAGGTTTCTTGTAGAATTCCAAATGATGAATGTTC
TTTATCTGACACCTCTTGTCAGAATAATTCTTGTTGAATGCATGAAATTCGCACAAAGCGATACTGAATTTGACACAACT
AAACCACGTGTACGTGGTGCGCCTGCCAACGTGTGTTTAACGTATTTACACTTTCCTCCTGCCGGTTTTAGGTAATGCTC
TGCTGCGTCGTCTCGTACGTATCGGAGTGTTGGACGAGTCTCGCATGAAGCTCGATTACGTTCTCGGTCTGCGTATTGAG
GATTTCCTGGAGCGTCGCCTGCAGACCCAGGTCTTCAA
>25f_7b 
---------------------GTTGGCCAAGATCCGCAAAGCTGCCCGTGAGCTGCTGACGCTGGAGGAAAAGGACGAGA
AACGTCTGTTCCAAGGTAAGATAGCGTATCGCATAGTTGTTACATTAGGTTTCTTGTAGAATTCCAAATGATGAATGTTC
TTTATCTGACACCTCTTGTCAGAATAATTCTTGTTGAATGCATGAAATTCGCTCAAAGCGATACTGAATTTGACACAACT
AAACCACGTGTACGTGGTGCGCCTGCCAACGTGTGTTTAACGTATTTACACTTTCCTCCTGCCGGTTTTAGGTAATGCTC
TGCTGCGTCGTCTCGTACGTATCGGAGTGTTGGACGAGTCTCGCATGAAGCTCGATTACGTTCTCGGTCTGCGTATTGAG
GATTTCCTGGAGCGTCGCCTGCAGACCCAGGTCTTCAA
>25f_8a 
---------------------GTTGGCCAAGATCCGCAAAGCTGCCCGTGAGCTGCTGACGCTGGAGGAAAAGGACGAGA
AACGTCTGTTCCAAGGTAAGATAGCGTATCGCATAGTTGTTACATTAGGTTTCTTGTAGAATTCCAAATGATGAATGTTC
TTTATCTGACACCTCTTGTCAGAATAATTCTTGTTGAATGCATGAAATTCGCACAAAGCGATACTGAATTTGACACAACT
AAACCACGTGTACGTGGTGCGCCTACCAACGTGTGTTTAACGTATGTACACTTTCCTCCTGCCGGTTTTAGGTAATGCTC
TGCTGCGTCGTCTCGTACGTATCGGAGTGTTGGACGAGTCTCGCATGAAGCTCGATTACGTTCTCGGTCTGCGTATTGAG
GATTTCCTGGAGCGTCGCCTGCAGACCCAGGTCTTCAA
>25f_8b 
---------------------GTTGGCCAAGATCCGCAAAGCTGCCCGTGAGCTGCTGACGCTGGAGGAAAAGGACGAGA
AACGTCTGTTCCAAGGTAAGATAGCGTATCGCATAGTTGTTACATTAGGTTTCTTGTAGAATTCCAAATGATGAATGTTC
TTTATCTGACACCTCTTGTCAGAATAATTCTTGTTGAATGCATGAAATTCGCACAAAGCGATACTGAATTTGACACAACT
AAACCACGTGTACGTGGTGCGCCTACCAACGTGTGTTTAACGTATGTACACTTTCCTCCTGCCGGTTTTAGGTAATGCTC
TGCTGCGTCGTCTCGTACGTATCGGAGTGTTGGACGAGTCTCGCATGAAGCTCGATTACGTTCTCGGTCTGCGTATTGAG
GATTTCCTGGAGCGTCGCCTGCAGACCCAGGTCTTCAA
>25f_9a 
---------------------GTTGGCCAAGATCCGCAAAGCTGCCCGTGAGCTGCTGACGCTGGAGGAAAAGGACGAGA
AACGTCTGTTCCAAGGTAAGATAGCGTATCGCATAGTTGTTACATTAGGTTTCTTGTAGAATTCCAAATGATGAATGTTC
TTTATCTGACACCTCTTGTCAGAATAATTCTTGTTGAATGCATGAAATTCGCACAAAGCGATACTGAATTTGACACAACT
AAACCACGTGTACGTGGTGCGCCTACCAACGTGTGTTTAACGTATTTACACTTTCCTCCTGCCGGTTTTAGGTAATGCTC
TGCTGCGTCGTCTCGTACGTATCGGAGTGTTGGACGAGTCTCGCATGAAGCTCGATTACGTTCTCGGTCTGCGTATTGAG
GATTTCCTGGAGCGTCGCCTGCAGACCCAGGTCTTCAA
>25f_9b 
---------------------GTTGGCCAAGATCCGCAAAGCTGCCCGTGAGCTGCTGACGCTGGAGGAAAAGGACGAGA
AACGTCTGTTCCAAGGTAAGATAGCGTATCGCATAGTTGTTACATTAGGTTTCTTGTAGAATTCCAAATGATGAATGTTC
TTTATCTGACACCTCTTGTCAGAATAATTCTTGTTGAATGCATGAAATTCGCACAAAGCGATACTGAATTTGACACAACT
AAACCACGTGTACGTGGTGCGCCTACCAACGTGTGTTTAACGTATTTACACTTTCCTCCTGCCGGTTTTAGGTAATGCTC
TGCTGCGTCGTCTCGTACGTATCGGAGTGTTGGACGAGTCTCGCATGAAGCTCGATTACGTTCTCGGTCTGCGTATTGAG
GATTTCCTGGAGCGTCGCCTGCAGACCCAGGTCTTCAA
>25f_10a 
---------------------GTTGGCCAAGATCCGCAAAGCTGCCCGTGAGCTGCTGACGCTGGAGGAAAAGGACGAGA
AACGTCTGTTCCAAGGTAAGATAGCGTATCGCATAGTTGTTACATTAGGTTTCTTGTAGAATTCCAAATGATGAATGTTC
TTTATCTGACACCTCTTGTCAGAATAATTCTTGTTGAATGCATGAAATTCGCACAAAGCGATACTGAATTTGACACAACT
AAACCACGTGTACGTGGTGCGCCTACCAACGTGTGTTTAACGTATTTACACTTTCCTCCTGCCGGTTTTAGGTAATGCTC
TGCTGCGTCGTCTCGTACGTATCGGAGTGTTGGACGAGTCTCGCATGAAGCTCGATTACGTTCTCGGTCTGCGTATTGAG
GATTTCCTGGAGCGTCGCCTGCAGACCCAGGTCTTCAA
>25f_10b 
---------------------GTTGGCCAAGATCCGCAAAGCTGCCCGTGAGCTGCTGACGCTGGAGGAAAAGGACGAGA
AACGTCTGTTCCAAGGTAAGATAGCGTATCGCATAGTTGTTACATTAGGTTTCTTGTAGAATTCCAAATGATGAATGTTC
TTTATCTGACACCTCTTGTCAGAATAATTCTTGTTGAATGCATGAAATTCGCACAAAGCGATACTGAATTTGACACAACT
AAACCACGTGTACGTGGTGCGCCTGCCAACGTGTGTTTAACGTATTTACACTTTCCTCCTGCCGGTTTTAGGTAATGCTC
TGCTGCGTCGTCTCGTACGTATCGGAGTGTTGGACGAGTCTCGCATGAAGCTCGATTACGTTCTCGGTCTGCGTATTGAG
GATTTCCTGGAGCGTCGCCTGCAGACCCAGGTCTTCAA
>25f_11a 
---------------------GTTGGCCAAGATCCGCAAAGCTGCCCGTGAGCTGCTGACGCTGGAGGAAAAGGACGAGA
AACGTCTGTTCCAAGGTAAGATAGCGTATCGCATAGTTGTTACATTAGGTTTCTTGTAGAATTCCAAATGATGAATGTTC
TTTATCTGACACCTCTTGTCAGAATAATTCTTGTTGAATGCATGAAATTCGCACAAAGCGATACTGAATTTGACACAACT
AAACCACGTGTACGTGGTGCGCCTACCAACGTGTGTTTAACGTATGTACACTTTCCTCCTGCCGGTTTTAGGTAATGCTC
TGCTGCGTCGTCTCGTACGTATCGGAGTGTTGGACGAGTCTCGCATGAAGCTCGATTACGTTCTCGGTCTGCGTATTGAG
GATTTCCTGGAGCGTCGCCTGCAGACCCAGGTCTTCAA
>25f_11b 
---------------------GTTGGCCAAGATCCGCAAAGCTGCCCGTGAGCTGCTGACGCTGGAGGAAAAGGACGAGA
AACGTCTGTTCCAAGGTAAGATAGCGTATCGCATAGTTGTTACATTAGGTTTCTTGTAGAATTCCAAATGATGAATGTTC
TTTATCTGACACCTCTTGTCAGAATAATTCTTGTTGAATGCATGAAATTCGCACAAAGCGATACTGAATTTGACACAACT
AAACCACGTGTACGTGGTGCGCCTACCAACGTGTGTTTAACGTATTTACACTTTCCTCCTGCCGGTTTTAGGTAATGCTC
TGCTGCGTCGTCTCGTACGTATCGGAGTGTTGGACGAGTCTCGCATGAAGCTCGATTACGTTCTCGGTCTGCGTATTGAG
GATTTCCTGGAGCGTCGCCTGCAGACCCAGGTCTTCAA
>26f_1a 
---------------------GTTGGCCAAGATCCGCAAAGCTGCCCGTGAGCTGCTGACGCTGGAGGAAAAGGACGAGA
AACGTCTGTTCCAAGGTAAGATAGCGTATCGCATAGTTGTTACATTAGGTTTCTTGTAGAATTCCAAATGATGAATGTTC
TTTATCTGACACCTCTTGTCAGAATAATTCTTGTTGAATGCATGAAATTCGCACAAAGCGATACTGAATTTGACACAACT
AAACCACGTGTACGTGGTGCGCCTACCAACGTGTGTTTAACGTATGTACACTTTCCTCCTGCCGGTTTTAGGTAATGCTC
TGCTGCGTCGTCTCGTACGTATCGGAGTGTTGGACGAGTCTCGCATGAAGCTCGATTACGTTCTCGGTCTGCGTATTGAG
GATTTCCTGGAGCGTCGCCTGCAGACCCAGGTCTTCAA
>26f_1b 
---------------------GTTGGCCAAGATCCGCAAAGCTGCCCGTGAGCTGCTGACGCTGGAGGAAAAGGACGAGA
AACGTCTGTTCCAAGGTAAGATAGCGTATCGCATAGTTGTTACATTAGGTTTCTTGTAGAATTCCAAATGATGAATGTTC
TTTATCTGACACCTCTTGTCAGAATAATTCTTGTTGAATGCATGAAATTCGCACAAAGCGATACTGAATTTGACACAACT
AAACCACGTGTACGTGGTGCGCCTACCAACGTGTGTTTAACGTATTTACACTTTCCTCCTGCCGGTTTTAGGTAATGCTC
TGCTGCGTCGTCTCGTACGTATCGGAGTGTTGGACGAGTCTCGCATGAAGCTCGATTACGTTCTCGGTCTGCGTATTGAG
GATTTCCTGGAGCGTCGCCTGCAGACCCAGGTCTTCAA
>26f_2a 
---------------------GTTGGCCAAGATCCGCAAAGCTGCCCGTGAGCTGCTGACGCTGGAGGAAAAGGACGAGA
AACGTCTGTTCCAAGGTAAGATAGCGTATCGCATAGTTGTTACATTAGGTTTCTTGTAGAATTCCAAATGATGAATGTTC
TTTATCTGACACCTCTTGTCAGAATTATTCTTGTTGAATGCATGAAATTCGCACAAAGCGATACTGAATTTGACACAACT
AAACCACGTGTACGTGGTGCGCCTACCAACGTGTGTTTAACGTATTTACACTTTCCTCCTGCCGGTTTTAGGTAATGCTC
TGCTGCGTCGTCTCGTACGTATCGGAGTGTTGGACGAGTCTCGCATGAAGCTCGATTACGTTCTCGGTCTGCGTATTGAG
GATTTCCTGGAGCGTCGCCTGCAGACCCAGGTCTTCAA
>26f_2b 
---------------------GTTGGCCAAGATCCGCAAAGCTGCCCGTGAGCTGCTGACGCTGGAGGAAAAGGACGAGA
AACGTCTGTTCCAAGGTAAGATAGCGTATCGCATAGTTGTTACATTAGGTTTCTTGTAGAATTCCAAATGATGAATGTTC
TTTATCTGACACCTCTTGTCAGAATTATTCTTGTTGAATGCATGAAATTCGCACAAAGCGATACTGAATTTGACACAACT
ATACCACGTGTACGTGGTGCGCCTACCAACGTGTGTTTAACGTATTTACACTTTCCTCCTGCCGGTTTTAGGTAATGCTC
TGCTGCGTCGTCTCGTACGTATCGGAGTGTTGGACGAGTCTCGCATGAAGCTCGATTACGTTCTCGGTCTGCGTATTGAG
GATTTCCTGGAGCGTCGCCTGCAGACCCAGGTCTTCAA
>26f_3a 
---------------------GTTGGCCAAGATCCGCAAAGCTGCCCGTGAGCTGCTGACGCTGGAGGAAAAGGACGAGA
AACGTCTGTTCCAAGGTAAGATAGCGTATCGCATAGTTGTTACATTAGGTTTCTTGTAGAATTCCAAATGATGAATGTTC
TTTATCTGACACCTCTTGTCAGAATAATTCTTGTTGAATGCATGAAATTCGCACAAAGCGATACTGAATTTGACACAACT
AAACCACGTGTACGTGGTGCGCCTACCAACGTGTGTTTAACGTATGTACACTTTCCTCCTGCCGGTTTTAGGTAATGCTC
TGCTGCGTCGTCTCGTACGTATCGGAGTGTTGGACGAGTCTCGCATGAAGCTCGATTACGTTCTCGGTCTGCGTATTGAG
GATTTCCTGGAGCGTCGCCTGCAGACCCAGGTCTTCAA
>26f_3b 
---------------------GTTGGCCAAGATCCGCAAAGCTGCCCGTGAGCTGCTGACGCTGGAGGAAAAGGACGAGA
AACGTCTGTTCCAAGGTAAGATAGCGTATCGCATAGTTGTTACATTAGGTTTCTTGTAGAATTCCAAATGATGAATGTTC
TTTATCTGACACCTCTTGTCAGAATAATTCTTGTTGAATGCATGAAATTCGCACAAAGCGATACTGAATTTGACACAACT
AAACCACGTGTACGTGGTGCGCCTACCAACGTGTGTTTAACGTATTTACACTTTCCTCCTGCCGGTTTTAGGTAATGCTC
TGCTGCGTCGTCTCGTACGTATCGGAGTGTTGGACGAGTCTCGCATGAAGCTCGATTACGTTCTCGGTCTGCGTATTGAG
GATTTCCTGGAGCGTCGCCTGCAGACCCAGGTCTTCAA
>26f_4a 
---------------------GTTGGCCAAGATCCGCAAAGCTGCCCGTGAGCTGCTGACGCTGGAGGAAAAGGACGAGA
AACGTCTGTTCCAAGGTAAGATAGCGTATCGCATAGTTGTTACATTAGGTTTCTTGTAGAATTCCAAATGATGAATGTTC
TTTATCTGACACCTCTTGTCAGAATAATTCTTGTTGAATGCATGAAATTCGCACAAAGCGATACTGAATTTGACACAACT
AAACCACGTGTACGTGGTGCGCCTACCAACGTGTGTTTAACGTATTTACACTTTCCTCCTGCCGGTTTTAGGTAATGCTC
TGCTGCGTCGTCTCGTACGTATCGGAGTGTTGGACGAGTCTCGCATGAAGCTCGATTACGTTCTCGGTCTGCGTATTGAG
GATTTCCTGGAGCGTCGCCTGCAGACCCAGGTCTTCAA
>26f_4b 
---------------------GTTGGCCAAGATCCGCAAAGCTGCCCGTGAGCTGCTGACGCTGGAGGAAAAGGACGAGA
AACGTCTGTTCCAAGGTAAGATAGCGTATCGCATAGTTGTTACATTAGGTTTCTTGTAGAATTCCAAATGATGAATGTTC
TTTATCTGACACCTCTTGTCAGAATAATTCTTGTTGAATGCATGAAATTCGCACAAAGCGATACTAAATTTGACACAACT
AAACCACGTGTACGTGGTGCGCCTACCAACGTGTGTTTAACGTATTTACACTTTCCTCCTGCCGGTTTTAGGTAATGCTC
TGCTGCGTCGTCTCGTACGTATCGGAGTGTTGGACGAGTCTCGCATGAAGCTCGATTACGTTCTCGGTCTGCGTATTGAG
GATTTCCTGGAGCGTCGCCTGCAGACCCAGGTCTTCAA
>26f_5a 
---------------------GTTGGCCAAGATCCGCAAAGCTGCCCGTGAGCTGCTGACGCTGGAGGAAAAGGACGAGA
AACGTCTGTTCCAAGGTAAGATAGCGTATCGCATAGTTGTTACATTAGGTTTCTTGTAGAATTCCAAATGATGAATGTTC
TTTATCTGACACCTCTTGTCAGAATAATTCTTGTTGAATGCATGAAATTCGCACAAAGCGATACTGAATTTGACACAACT
AAACCACGTGTACGTGGTGCGCCTACCAACGTGTGTTTAACGTATGTACACTTTCCTCCTGCCGGTTTTAGGTAATGCTC
TGCTGCGTCGTCTCGTACGTATCGGAGTGTTGGACGAGTCTCGCATGAAGCTCGATTACGTTCTCGGTCTGCGTATTGAG
GATTTCCTGGAGCGTCGCCTGCAGACCCAGGTCTTCAA
>26f_5b 
---------------------GTTGGCCAAGATCCGCAAAGCTGCCCGTGAGCTGCTGACGCTGGAGGAAAAGGACGAGA
AACGTCTGTTCCAAGGTAAGATAGCGTATCGCATAGTTGTTACATTAGGTTTCTTGTAGAATTCCAAATGATGAATGTTC
TTTATCTGACACCTCTTGTCAGAATTATTCTTGTTGAATGCATGAAATTCGCACAAAGCGATACTGAATTTGACACAACT
ATACCACGTGTACGTGGTGCGCCTACCAACGTGTGTTTAACGTATTTACACTTTCCTCCTGCCGGTTTTAGGTAATGCTC
TGCTGCGTCGTCTCGTACGTATCGGAGTGTTGGACGAGTCTCGCATGAAGCTCGATTACGTTCTCGGTCTGCGTATTGAG
GATTTCCTGGAGCGTCGCCTGCAGACCCAGGTCTTCAA
>26f_6a 
---------------------GTTGGCCAAGATCCGCAAAGCTGCCCGTGAGCTGCTGACGCTGGAGGAAAAGGACGAGA
AACGTCTGTTCCAAGGTAAGATAGCGTATCGCATAGTTGTTACATTAGGTTTCTTGTAGAATTCCAAATGATGAATGTTC
TTTATCTGACACCTCTTGTCAGAATAATTCTTGTTGAATGCATGAAATTCGCACAAAGCGATACTGAATTTGACACAACT
AAACCACGTGTACGTGGTGCGCCTACCAACGTGTGTTTAACGTATTTACACTTTCCTCCTGCCGGTTTTAGGTAATGCTC
TGCTGCGTCGTCTCGTACGTATCGGAGTGTTGGACGAGTCTCGCATGAAGCTCGATTACGTTCTCGGTCTGCGTATTGAG
GATTTCCTGGAGCGTCGCCTGCAGACCCAGGTCTTCAA
>26f_6b 
---------------------GTTGGCCAAGATCCGCAAAGCTGCCCGTGAGCTGCTGACGCTGGAGGAAAAGGACGAGA
AACGTCTGTTCCAAGGTAAGATAGCGTATCGCATAGTTGTTACATTAGGTTTCTTGTAGAATTCCAAATGATGAATGTTC
TTTATCTGACACCTCTTGTCAGAATAATTCTTGTTGAATGCATGAAATTCGCACAAAGCGATACTGAATTTGACACAACT
AAACCACGTGTACGTGGTGCGCCTACCAACGTGTGTTTAACGTATTTACACTTTCCTCCTGCCGGTTTTAGGTAATGCTC
TGCTGCGTCGTCTCGTACGTATCGGAGTGTTGGACGAGTCTCGCATGAAGCTCGATTACGTTCTCGGTCTGCGTATTGAG
GATTTCCTGGAGCGTCGCCTGCAGACCCAGGTCTTCAA
>26f_7a 
---------------------GTTGGCCAAGATCCGCAAAGCTGCCCGTGAGCTGCTGACGCTGGAGGAAAAGGACGAGA
AACGTCTGTTCCAAGGTAAGATAGCGTATCGCATAGTTGTTACATTAGGTTTCTTGTAGAATTCCAAATGATGAATGTTC
TTTATCTGACACCTCTTGTCAGAATAATTCTTGTTGAATGCATGAAATTCGCACAAAGCGATACTGAATTTGACACAACT
AAACCACGTGTACGTGGTGCGCCTACCAACGTGTGTTTAACGTATTTACACTTTCCTCCTGCCGGTTTTAGGTAATGCTC
TGCTGCGTCGTCTCGTACGTATCGGAGTGTTGGACGAGTCTCGCATGAAGCTCGATTACGTTCTCGGTCTGCGTATTGAG
GATTTCCTGGAGCGTCGCCTGCAGACCCAGGTCTTCAA
>26f_7b 
---------------------GTTGGCCAAGATCCGCAAAGCTGCCCGTGAGCTGCTGACGCTGGAGGAAAAGGACGAGA
AACGTCTGTTCCAAGGTAAGATAGCGTATCGCATAGTTGTTACATTAGGTTTCTTGTAGAATTCCAAATGATGAATGTTC
TTTATCTGACACCTCTTGTCAGAATAATTCTTGTTGAATGCATGAAATTCGCACAAAGCGATACTGAATTTGACACAACT
AAACCACGTGTACGTGGTGCGCCTACCAACGTGTGTTTAACGTATTTACACTTTCCTCCTGCCGGTTTTAGGTAATGCTC
TGCTGCGTCGTCTCGTACGTATCGGAGTGTTGGACGAGTCTCGCATGAAGCTCGATTACGTTCTCGGTCTGCGTATTGAG
GATTTCCTGGAGCGTCGCCTGCAGACCCAGGTCTTCAA
>26f_8a 
---------------------GTTGGCCAAGATCCGCAAAGCTGCCCGTGAGCTGCTGACGCTGGAGGAAAAGGACGAGA
AACGTCTGTTCCAAGGTAAGATAGCGTATCGCATAGTTGTTACATTAGGTTTCTTGTAGAATTCCAAATGATGAATGTTC
TTTATCTGACACCTCTTGTCAGAATAATTCTTGTTGAATGCATGAAATTCGCACAAAGCGATACTGAATTTGACACAACT
AAACCACGTGTACGTGGTGCGCCTACCAACGTGTGTTTAACGTATTTACACTTTCCTCCTGCCGGTTTTAGGTAATGCTC
TGCTGCGTCGTCTCGTACGTATCGGAGTGTTGGACGAGTCTCGCATGAAGCTCGATTACGTTCTCGGTCTGCGTATTGAG
GATTTCCTGGAGCGTCGCCTGCAGACCCAGGTCTTCAA
>26f_8b 
---------------------GTTGGCCAAGATCCGCAAAGCTGCCCGTGAGCTGCTGACGCTGGAGGAAAAGGACGAGA
AACGTCTGTTCCAAGGTAAGATAGCGTATCGCATAGTTGTTACATTAGGTTTCTTGTAGAATTCCAAATGATGAATGTTC
TTTATCTGACACCTCTTGTCAGAATAATTCTTGTTGAATGCATGAAATTCGCACAAAGCGATACTGAATTTGACACAACT
AAACCACGTGTACGTGGTGCGCCTACCAACGTGTGTTTAACGTATTTACACTTTCCTCCTGCCGGTTTTAGGTAATGCTC
TGCTGCGTCGTCTCGTACGTATCGGAGTGTTGGACGAGTCTCGCATGAAGCTCGATTACGTTCTCGGTCTGCGTATTGAG
GATTTCCTGGAGCGTCGCCTGCAGACCCAGGTCTTCAA
>26f_9a 
---------------------GTTGGCCAAGATCCGCAAAGCTGCCCGTGAGCTGCTGACGCTGGAGGAAAAGGACGAGA
AACGTCTGTTCCAAGGTAAGATAGCGTATCGCATAGTTGTTACATTAGGTTTCTTGTAGAATTCCAAATGATGAATGTTC
TTTATCTGACACCTCTTGTCAGAATAATTCTTGTTGAATGCATGAAATTCGCACAAAGCGATACTGAATTTGACACAACT
AAACCACGTGTACGTGGTGCGCCTACCAACGTGTGTTTAACGTATGTACACTTTCCTCCTGCCGGTTTTAGGTAATGCTC
TGCTGCGTCGTCTCGTACGTATCGGAGTGTTGGACGAGTCTCGCATGAAGCTCGATTACGTTCTCGGTCTGCGTATTGAG
GATTTCCTGGAGCGTCGCCTGCAGACCCAGGTCTTCAA
>26f_9b 
---------------------GTTGGCCAAGATCCGCAAAGCTGCCCGTGAGCTGCTGACGCTGGAGGAAAAGGACGAGA
AACGTCTGTTCCAAGGTAAGATAGCGTATCGCATAGTTGTTACATTAGGTTTCTTGTAGAATTCCAAATGATGAATGTTC
TTTATCTGACACCTCTTGTCAGAATAATTCTTGTTGAATGCATGAAATTCGCACAAAGCGATACTGAATTTGACACAACT
AAACCACGTGTACGTGGTGCGCCTACCAACGTGTGTTTAACGTATTTACACTTTCCTCCTGCCGGTTTTAGGTAATGCTC
TGCTGCGTCGTCTCGTACGTATCGGAGTGTTGGACGAGTCTCGCATGAAGCTCGATTACGTTCTCGGTCTGCGTATTGAG
GATTTCCTGGAGCGTCGCCTGCAGACCCAGGTCTTCAA
>27f_1a 
---------------------GTTGGCCAAGATCCGCAAAGCTGCCCGTGAGCTGCTGACGCTGGAGGAAAAGGACGAGA
AACGTCTGTTCCAAGGTAAGATAGCGTATCGCATAGTTGTTACATTAGGTTTCTTGTAGAATTCCAAATGATGAATGTTC
TTTATCTGACACCTCTTGTCAGAATAATTCTTGTTGAATGCATGAAATTCGCACAAAGCGATACTGAATTTGACACAACT
AAACCACGTGTACGTGGTGCGCCTACCAACGTGTGTTTAACGTATGTACACTTTCCTCCTGCCGGTTTTAGGTAATGCTC
TGCTGCGTCGTCTCGTACGTATCGGAGTGTTGGACGAGTCTCGCATGAAGCTCGATTACGTTCTCGGTCTGCGTATTGAG
GATTTCCTGGAGCGTCGCCTGCAGACCCAGGTCTTCAA
>27f_1b 
---------------------GTTGGCCAAGATCCGCAAAGCTGCCCGTGAGCTGCTGACGCTGGAGGAAAAGGACGAGA
AACGTCTGTTCCAAGGTAAGATAGCGTATCGCATAGTTGTTACATTAGGTTTCTTGTAGAATTCCAAATGATGAATGTTC
TTTATCTGACACCTCTTGTCAGAATAATTCTTGTTGAATGCATGAAATTCGCACAAAGCGATACTGAATTTGACACAACT
AAACCACGTGTACGTGGTGCGCCTACCAACGTGTGTTTAACGTATTTACACTTTCCTCCTGCCGGTTTTAGGTAATGCTC
TGCTGCGTCGTCTCGTACGTATCGGAGTGTTGGACGAGTCTCGCATGAAGCTCGATTACGTTCTCGGTCTGCGTATTGAG
GATTTCCTGGAGCGTCGCCTGCAGACCCAGGTCTTCAA
>27f_2a 
---------------------GTTGGCCAAGATCCGCAAAGCTGCCCGTGAGCTGCTGACGCTGGAGGAAAAGGACGAGA
AACGTCTGTTCCAAGGTAAGATAGCGTATCGCATAGTTGTTACATTAGGTTTCTTGTAGAATTCCAAATGATGAATGTTC
TTTATCTGACACCTCTTGTCAGAATAATTCTTGTTGAATGCATGAAATTCGCACAAAGCGATACTGAATTTGACACAACT
AAACCACGTGTACGTGGTGCGCCTACCAACGTGTGTTTAACGTATGTACACTTTCCTCCTGCCGGTTTTAGGTAATGCTC
TGCTGCGTCGTCTCGTACGTATCGGAGTGTTGGACGAGTCTCGCATGAAGCTCGATTACGTTCTCGGTCTGCGTATTGAG
GATTTCCTGGAGCGTCGCCTGCAGACCCAGGTCTTCAA
>27f_2b 
---------------------GTTGGCCAAGATCCGCAAAGCTGCCCGTGAGCTGCTGACGCTGGAGGAAAAGGACGAGA
AACGTCTGTTCCAAGGTAAGATAGCGTATCGCATAGTTGTTACATTAGGTTTCTTGTAGAATTCCAAATGATGAATGTTC
TTTATCTGACACCTCTTGTCAGAATAATTCTTGTTGAATGCATGAAATTCGCACAAAGCGATACTGAATTTGACACAACT
AAACCACGTGTACGTGGTGCGCCTACCAACGTGTGTTTAACGTATTTACACTTTCCTCCTGCCGGTTTTAGGTAATGCTC
TGCTGCGTCGTCTCGTACGTATCGGAGTGTTGGACGAGTCTCGCATGAAGCTCGATTACGTTCTCGGTCTGCGTATTGAG
GATTTCCTGGAGCGTCGCCTGCAGACCCAGGTCTTCAA
>27f_3a 
---------------------GTTGGCCAAGATCCGCAAAGCTGCCCGTGAGCTGCTGACGCTGGAGGAAAAGGACGAGA
AACGTCTGTTCCAAGGTAAGATAGCGTATCGCATAGTTGTTACATTAGGTTTCTTGTAGAATTCCAAATGATGAATGTTC
TTTATCTGACACCTCTTGTCAGAATAATTCTTGTTGAATGCATGAAATTCGCACAAAGCGATACTGAATTTGACACAACT
AAACCACGTGTACGTGGTGCGCCTACCAACGTGTGTTTAACGTATGTACACTTTCCTCCTGCCGGTTTTAGGTAATGCTC
TGCTGCGTCGTCTCGTACGTATCGGAGTGTTGGACGAGTCTCGCATGAAGCTCGATTACGTTCTCGGTCTGCGTATTGAG
GATTTCCTGGAGCGTCGCCTGCAGACCCAGGTCTTCAA
>27f_3b 
---------------------GTTGGCCAAGATCCGCAAAGCTGCCCGTGAGCTGCTGACGCTGGAGGAAAAGGACGAGA
AACGTCTGTTCCAAGGTAAGATAGCGTATCGCATAGTTGTTACATTAGGTTTCTTGTAGAATTCCAAATGATGAATGTTC
TTTATCTGACACCTCTTGTCAGAATTATTCTTGTTGAATGCATGAAATTCGCACAAAGCGATACTGAATTTGACACAACT
ATACCACGTGTACGTGGTGCGCCTACCAACGTGTGTTTAACGTATTTACACTTTCCTCCTGCCGGTTTTAGGTAATGCTC
TGCTGCGTCGTCTCGTACGTATCGGAGTGTTGGACGAGTCTCGCATGAAGCTCGATTACGTTCTCGGTCTGCGTATTGAG
GATTTCCTGGAGCGTCGCCTGCAGACCCAGGTCTTCAA
>27f_4a 
---------------------GTTGGCCAAGATCCGCAAAGCTGCCCGTGAGCTGCTGACGCTGGAGGAAAAGGACGAGA
AACGTCTGTTCCAAGGTAAGATAGCGTATCGCATAGTTGTTACATTAGGTTTCTTGTAGAATTCCAAATGATGAATGTTC
TTTATCTGACACCTCTTGTCAGAATAATTCTTGTTGAATGCATGAAATTCGCACAAAGCGATACTGAATTTGACACAACT
AAACCACGTGTACGTGGTGCGCCTACCAACGTGTGTTTAACGTATTTACACTTTCCTCCTGCCGGTTTTAGGTAATGCTC
TGCTGCGTCGTCTCGTACGTATCGGAGTGTTGGACGAGTCTCGCATGAAGCTCGATTACGTTCTCGGTCTGCGTATTGAG
GATTTCCTGGAGCGTCGCCTGCAGACCCAGGTCTTCAA
>27f_4b 
---------------------GTTGGCCAAGATCCGCAAAGCTGCCCGTGAGCTGCTGACGCTGGAGGAAAAGGACGAGA
AACGTCTGTTCCAAGGTAAGATAGCGTATCGCATAGTTGTTACATTAGGTTTCTTGTAGAATTCCAAATGATGAATGTTC
TTTATCTGACACCTCTTGTCAGAATTATTCTTGTTGAATGCATGAAATTCGCACAAAGCGATACTGAATTTGACACAACT
ATACCACGTGTACGTGGTGCGCCTACCAACGTGTGTTTAACGTATTTACACTTTCCTCCTGCCGGTTTTAGGTAATGCTC
TGCTGCGTCGTCTCGTACGTATCGGAGTGTTGGACGAGTCTCGCATGAAGCTCGATTACGTTCTCGGTCTGCGTATTGAG
GATTTCCTGGAGCGTCGCCTGCAGACCCAGGTCTTCAA
>27f_5a 
---------------------GTTGGCCAAGATCCGCAAAGCTGCCCGTGAGCTGCTGACGCTGGAGGAAAAGGACGAGA
AACGTCTGTTCCAAGGTAAGATAGCGTATCGCATAGTTGTTACATTAGGTTTCTTGTAGAATTCCAAATGATGAATGTTC
TTTATCTGACACCTCTTGTCAGAATAATTCTTGTTGAATGCATGAAATTCGCACAAAGCGATACTGAATTTGACACAACT
AAACCACGTGTACGTGGTGCGCCTACCAACGTGTGTTTAACGTATTTACACTTTCCTCCTGCCGGTTTTAGGTAATGCTC
TGCTGCGTCGTCTCGTACGTATCGGAGTGTTGGACGAGTCTCGCATGAAGCTCGATTACGTTCTCGGTCTGCGTATTGAG
GATTTCCTGGAGCGTCGCCTGCAGACCCAGGTCTTCAA
>27f_5b 
---------------------GTTGGCCAAGATCCGCAAAGCTGCCCGTGAGCTGCTGACGCTGGAGGAAAAGGACGAGA
AACGTCTGTTCCAAGGTAAGATAGCGTATCGCATAGTTGTTACATTAGGTTTCTTGTAGAATTCCAAATGATGAATGTTC
TTTATCTGACACCTCTTGTCAGAATTATTCTTGTTGAATGCATGAAATTCGCACAAAGCGATACTGAATTTGACACAACT
ATACCACGTGTACGTGGTGCGCCTACCAACGTGTGTTTAACGTATTTACACTTTCCTCCTGCCGGTTTTAGGTAATGCTC
TGCTGCGTCGTCTCGTACGTATCGGAGTGTTGGACGAGTCTCGCATGAAGCTCGATTACGTTCTCGGTCTGCGTATTGAG
GATTTCCTGGAGCGTCGCCTGCAGACCCAGGTCTTCAA
>28f_1a 
---------------------GTTGGCCAAGATCCGCAAAGCTGCCCGTGAGCTGCTGACGCTGGAGGAAAAGGACGAGA
AACGTCTGTTCCAAGGTAAGATAGCGTATCGCATAGTTGTTACATTAGGTTTCTTCTAGAATTCCAAATGATGAATGTTC
TTTATCTGACACCTCTTGTCAGAATTATTCTTGTTGAATGCATGAAATTCGCACAAAGCGATACTGAATTTGACACAACT
AAACCACGTGTACGTGGTGCGCCTACCAACGTGTGTTTAACGTATTTACACTTTCCTCCTGCCGGTTTTAGGTAATGCTC
TGCTGCGTCGTCTCGTACGTATCGGAGTGTTGGACGAGTCTCGCATGAAGCTCGATTACGTTCTCGGTCTGCGTATTGAG
GATTTCCTGGAGCGTCGCCTGCAGACCCAGGTCTTCAA
>28f_1b 
---------------------GTTGGCCAAGATCCGCAAAGCTGCCCGTGAGCTGCTGACGCTGGAGGAAAAGGACGAGA
AACGTCTGTTCCAAGGTAAGATAGCGTATCGCATAGTTGTTACATTAGGTTTCTTGTAGAATTCCAAATGATGAATGTTC
TTTATCTGACACCTCTTGTCAGAATAATTCTTGTTGAATACATGAAATTCGCACAAAGCGATACTGAATTTGACACAACT
AAACCACGTGTACGTGGTGCGCCTACCAACGTGTGTTTAACGTATTTACACTTTCCTCCTGCCGGTTTTAGGTAATGCTC
TGCTGCGTCGTCTCGTACGTATCGGAGTGTTGGACGAGTCTCGCATGAAGCTCGATTACGTTCTCGGTCTGCGTATTGAG
GATTTCCTGGAGCGTCGCCTGCAGACCCAGGTCTTCAA
>28f_2a 
---------------------GTTGGCCAAGATCCGCAAAGCTGCCCGTGAGCTGCTGACGCTGGAGGAAAAGGACGAGA
AACGTCTGTTCCAAGGTAAGATAGCGTATCGCATAGTTGTTACATTAGGTTTCTTGTAGAATTCCAAATGATGAATGTTC
TTTATCTGACACCTCTTGTCAGAATAATTCTTGTTGAATGCATGAAATTCGCACAAAGCGATACTGAATTTGACACAACT
AAACCACGTGTACGTGGTGCGCCTACCAACGTGTGTTTAACGTATTTACACTTTCCTCCTGCCGGTTTTAGGTAATGCTC
TGCTGCGTCGTCTCGTACGTATCGGAGTGTTGGACGAGTCTCGCATGAAGCTCGATTACGTTCTCGGTCTGCGTATTGAG
GATTTCCTGGAGCGTCGCCTGCAGACCCAGGTCTTCAA
>28f_2b 
---------------------GTTGGCCAAGATCCGCAAAGCTGCCCGTGAGCTGCTGACGCTGGAGGAAAAGGACGAGA
AACGTCTGTTCCAAGGTAAGATAGCGTATCGCATAGTTGTTACATTAGGTTTCTTGTAGAATTCCAAATGATGAATGTTC
TTTATCTGACACCTCTTGTCAGAATAATTCTTGTTGAATGCATGAAATTCGCACAAAGCGATACTGAATTTGACACAACT
AAACCACGTGTACGTGGTGCGCCTGCCAACGTGTGTTTAACGTATTTACACTTTCCTCCTGCCGGTTTTAGGTAATGCTC
TGCTGCGTCGTCTCGTACGTATCGGAGTGTTGGACGAGTCTCGCATGAAGCTCGATTACGTTCTCGGTCTGCGTATTGAG
GATTTCCTGGAGCGTCGCCTGCAGACCCAGGTCTTCAA
>28f_3a 
---------------------GTTGGCCAAGATCCGCAAAGCTGCCCGTGAGCTGCTGACGCTGGAGGAAAAGGACGAGA
AACGTCTGTTCCAAGGTAAGATAGCGTATCGCATAGTTGTTACATTAGGTTTCTTGTAGAATTCCAAATGATGAATGTTC
TTTATCTGACACCTCTTGTCAGAATAATTCTTGTTGAATGCATGAAATTCGCACAAAGCGATACTGAATTTGACACAACT
AAACCACGTGTACGTGGTGCGCCTACCAACGTGTGTTTAACGTATTTACACTTTCCTCCTGCCGGTTTTAGGTAATGCTC
TGCTGCGTCGTCTCGTACGTATCGGAGTGTTGGACGAGTCTCGCATGAAGCTCGATTACGTTCTCGGTCTGCGTATTGAG
GATTTCCTGGAGCGTCGCCTGCAGACCCAGGTCTTCAA
>28f_3b 
---------------------GTTGGCCAAGATCCGCAAAGCTGCCCGTGAGCTGCTGACGCTGGAGGAAAAGGACGAGA
AACGTCTGTTCCAAGGTAAGATAGCGTATCGCATAGTTGTTACATTAGGTTTCTTGTAGAATTCCAAATGATGAATGTTC
TTTATCTGACACCTCTTGTCAGAATAATTCTTGTTGAATGCATGAAATTCGCACAAAGCGATACTGAATTTGACACAACT
AAACCACGTGTACGTGGTGCGCCTACCAACGTGTGTTTAACGTATTTACACTTTCCTCCTGCCGGTTTTAGGTAATGCTC
TGCTGCGTCGTCTCGTACGTATCGGAGTGTTGGACGAGTCTCGCATGAAGCTCGATTACGTTCTCGGTCTGCGTATTGAG
GATTTCCTGGAGCGTCGCCTGCAGACCCAGGTCTTCAA
>29f_1a 
---------------------GTTGGCCAAGATCCGCAAAGCTGCCCGTGAGCTGCTGACGCTGGAGGAAAAGGACGAGA
AACGTCTGTTCCAAGGTAAGATAGCGTATCGCATAGTTGTTACATTAGGTTTCTTGTAGAATTCCAAATGATGAATGTTC
TTTATCTGACACCTCTTGTCAGAATAATTCTTGTTGAATGCATGAAATTCGCACAAAGCGATACTGAATTTGACACAACT
AAACCACGTGTACGTGGTGCGCCTACCAACGTGTGTTTAACGTATTTACACTTTCCTCCTGCCGGTTTTAGGTAATGCTC
TGCTGCGTCGTCTCGTACGTATCGGAGTGTTGGACGAGTCTCGCATGAAGCTCGATTACGTTCTCGGTCTGCGTATTGAG
GATTTCCTGGAGCGTCGCCTGCAGACCCAGGTCTTCAA
>29f_1b 
---------------------GTTGGCCAAGATCCGCAAAGCTGCCCGTGAGCTGCTGACGCTGGAGGAAAAGGACGAGA
AACGTCTGTTCCAAGGTAAGATAGCGTATCGCATAGTTGTTACATTAGGTTTCTTGTAGAATTCCAAATGATGAATGTTC
TTTATCTGACACCTCTTGTCAGAATAATTCTTGTTGAATGCATGAAATTCGCACAAAGCGATACTGAATTTGACACAACT
AAACCACGTGTACGTGGTGCGCCTACCAACGTGTGTTTAACGTATTTACACTTTCCTCCTGCCGGTTTTAGGTAATGCTC
TGCTGCGTCGTCTCGTACGTATCGGAGTGTTGGACGAGTCTCGCATGAAGCTCGATTACGTTCTCGGTCTGCGTATTGAG
GATTTCCTGGAGCGTCGCCTGCAGACCCAGGTCTTCAA
>29f_2a 
---------------------GTTGGCCAAGATCCGCAAAGCTGCCCGTGAGCTGCTGACGCTGGAGGAAAAGGACGAGA
AACGTCTGTTCCAAGGTAAGATAGCGTATCGCATAGTTGTTACATTAGGTTTCTTGTAGAATTCCAAATGATGAATGTTC
TTTATCTGACACCTCTTGTCAGAATAATTCTTGTTGAATGCATGAAATTCGCACAAAGCGATACTGAATTTGACACAACT
AAACCACGTGTACGTGGTGCGCCTACCAACGTGTGTTTAACGTATTTACACTTTCCTCCTGCCGGTTTTAGGTAATGCTC
TGCTGCGTCGTCTCGTACGTATCGGAGTGTTGGACGAGTCTCGCATGAAGCTCGATTACGTTCTCGGTCTGCGTATTGAG
GATTTCCTGGAGCGTCGCCTGCAGACCCAGGTCTTCAA
>29f_2b 
---------------------GTTGGCCAAGATCCGCAAAGCTGCCCGTGAGCTGCTGACGCTGGAGGAAAAGGACGAGA
AACGTCTGTTCCAAGGTAAGATAGCGTATCGCATAGTTGTTACATTAGGTTTCTTGTAGAATTCCAAATGATGAATGTTC
TTTATCTGACACCTCTTGTCAGAATAATTCTTGTTGAATGCATGAAATTCGCACAAAGCGATACTGAATTTGACACAACT
AAACCACGTGTACGTGGTGCGCCTACCAACGTGTGTTTAACGTATTTACACTTTCCTCCTGCCGGTTTTAGGTAATGCTC
TGCTGCGTCGTCTCGTACGTATCGGAGTGTTGGACGAGTCTCGCATGAAGCTCGATTACGTTCTCGGTCTGCGTATTGAG
GATTTCCTGGAGCGTCGCCTGCAGACCCAGGTCTTCAA
>29f_3a 
---------------------GTTGGCCAAGATCCGCAAAGCTGCCCGTGAGCTGCTGACGCTGGAGGAAAAGGACGAGA
AACGTCTGTTCCAAGGTAAGATAGCGTATCGCATAGTTGTTACATTAGGTTTCTTGTAGAATTCCAAATGATGAATGTTC
TTTATCTGACACCTCTTGTCAGAATAATTCTTGTTGAATGCATGAAATTCGCACAAAGCGATACTGAATTTGACACAACT
AAACCACGTGTACGTGGTGCGCCTACCAACGTGTGTTTAACGTATTTACACTTTCCTCCTGCCGGTTTTAGGTAATGCTC
TGCTGCGTCGTCTCGTACGTATCGGAGTGTTGGACGAGTCTCGCATGAAGCTCGATTACGTTCTCGGTCTGCGTATTGAG
GATTTCCTGGAGCGTCGCCTGCAGACCCAGGTCTTCAA
>29f_3b 
---------------------GTTGGCCAAGATCCGCAAAGCTGCCCGTGAGCTGCTGACGCTGGAGGAAAAGGACGAGA
AACGTCTGTTCCAAGGTAAGATAGCGTATCGCATAGTTGTTACATTAGGTTTCTTGTAGAATTCCAAATGATGAATGTTC
TTTATCTGACACCTCTTGTCAGAATAATTCTTGTTGAATGCATGAAATTCGCACAAAGCGATACTGAATTTGACACAACT
AAACCACGTGTACGTGGTGCGCCTACCAACGTGTGTTTAACGTATTTACACTTTCCTCCTGCCGGTTTTAGGTAATGCTC
TGCTGCGTCGTCTCGTACGTATCGGAGTGTTGGACGAGTCTCGCATGAAGCTCGATTACGTTCTCGGTCTGCGTATTGAG
GATTTCCTGGAGCGTCGCCTGCAGACCCAGGTCTTCAA
>29f_4a 
---------------------GTTGGCCAAGATCCGCAAAGCTGCCCGTGAGCTGCTGACGCTGGAGGAAAAGGACGAGA
AACGTCTGTTCCAAGGTAAGATAGCGTATCGCATAGTTGTTACATTAGGTTTCTTGTAGAATTCCAAATGATGAATGTTC
TTTATCTGACACCTCTTGTCAGAATAATTCTTGTTGAATGCATGAAATTCGCACAAAGCGATACTGAATTTGACACAACT
AAACCACGTGTACGTGGTGCGCCTACCAACGTGTGTTTAACGTATTTACACTTTCCTCCTGCCGGTTTTAGGTAATGCTC
TGCTGCGTCGTCTCGTACGTATCGGAGTGTTGGACGAGTCTCGCATGAAGCTCGATTACGTTCTCGGTCTGCGTATTGAG
GATTTCCTGGAGCGTCGCCTGCAGACCCAGGTCTTCAA
>29f_4b 
---------------------GTTGGCCAAGATCCGCAAAGCTGCCCGTGAGCTGCTGACGCTGGAGGAAAAGGACGAGA
AACGTCTGTTCCAAGGTAAGATAGCGTATCGCATAGTTGTTACATTAGGTTTCTTGTAGAATTCCAAATGATGAATGTTC
TTTATCTGACACCTCTTGTCAGAAAAATTCTTGTTGAATGCATGAAATTCGCACAAAGCGATACTGAATTTGACACAACT
AAACCACGTGTACGTGGTGCGCCTACCAACGTGTGTTTAACGTATTTACACTTTCCTCCTGCCGGTTTTAGGTAATGCTC
TGCTGCGTCGTCTCGTACGTATCGGAGTGTTGGACGAGTCTCGCATGAAGCTCGATTACGTTCTCGGTCTGCGTATTGAG
GATTTCCTGGAGCGTCGCCTGCAGACCCAGGTCTTCAA
>29f_5a 
---------------------GTTGGCCAAGATCCGCAAAGCTGCCCGTGAGCTGCTGACGCTGGAGGAAAAGGACGAGA
AACGTCTGTTCCAAGGTAAGATAGCGTATCGCATAGTTGTTACATTAGGTTTCTTGTAGAATTCCAAATGATGAATGTTC
TTTATCTGACACCTCTTGTCAGAATAATTCTTGTTGAATGCATGAAATTCGCACAAAGCGATACTGAATTTGACACAACT
AAACCACGTGTACGTGGTGCGCCTACCAACGTGTGTTTAACGTATTTACACTTTCCTCCTGCCGGTTTTAGGTAATGCTC
TGCTGCGTCGTCTCGTACGTATCGGAGTGTTGGACGAGTCTCGCATGAAGCTCGATTACGTTCTCGGTCTGCGTATTGAG
GATTTCCTGGAGCGTCGCCTGCAGACCCAGGTCTTCAA
>29f_5b 
---------------------GTTGGCCAAGATCCGCAAAGCTGCCCGTGAGCTGCTGACGCTGGAGGAAAAGGACGAGA
AACGTCTGTTCCAAGGTAAGATAGCGTATCGCATAGTTGTTACATTAGGTTTCTTGTAGAATTCCAAATGATGAATGTTC
TTTATCTGACACCTCTTGTCAGAATAATTCTTGTTGAATGCATGAAATTCGCACAAAGCGATACTGAATTTGACACAACT
AAACCACGTGTACGTGGTGCGCCTACCAACGTGTGTTTAACGTATTTACACTTTCCTCCTGCCGGTTTTAGGTAATGCTC
TGCTGCGTCGTCTCGTACGTATCGGAGTGTTGGACGAGTCTCGCATGAAGCTCGATTACGTTCTCGGTCTGCGTATTGAG
GATTTCCTGGAGCGTCGCCTGCAGACCCAGGTCTTCAA
>29f_6a 
---------------------GTTGGCCAAGATCCGCAAAGCTGCCCGTGAGCTGCTGACGCTGGAGGAAAAGGACGAGA
AACGTCTGTTCCAAGGTAAGATAGCGTATCGCATAGTTGTTACATTAGGTTTCTTGTAGAATTCCAAATGATGAATGTTC
TTTATCTGACACCTCTTGTCAGAATAATTCTTGTTGAATGCATGAAATTCGCACAAAGCGATACTGAATTTGACACAACT
AAACCACGTGTACGTGGTGCGCCTACCAACGTGTGTTTAACGTATTTACACTTTCCTCCTGCCGGTTTTAGGTAATGCTC
TGCTGCGTCGTCTCGTACGTATCGGAGTGTTGGACGAATCTCGCATGAAGCTCGATTACGTTCTCGGTCTGCGTATTGAG
GATTTCCTGGAGCGTCGCCTGCAGACCCAGGTCTTCAA
>29f_6b 
---------------------GTTGGCCAAGATCCGCAAAGCTGCCCGTGAGCTGCTGACGCTGGAGGAAAAGGACGAGA
AACGTCTGTTCCAAGGTAAGATAGCGTATCGCATAGTTGTTACATTAGGTTTCTTGTAGAATTCCAAATGATGAATGTTC
TTTATCTGACACCTCTTGTCAGAATAATTCTTGTTGAATGCATGAAATTCGCACAAAGCGATACTGAATTTGACACAACT
AAACCACGTGTACGTGGTGCGCCTACCAACGTGTGTTTAACGTATTTACACTTTCCTCCTGCCGGTTTTAGGTAATGCTC
TGCTGCGTCGTCTCGTACGTATCGGAGTGTTGGACGAGTCTCGCATGAAGCTCGATTACGTTCTCGGTCTGCGTATTGAG
GATTTCCTGGAGCGTCGCCTGCAGACCCAGGTCTTCAA
>29f_7a 
---------------------GTTGGCCAAGATCCGCAAAGCTGCCCGTGAGCTGCTGACGCTGGAGGAAAAGGACGAGA
AACGTCTGTTCCAAGGTAAGATAGCGTATCGCATAGTTGTTACATTAGGTTTCTTGTAGAATTCCAAATGATGAATGTTC
TTTATCTGACACCTCTTGTCAGAATAATTCTTGTTGAATGCATGAAATTCGCACAAAGCGATACTGAATTTGACACAACT
AAACCACGTGTACGTGGTGCGCCTACCAACGTGTGTTTAACGTATTTACACTTTCCTCCTGCCGGTTTTAGGTAATGCTC
TGCTGCGTCGTCTCGTACGTATCGGAGTGTTGGACGAGTCTCGCATGAAGCTCGATTACGTTCTCGGTCTGCGTATTGAG
GATTTCCTGGAGCGTCGCCTGCAGACCCAGGTCTTCAA
>29f_7b 
---------------------GTTGGCCAAGATCCGCAAAGCTGCCCGTGAGCTGCTGACGCTGGAGGAAAAGGACGAGA
AACGTCTGTTCCAAGGTAAGATAGCGTATCGCATAGTTGTTACATTAGGTTTCTTGTAGAATTCCAAATGATGAATGTTC
TTTATCTGACACCTCTTGTCAGAATAATTCTTGTTGAATGCATGAAATTCGCACAAAGCGATACTGAATTTGACACAACT
AAACCACGTGTACGTGGTGCGCCTACCAACGTGTGTTTAACGTATTTACACTTTCCTCCTGCCGGTTTTAGGTAATGCTC
TGCTGCGTCGTCTCGTACGTATCGGAGTGTTGGACGAGTCTCGCATGAAGCTCGATTACGTTCTCGGTCTGCGTATTGAG
GATTTCCTGGAGCGTCGCCTGCAGACCCAGGTCTTCAA
>29f_8a 
---------------------GTTGGCCAAGATCCGCAAAGCTGCCCGTGAGCTGCTGACGCTGGAGGAAAAGGACGAGA
AACGTCTGTTCCAAGGTAAGATAGCGTATCGCATAGTTGTTACATTAGGTTTCTTGTAGAATTCCAAATGATGAATGTTC
TTTATCTGACACCTCTTGTCAGAATAATTCTTGTTGAATGCATGAAATTCGCACAAAGCGATACTGAATTTGACACAACT
AAACCACGTGTACGTGGTGCGCCTACCAACGTGTGTTTAACGTATTTACACTTTCCTCCTGCCGGTTTTAGGTAATGCTC
TGCTGCGTCGTCTCGTACGTATCGGAGTGTTGGACGAGTCTCGCATGAAGCTCGATTACGTTCTCGGTCTGCGTATTGAG
GATTTCCTGGAGCGTCGCCTGCAGACCCAGGTCTTCAA
>29f_8b 
---------------------GTTGGCCAAGATCCGCAAAGCTGCCCGTGAGCTGCTGACGCTGGAGGAAAAGGACGAGA
AACGTCTGTTCCAAGGTAAGATAGCGTATCGCATAGTTGTTACATTAGGTTTCTTGTAGAATTCCAAATGATGAATGTTC
TTTATCTGACACCTCTTGTCAGAATAATTCTTGTTGAATGCATGAAATTCGCACAAAGCGATACTGAATTTGACACAACT
AAACCACGTGTACGTGGTGCGCCTACCAACGTGTGTTTAACGTATTTACACTTTCCTCCTGCCGGTTTTAGGTAATGCTC
TGCTGCGTCGTCTCGTACGTATCGGAGTGTTGGACGAGTCTCGCATGAAGCTCGATTACGTTCTCGGTCTGCGTATTGAG
GATTTCCTGGAGCGTCGCCTGCAGACCCAGGTCTTCAA
>30f_1a 
---------------------GTTGGCCAAGATCCGCAAAGCTGCCCGTGAGCTGCTGACGCTGGAGGAAAAGGACGAGA
AACGTCTGTTCCAAGGTAAGATAGCGTATCGCATAGTTGTTACATTAGGTTTCTTGTAGAATTCCAAATGATGAATGTTC
TTTATCTGACACCTCTTGTCAGAATAATTCTTGTTGAATGCATGAAATTCGCACAAAGCGATACTGAATTTGACACAACT
AAACCACGTGTACGTGGTGCGCCTACCAACGTGTGTTTAACGTATTTACACTTTCCTCCTGCCGGTTTTAGGTAATGCTC
TGCTGCGTCGTCTCGTACGTATCGGAGTGTTGGACGAGTCTCGCATGAAGCTCGATTACGTTCTCGGTCTGCGTATTGAG
GATTTCCTGGAGCGTCGCCTGCAGACCCAGGTCTTCAA
>30f_1b 
---------------------GTTGGCCAAGATCCGCAAAGCTGCCCGTGAGCTGCTGACGCTGGAGGAAAAGGACGAGA
AACGTCTGTTCCAAGGTAAGATAGCGTATCGCATAGTTGTTACATTAGGTTTCTTGTAGAATTCCAAATGATGAATGTTC
TTTATCTGACACCTCTTGTCAGAATTATTCTTGTTGAATGCATGAAATTCGCACAAAGCGATACTGAATTTGACACAACT
AAACCACGTGTACGTGGTGCGCCTACCAACGTGTGTTTAACGTATTTACACTTTCCTCCTGCCGGTTTTAGGTAATGCTC
TGCTGCGTCGTCTCGTACGTATCGGAGTGTTGGACGAGTCTCGCATGAAGCTCGATTACGTTCTCGGTCTGCGTATTGAG
GATTTCCTGGAGCGTCGCCTGCAGACCCAGGTCTTCAA
>30f_2a 
---------------------GTTGGCCAAGATCCGCAAAGCTGCCCGTGAGCTGCTGACGCTGGAGGAAAAGGACGAGA
AACGTCTGTTCCAAGGTAAGATAGCGTATCGCATAGTTGTTACATTAGGTTTCTTGTAGAATTCCAAATGATGAATGTTC
TTTATCTGACACCTCTTGTCAGAATAATTCTTGTTGAATGCATGAAATTCGCACAAAGCGATACTGAATTTGACACAACT
AAACCACGTGTACGTGGTGCGCCTACCAACGTGTGTTTAACGTATGTACACTTTCCTCCTGCCGGTTTTAGGTAATGCTC
TTCTGCGTCGTCTCGTACGTATCGGAGTGTTGGACGAGTCTCGCATGAAGCTCGATTACGTTCTCGGTCTGCGTATTGAG
GATTTCCTGGAGCGTCGCCTGCAGACCCAGGTCTTCAA
>30f_2b 
---------------------GTTGGCCAAGATCCGCAAAGCTGCCCGTGAGCTGCTGACGCTGGAGGAAAAGGACGAGA
AACGTCTGTTCCAAGGTAAGATAGCGTATCGCATAGTTGTTACATTAGGTTTCTTGTAGAATTCCAAATGATGAATGTTC
TTTATCTGACACCTCTTGTCAGAATTATTCTTGTTGAATGCATGAAATTCGCACAAAGCGATACTGAATTTGACACAACT
AAACCACGTGTACGTGGTGCGCCTACCAACGTGTGTTTAACGTATTTACACTTTCCTCCTGCCGGTTTTAGGTAATGCTC
TGCTGCGTCGTCTCGTACGTATCGGAGTGTTGGACGAGTCTCGCATGAAGCTCGATTACGTTCTCGGTCTGCGTATTGAG
GATTTCCTGGAGCGTCGCCTGCAGACCCAGGTCTTCAA
>30f_3a 
---------------------GTTGGCCAAGATCCGCAAAGCTGCCCGTGAGCTGCTGACGCTGGAGGAAAAGGACGAGA
AACGTCTGTTCCAAGGTAAGATAGCGTATCGCATAGTTGTTACATTAGGTTTCTTGTAGAATTCCAAATGATGAATGTTC
TTTATCTGACACCTCTTGTCAGAATTATTCTTGTTGAATGCATGAAATTCGCACAAAGCGATACTGAATTTGACACAACT
AAACCACGTGTACGTGGTGCGCCTACCAACGTGTGTTTAACGTATTTACACTTTCCTCCTGCCGGTTTTAGGTAATGCTC
TGCTGCGTCGTCTCGTACGTATCGGAGTGTTGGACGAGTCTCGCATGAAGCTCGATTACGTTCTCGGTCTGCGTATTGAG
GATTTCCTGGAGCGTCGCCTGCAGACCCAGGTCTTCAA
>30f_3b 
---------------------GTTGGCCAAGATCCGCAAAGCTGCCCGTGAGCTGCTGACGCTGGAGGAAAAGGACGAGA
AACGTCTGTTCCAAGGTAAGATAGCGTATCGCATAGTTGTTACATTAGGTTTCTTGTAGAATTCCAAATGATGAATGTTC
TTTATCTGACACCTCTTGTCAGAATTATTCTTGTTGAATGCATGAAATTCGCACAAAGCGATACTGAATTTGACACAACT
AAACCACGTGTACGTGGTGCGCCTACCAACGTGTGTTTAACGTATTTACACTTTCCTCCTGCCGGTTTTAGGTAATGCTC
TGCTGCGTCGTCTCGTACGTATCGGAGTGTTGGACGAGTCTCGCATGAAGCTCGATTACGTTCTCGGTCTGCGTATTGAG
GATTTCCTGGAGCGTCGCCTGCAGACCCAGGTCTTCAA
>30f_4a 
---------------------GTTGGCCAAGATCCGCAAAGCTGCCCGTGAGCTGCTGACGCTGGAGGAAAAGGACGAGA
AACGTCTGTTCCAAGGTAAGATAGCGTATCGCATAGTTGTTACATTAGGTTTCTTGTAGAATTCCAAATGATGAATGTTC
TTTATCTGACACCTCTTGTCAGAATAATTCTTGTTGAATGCATGAAATTCGCACAAAGCGATACTGAATTTGACACAACT
AAACCACGTGTACGTGGTGCGCCTACCAACGTGTGTTTAACGTATTTACACTTTCCTCCTGCCGGTTTTAGGTAATGCTC
TGCTGCGTCGTCTCGTACGTATCGGAGTGTTGGACGAGTCTCGCATGAAGCTCGATTACGTTCTCGGTCTGCGTATTGAG
GATTTCCTGGAGCGTCGCCTGCAGACCCAGGTCTTCAA
>30f_4b 
---------------------GTTGGCCAAGATCCGCAAAGCTGCCCGTGAGCTGCTGACGCTGGAGGAAAAGGACGAGA
AACGTCTGTTCCAAGGTAAGATAGCGTATCGCATAGTTGTTACATTAGGTTTCTTGTAGAATTCCAAATGATGAATGTTC
TTTATCTGACACCTCTTGTCAGAATAATTCTTGTTGAATGCATGAAATTCGCACAAAGCGATACTGAATTTGACACAACT
AAACCACGTGTACGTGGTGCGCCTACCAACGTGTGTTTAACGTATTTACACTTTCCTCCTGCCGGTTTTAGGTAATGCTC
TGCTGCGTCGTCTCGTACGTATCGGAGTGTTGGACGAGTCTCGCATGAAGCTCGATTACGTTCTCGGTCTGCGTATTGAG
GATTTCCTGGAGCGTCGCCTGCAGACCCAGGTCTTCAA
>30f_5a 
---------------------GTTGGCCAAGATCCGCAAAGCTGCCCGTGAGCTGCTGACGCTGGAGGAAAAGGACGAGA
AACGTCTGTTCCAAGGTAAGATAGCGTATCGCATAGTTGTTACATTAGGTTTCTTGTAGAATTCCAAATGATGAATGTTC
TTTATCTGACACCTCTTGTCAGAATAATTCTTGTTGAATGCATGAAATTCGCACAAAGCGATACTGAATTTGACACAACT
AAACCACGTGTACGTGGTGCGCCTACCAACGTGTGTTTAACGTATTTACACTTTCCTCCTGCCGGTTTTAGGTAATGCTC
TGCTGCGTCGTCTCGTACGTATCGGAGTGTTGGACGAGTCTCGCATGAAGCTCGATTACGTTCTCGGTCTGCGTATTGAG
GATTTCCTGGAGCGTCGCCTGCAGACCCAGGTCTTCAA
>30f_5b 
---------------------GTTGGCCAAGATCCGCAAAGCTGCCCGTGAGCTGCTGACGCTGGAGGAAAAGGACGAGA
AACGTCTGTTCCAAGGTAAGATAGCGTATCGCATAGTTGTTACATTAGGTTTCTTGTAGAATTCCAAATGATGAATGTTC
TTTATCTGACACCTCTTGTCAGAATTATTCTTGTTGAATGCATGAAATTCGCACAAAGCGATACTGAATTTGACACAACT
AAACCACGTGTACGTGGTGCGCCTACCAACGTGTGTTTAACGTATTTACACTTTCCTCCTGCCGGTTTTAGGTAATGCTC
TGCTGCGTCGTCTCGTACGTATCGGAGTGTTGGACGAGTCTCGCATGAAGCTCGATTACGTTCTCGGTCTGCGTATTGAG
GATTTCCTGGAGCGTCGCCTGCAGACCCAGGTCTTCAA
>30f_6a 
---------------------GTTGGCCAAGATCCGCAAAGCTGCCCGTGAGCTGCTGACGCTGGAGGAAAAGGACGAGA
AACGTCTGTTCCAAGGTAAGATAGCGTATCGCATAGTTGTTACATTAGGTTTCTTGTAGAATTCCAAATGATGAATGTTC
TTTATCTGACACCTCTTGTCAGAATAATTCTTGTTGAATGCATGAAATTCGCACAAAGCGATACTGAATTTGACACAACT
AAACCACGTGTACGTGGTGCGCCTACCAACGTGTGTTTAACGTATTTACACTTTCCTCCTGCCGGTTTTAGGTAATGCTC
TGCTGCGTCGTCTCGTACGTATCGGAGTGTTGGACGAGTCTCGCATGAAGCTCGATTACGTTCTCGGTCTGCGTATTGAG
GATTTCCTGGAGCGTCGCCTGCAGACCCAGGTCTTCAA
>30f_6b 
---------------------GTTGGCCAAGATCCGCAAAGCTGCCCGTGAGCTGCTGACGCTGGAGGAAAAGGACGAGA
AACGTCTGTTCCAAGGTAAGATAGCGTATCGCATAGTTGTTACATTAGGTTTCTTGTAGAATTCCAAATGATGAATGTTC
TTTATCTGACACCTCTTGTCAGAATAATTCTTGTTGAATGCATGAAATTCGCACAAAGCGATACTGAATTTGACACAACT
AAACCACGTGTACGTGGTGCGCCTGCCAACGTGTGTTTAACGTATTTACACTTTCCTCCTGCCGGTTTTAGGTAATGCTC
TGCTGCGTCGTCTCGTACGTATCGGAGTGTTGGACGAGTCTCGCATGAAGCTCGATTACGTTCTCGGTCTGCGTATTGAG
GATTTCCTGGAGCGTCGCCTGCAGACCCAGGTCTTCAA
>30f_7a 
---------------------GTTGGCCAAGATCCGCAAAGCTGCCCGTGAGCTGCTGACGCTGGAGGAAAAGGACGAGA
AACGTCTGTTCCAAGGTAAGATAGCGTATCGCATAGTTGTTACATTAGGTTTCTTGTAGAATTCCAAATGATGAATGTTC
TTTATCTGACACCTCTTGTCAGAATAATTCTTGTTGAATGCATGAAATTCGCACAAAGCGATACTGAATTTGACACAACT
AAACCACGTGTACGTGGTGCGCCTACCAACGTGTGTTTAACGTATTTACACTTTCCTCCTGCCGGTTTTAGGTAATGCTC
TGCTGCGTCGTCTCGTACGTATCGGAGTGTTGGACGAGTCTCGCATGAAGCTCGATTACGTTCTCGGTCTGCGTATTGAG
GATTTCCTGGAGCGTCGCCTGCAGACCCAGGTCTTCAA
>30f_7b 
---------------------GTTGGCCAAGATCCGCAAAGCTGCCCGTGAGCTGCTGACGCTGGAGGAAAAGGACGAGA
AACGTCTGTTCCAAGGTAAGATAGCGTATCGCATAGTTGTTACATTAGGTTTCTTGTAGAATTCCAAATGATGAATGTTC
TTTATCTGACACCTCTTGTCAGAATAATTCTTGTTGAATGCATGAAATTCGCACAAAGCGATACTGAATTTGACACAACT
AAACCACGTGTACGTGGTGCGCCTACCAACGTGTGTTTAACGTATTTACACTTTCCTCCTGCCGGTTTTAGGTAATGCTC
TGCTGCGTCGTCTCGTACGTATCGGAGTGTTGGACGAGTCTCGCATGAAGCTCGATTACGTTCTCGGTCTGCGTATTGAG
GATTTCCTGGAGCGTCGCCTGCAGACCCAGGTCTTCAA
>30f_8a 
---------------------GTTGGCCAAGATCCGCAAAGCTGCCCGTGAGCTGCTGACGCTGGAGGAAAAGGACGAGA
AACGTCTGTTCCAAGGTAAGATAGCGTATCGCATAGTTGTTACATTAGGTTTCTTGTAGAATTCCAAATGATGAATGTTC
TTTATCTGACACCTCTTGTCAGAATAATTCTTGTTGAATGCATGAAATTCGCACAAAGCGATACTGAATTTGACACAACT
AAACCACGTGTACGTGGTGCGCCTACCAACGTGTGTTTAACGTATTTACACTTTCCTCCTGCCGGTTTTAGGTAATGCTC
TGCTGCGTCGTCTCGTACGTATCGGAGTGTTGGACGAATCTCGCATGAAGCTCGATTACGTTCTCGGTCTGCGTATTGAG
GATTTCCTGGAGCGTCGCCTGCAGACCCAGGTCTTCAA
>30f_8b 
---------------------GTTGGCCAAGATCCGCAAAGCTGCCCGTGAGCTGCTGACGCTGGAGGAAAAGGACGAGA
AACGTCTGTTCCAAGGTAAGATAGCGTATCACATAGTTGTTACATTAGGTTTCTTGTAGAATTCCAAATGATGAATGTTC
TTTATCTGACACCTCTTGTCAGAATTATTCTTGTTGAATGCATGAAATTCGCACAAAGCGATACTGAATTTGACACAACT
AAACCACGTGTACGTGGTGCGCCTACCAACGTGTGTTTAACGTATTTACACTTTCCTCCTGCCGGTTTTAGGTAATGCTC
TGCTGCGTCGTCTCGTACGTATCGGAGTGTTGGACGAGTCTCGCATGAAGCTCGATTACGTTCTCGGTCTGCGTATTGAG
GATTTCCTGGAGCGTCGCCTGCAGACCCAGGTCTTCAA
>30f_9a 
---------------------GTTGGCCAAGATCCGCAAAGCTGCCCGTGAGCTGCTGACGCTGGAGGAAAAGGACGAGA
AACGTCTGTTCCAAGGTAAGATAGCGTATCGCATAGTTGTTACATTAGGTTTCTTGTAGAATTCCAAATGATGAATGTTC
TTTATCTGACACCTCTTGTCAGAATAATTCTTGTTGAATGCATGAAATTCGCACAAAGCGATACTGAATTTGACACAACT
AAACCACGTGTACGTGGTGCGCCTACCAACGTGTGTTTAACGTATTTACACTTTCCTCCTGCCGGTTTTAGGTAATGCTC
TGCTGCGTCGTCTCGTACGTATCGGAGTGTTGGACGAGTCTCGCATGAAGCTCGATTACGTTCTCGGTCTGCGTATTGAG
GATTTCCTGGAGCGTCGCCTGCAGACCCAGGTCTTCAA
>30f_9b 
---------------------GTTGGCCAAGATCCGCAAAGCTGCCCGTGAGCTGCTGACGCTGGAGGAAAAGGACGAGA
AACGTCTGTTCCAAGGTAAGATAGCGTATCGCATAGTTGTTACATTAGGTTTCTTGTAGAATTCCAAATGATGAATGTTC
TTTATCTGACACCTCTTGTCAGAATAATTCTTGTTGAATGCATGAAATTCGCACAAAGCGATACTGAATTTGACACAACT
AAACCACGTGTACGTGGTGCGCCTACCAACGTGTGTTTAACGTATTTACACTTTCCTCCTGCCGGTTTTAGGTAATGCTC
TGCTGCGTCGTCTCGTACGTATCGGAGTGTTGGACGAGTCTCGCATGAAGCTCGATTACGTTCTCGGTCTGCGTATTGAG
GATTTCCTGGAGCGTCGCCTGCAGACCCAGGTCTTCAA
>30f_10a 
---------------------GTTGGCCAAGATCCGCAAAGCTGCCCGTGAGCTGCTGACGCTGGAGGAAAAGGACGAGA
AACGTCTGTTCCAAGGTAAGATAGCGTATCGCATAGTTGTTACATTAGGTTTCTTGTAGAATTCCAAATGATGAATGTTC
TTTATCTGACACCTCTTGTCAGAATAATTCTTGTTGAATGCATGAAATTCGCACAAAGCGATACTGAATTTGACACAACT
AAACCACGTGTACGTGGTGCGCCTACCAACGTGTGTTTAACGTATTTACACTTTCCTCCTGCCGGTTTTAGGTAATGCTC
TGCTGCGTCGTCTCGTACGTATCGGAGTGTTGGACGAGTCTCGCATGAAGCTCGATTACGTTCTCGGTCTGCGTATTGAG
GATTTCCTGGAGCGTCGCCTGCAGACCCAGGTCTTCAA
>30f_10b 
---------------------GTTGGCCAAGATCCGCAAAGCTGCCCGTGAGCTGCTGACGCTGGAGGAAAAGGACGAGA
AACGTCTGTTCCAAGGTAAGATAGCGTATCGCATAGTTGTTACATTAGGTTTCTTGTAGAATTCCAAATGATGAATGTTC
TTTATCTGACACCTCTTGTCAGAATAATTCTTGTTGAATGCATGAAATTCGCACAAAGCGATACTGAATTTGACACAACT
AAACCACGTGTACGTGGTGCGCCTACCAACGTGTGTTTAACGTATTTACACTTTCCTCCTGCCGGTTTTAGGTAATGCTC
TGCTGCGTCGTCTCGTACGTATCGGAGTGTTGGACGAGTCTCGCATGAAGCTCGATTACGTTCTCGGTCTGCGTATTGAG
GATTTCCTGGAGCGTCGCCTGCAGACCCAGGTCTTCAA
>30f_11a 
---------------------GTTGGCCAAGATCCGCAAAGCTGCCCGTGAGCTGCTGACGCTGGAGGAAAAGGACGAGA
AACGTCTGTTCCAAGGTAAGATAGCGTATCGCATAGTTGTTACATTAGGTTTCTTGTAGAATTCCAAATGATGAATGTTC
TTTATCTGACACCTCTTGTCAGAATAATTCTTGTTGAATGCATGAAATTCGCACAAAGCGATACTGAATTTGACACAACT
AAACCACGTGTACGTGGTGCGCCTACCAACGTGTGTTTAACGTATTTACACTTTCCTCCTGCCGGTTTTAGGTAATGCTC
TGCTGCGTCGTCTCGTACGTATCGGAGTGTTGGACGAGTCTCGCATGAAGCTCGATTACGTTCTCGGTCTGCGTATTGAG
GATTTCCTGGAGCGTCGCCTGCAGACCCAGGTCTTCAA
>30f_11b 
---------------------GTTGGCCAAGATCCGCAAAGCTGCCCGTGAGCTGCTGACGCTGGAGGAAAAGGACGAGA
AACGTCTGTTCCAAGGTAAGATAGCGTATCGCATAGTTGTTACATTAGGTTTCTTGTAGAATTCCAAATGATGAATGTTC
TTTATCTGACACCTCTTGTCAGAATTATTCTTGTTGAATGCATGAAATTCGCACAAAGCGATACTGAATTTGACACAACT
AAACCACGTGTACGTGGTGCGCCTACCAACGTGTGTTTAACGTATTTACACTTTCCTCCTGCCGGTTTTAGGTAATGCTC
TGCTGCGTCGTCTCGTACGTATCGGAGTGTTGGACGAGTCTCGCATGAAGCTCGATTACGTTCTCGGTCTGCGTATTGAG
GATTTCCTGGAGCGTCGCCTGCAGACCCAGGTCTTCAA
>30f_12a 
---------------------GTTGGCCAAGATCCGCAAAGCTGCCCGTGAGCTGCTGACGCTGGAGGAAAAGGACGAGA
AACGTCTGTTCCAAGGTAAGATAGCGTATCGCATAGTTGTTACATTAGGTTTCTTGTAGAATTCCAAATGATGAATGTTC
TTTATCTGACACCTCTTGTCAGAATAATTCTTGTTGAATGCATGAAATTCGCACAAAGCGATACTGAATTTGACACAACT
AAACCACGTGTACGTGGTGCGCCTACCAACGTGTGTTTAACGTATGTACACTTTCCTCCTGCCGGTTTTAGGTAATGCTC
TGCTGCGTCGTCTCGTACGTATCGGAGTGTTGGACGAGTCTCGCATGAAGCTCGATTACGTTCTCGGTCTGCGTATTGAG
GATTTCCTGGAGCGTCGCCTGCAGACCCAGGTCTTCAA
>30f_12b 
---------------------GTTGGCCAAGATCCGCAAAGCTGCCCGTGAGCTGCTGACGCTGGAGGAAAAGGACGAGA
AACGTCTGTTCCAAGGTAAGATAGCGTATCGCATAGTTGTTACATTAGGTTTCTTGTAGAATTCCAAATGATGAATGTTC
TTTATCTGACACCTCTTGTCAGAATAATTCTTGTTGAATGCATGAAATTCGCACAAAGCGATACTGAATTTGACACAACT
AAACCACGTGTACGTGGTGCGCCTACCAACGTGTGTTTAACGTATTTACACTTTCCTCCTGCCGGTTTTAGGTAATGCTC
TGCTGCGTCGTCTCGTACGTATCGGAGTGTTGGACGAGTCTCGCATGAAGCTCGATTACGTTCTCGGTCTGCGTATTGAG
GATTTCCTGGAGCGTCGCCTGCAGACCCAGGTCTTCAA
>31f_6a 
---------------------GTTGGCCAAGATCCGCAAAGCTGCCCGTGAGCTGCTGACGCTGGAGGAAAAGGACGAGA
AACGTCTGTTCCAAGGTAAGATAGCGTATCGCATAGTTGTTACATTAGGTTTCTTGTAGAATTCCAAATGATGAATGTTC
TTTATCTGACACCTCTTGTCAGAATTATTCTTGTTGAATGCATGAAATTCGCACAAAGCGATACTGAATTTGACACAACT
AAACCACGTGTACGTGGTGCGCCTACCAACGTGTGTTTAACGTATTTACACTTTCCTCCTGCCGGTTTTAGGTAATGCTC
TGCTGCGTCGTCTCGTACGTATCGGAGTGTTGGACGAGTCTCGCATGAAGCTCGATTACGTTCTCGGTCTGCGTATTGAG
GATTTCCTGGAGCGTCGCCTGCAGACCCAGGTCTTCAA
>31f_6b 
---------------------GTTGGCCAAGATCCGCAAAGCTGCCCGTGAGCTGCTGACGCTGGAGGAAAAGGACGAGA
AACGTCTGTTCCAAGGTAAGATAGCGTATCGCATAGTTGTTACATTAGGTTTCTTTTAGAATTCCAAATGATGAATGTTC
TTTATCTGACACCTCTTGTCAGAATTATTCTTGTTGAATGCATGAAATTCGCACAAAGCGATACTGAATTTGACACAACT
AAACCACGTGTACGTGGTGCGCCTACCAACGTGTGTTTAACGTATTTACACTTTCCTCCTGCCGGTTTTAGGTAATGCTC
TGCTGCGTCGTCTCGTACGTATCGGAGTGTTGGACGAGTCTCGCATGAAGCTCGATTACGTTCTCGGTCTGCGTATTGAG
GATTTCCTGGAGCGTCGCCTGCAGACCCAGGTCTTCAA
>31f_7a 
---------------------GTTGGCCAAGATCCGCAAAGCTGCCCGTGAGCTGCTGACGCTGGAGGAAAAGGACGAGA
AACGTCTGTTCCAAGGTAAGATAGCGTATCGCATAGTTGTTACATTAGGTTTCTTGTAGAATTCCAAATGATGAATGTTC
TTTATCTGACACCTCTTGTCAGAATAATTCTTGTTGAATGCATGAAATTCGCACAAAGCGATACTGAATTTGACACAACT
AAACCACGTGTACGTGGTGCGCCTACCAACGTGTGTTTAACGTATTTACACTTTCCTCCTGCCGGTTTTAGGTAATGCTC
TGCTGCGTCGTCTCGTACGTATCGGAGTGTTGGACGAGTCTCGCATGAAGCTCGATTACGTTCTCGGTCTGCGTATTGAG
GATTTCCTGGAGCGTCGCCTGCAGACCCAGGTCTTCAA
>31f_7b 
---------------------GTTGGCCAAGATCCGCAAAGCTGCCCGTGAGCTGCTGACGCTGGAGGAAAAGGACGAGA
AACGTCTGTTCCAAGGTAAGATAGCGTATCGCATAGTTGTTACATTAGGTTTCTTGTAGAATTCCAAATGATGAATGTTC
TTTATCTGACACCTCTTGTCAGAATAATTCTTGTTGAATGCATGAAATTCGCACAAAGCGATACTGAATTTGACACAACT
AAACCACGTGTACGTGGTGCGCCTACCAACGTGTGTTTAACGTATTTACACTTTCCTCCTGCCGGTTTTAGGTAATGCTC
TGCTGCGTCGTCTCGTACGTATCGGAGTGTTGGACGAGTCTCGCATGAAGCTCGATTACGTTCTCGGTCTGCGTATTGAG
GATTTCCTGGAGCGTCGCCTGCAGACCCAGGTCTTCAA
>31f_9a 
---------------------GTTGGCCAAGATCCGCAAAGCTGCCCGTGAGCTGCTGACGCTGGAGGAAAAGGACGAGA
AACGTCTGTTCCAAGGTAAGATAGCGTATCGCATAGTTGTTACATTAGGTTTCTTGTAGAATTCCAAATGATGAATGTTC
TTTATCTGACACCTCTTGTCAGAATTATTCTTGTTGAATGCATGAAATTCGCACAAAGCGATACTGAATTTGACACAACT
AAACCACGTGTACGTGGTGCGCCTACCAACGTGTGTTTAACGTATTTACACTTTCCTCCTGCCGGTTTTAGGTAATGCTC
TGCTGCGTCGTCTCGTACGTATCGGAGTGTTGGACGAGTCTCGCATGAAGCTCGATTACGTTCTCGGTCTGCGTATTGAG
GATTTCCTGGAGCGTCGCCTGCAGACCCAGGTCTTCAA
>31f_9b 
---------------------GTTGGCCAAGATCCGCAAAGCTGCCCGTGAGCTGCTGACGCTGGAGGAAAAGGACGAGA
AACGTCTGTTCCAAGGTAAGATAGCGTATCGCATAGTTGTTACATTAGGTTTCTTGTAGAATTCCAAATGATGAATGTTC
TTTATCTGACACCTCTTGTCAGAATTATTCTTGTTGAATGCATGAAATTCGCACAAAGCGATACTGAATTTGACACAACT
AAACCACGTGTACGTGGTGCGCCTACCAACGTGTGTTTAACGTATTTACACTTTCCTCCTGCCGGTTTTAGGTAATGCTC
TGCTGCGTCGTCTCGTACGTATCGGAGTGTTGGACGAGTCTCGCATGAAGCTCGATTACGTTCTCGGTCTGCGTATTGAG
GATTTCCTGGAGCGTCGCCTGCAGACCCAGGTCTTCAA
>31f_10a 
---------------------GTTGGCCAAGATCCGCAAAGCTGCCCGTGAGCTGCTGACGCTGGAGGAAAAGGACGAGA
AACGTCTGTTCCAAGGTAAGATAGCGTATCGCATAGTTGTTACATTAGGTTTCTTGTAGAATTCCAAATGATGAATGTTC
TTTATCTGACACCTCTTGTCAGAATTATTCTTGTTGAATGCATGAAATTCGCACAAAGCGATACTGAATTTGACACAACT
AAACCACGTGTACGTGGTGCGCCTACCAACGTGTGTTTAACGTATTTACACTTTCCTCCTGCCGGTTTTAGGTAATGCTC
TGCTGCGTCGTCTCGTACGTATCGGAGTGTTGGACGAGTCTCGCATGAAGCTCGATTACGTTCTCGGTCTGCGTATTGAG
GATTTCCTGGAGCGTCGCCTGCAGACCCAGGTCTTCAA
>31f_10b 
---------------------GTTGGCCAAGATCCGCAAAGCTGCCCGTGAGCTGCTGACGCTGGAGGAAAAGGACGAGA
AACGTCTGTTCCAAGGTAAGATAGCGTATCGCATAGTTGTTACATTAGGTTTCTTGTAGAATTCCAAATGATGAATGTTC
TTTATCTGACACCTCTTGTCAGAATTATTCTTGTTGAATGCATGAAATTCGCACAAAGCGATACTGAATTTGACACAACT
AAACCACGTGTACGTGGTGCGCCTACCAACGTGTGTTTAACGTATTTACACTTTCCTCCTGCCGGTTTTAGGTAATGCTC
TGCTGCGTCGTCTCGTACGTATCGGAGTGTTGGACGAGTCTCGCATGAAGCTCGATTACGTTCTCGGTCTGCGTATTGAG
GATTTCCTGGAGCGTCGCCTGCAGACCCAGGTCTTCAA
>31f_11a 
---------------------GTTGGCCAAGATCCGCAAAGCTGCCCGTGAGCTGCTGACGCTGGAGGAAAAGGACGAGA
AACGTCTGTTCCAAGGTAAGATAGCGTATCGCATAGTTGTTACATTAGGTTTCTTGTAGAATTCCAAATGATGAATGTTC
TTTATCTGACACCTCTTGTCAGAATAATTCTTGTTGAATGCATGAAATTCGCACAAAGCGATACTGAATTTGACACAACT
AAACCACGTGTACGTGGTGCGCCTGCCAACGTGTGTTTAACGTATTTACACTTTCCTCCTGCCGGTTTTAGGTAATGCTC
TGCTGCGTCGTCTCGTACGTATCGGAGTGTTGGACGAGTCTCGCATGAAGCTCGATTACGTTCTCGGTCTGCGTATTGAG
GATTTCCTGGAGCGTCGCCTGCAGACCCAGGTCTTCAA
>31f_11b 
---------------------GTTGGCCAAGATCCGCAAAGCTGCCCGTGAGCTGCTGACGCTGGAGGAAAAGGACGAGA
AACGTCTGTTCCAAGGTAAGATAGCGTATCGCATAGTTGTTACATTAGGTTTCTTGTAGAATTCCAAATGATGAATGTTC
TTTATCTGACACCTCTTGTCAGAATTATTCTTGTTGAATGCATGAAATTCGCACAAAGCGATACTGAATTTGACACAACT
AAACCACGTGTACGTGGTGCGCCTACCAACGTGTGTTTAACGTATTTACACTTTCCTCCTGCCGGTTTTAGGTAATGCTC
TGCTGCGTCGTCTCGTACGTATCGGAGTGTTGGACGAGTCTCGCATGAAGCTCGATTACGTTCTCGGTCTGCGTATTGAG
GATTTCCTGGAGCGTCGCCTGCAGACCCAGGTCTTCAA
>31f_12a 
---------------------GTTGGCCAAGATCCGCAAAGCTGCCCGTGAGCTGCTGACGCTGGAGGAAAAGGACGAGA
AACGTCTGTTCCAAGGTAAGATAGCGTATCGCATAGTTGTTACATTAGGTTTCTTGTAGAATTCCAAATGATGAATGTTC
TTTATCTGACACCTCTTGTCAGAATAATTCTTGTTGAATGCATGAAATTCGCACAAAGCGATACTGAATTTGACACAACT
AAACCACGTGTACGTGGTGCGCCTACCAACGTGTGTTTAACGTATTTACACTTTCCTCCTGCCGGTTTTAGGCAATGCTC
TGCTGCGTCGTCTCGTACGTATCGGAGTGTTGGACGAGTCTCGCATGAAGCTCGATTACGTTCTCGGTCTGCGTATTGAG
GATTTCCTGGAGCGTCGCCTGCAGACCCAGGTCTTCAA
>31f_12b 
---------------------GTTGGCCAAGATCCGCAAAGCTGCCCGTGAGCTGCTGACGCTGGAGGAAAAGGACGAGA
AACGTCTGTTCCAAGGTAAGATAGCGTATCGCATAGTTGTTACATTAGGTTTCTTGTAGAATTCCAAATGATGAATGTTC
TTTATCTGACACCTCTTGTCAGAATAATTCTTGTTGAATGCATGAAATTCGCACAAAGCGATACTGAATTTGACACAACT
AAACCACGTGTACGTGGTGCGCCTACCAACGTGTGTTTAACGTATTTACACTTTCCTTCTGCCGGTTTTAGGCAATGCTC
TGCTGCGTCGTCTCGTACGTATCGGAGTGTTGGACGAGTCTCGCATGAAGCTCGATTACGTTCTCGGTCTGCGTATTGAG
GATTTCCTGGAGCGTCGCCTGCAGACCCAGGTCTTCAA
>32f_3a 
---------------------GTTGGCCAAGATCCGCAAAGCTGCCCGTGAGCTGCTGACGCTGGAGGAAAAGGACGAGA
AACGTCTGTTCCAAGGTAAGATAGCGTATCGCATAGTTGTTACATTAGGTTTCTTGTAGAATTCCAAATGATGAATGTTC
TTTATCTGACACCTCTTGTCAGAATAATTCTTGTTGAATGCATGAAATTCGCACAAAGCGATACTGAATTTGACACAACT
AAACCACGTGTACGTGGTGCGCCTACCAACGTGTGTTTAACGTATGTACACTTTCCTCCTGCCGGTTTTAGGTAATGCTC
TGCTGCGTCGTCTCGTACGTATCGGAGTGTTGGACGAGTCTCGCATGAAGCTCGATTACGTTCTCGGTCTGCGTATTGAG
GATTTCCTGGAGCGTCGCCTGCAGACCCAGGTCTTCAA
>32f_3b 
---------------------GTTGGCCAAGATCCGCAAAGCTGCCCGTGAGCTGCTGACGCTGGAGGAAAAGGACGAGA
AACGTCTGTTCCAAGGTAAGATAGCGTATCGCATAGTTGTTACATTAGGTTTCTTGTAGAATTCCAAATGATGAATGTTC
TTTATCTGACACCTCTTGTCAGAATTATTCTTGTTGAATGCATGAAATTCGCACAAAGCGATACTGAATTTGACACAACT
ATACCACGTGTACGTGGTGCGCCTACCAACGTGTGTTTAACGTATTTACACTTTCCTCCTGCCGGTTTTAGGTAATGCTC
TGCTGCGTCGTCTCGTACGTATCGGAGTGTTGGACGAGTCTCGCATGAAGCTCGATTACGTTCTCGGTCTGCGTATTGAG
GATTTCCTGGAGCGTCGCCTGCAGACCCAGGTCTTCAA
>32f_4a 
---------------------GTTGGCCAAGATCCGCAAAGCTGCCCGTGAGCTGCTGACGCTGGAGGAAAAGGACGAGA
AACGTCTGTTCCAAGGTAAGATAGCGTATCGCATAGTTGTTACATTAGGTTTCTTGTAGAATTCCAAATGATGAATGTTC
TTTATCTGACACCTCTTGTCAGAATAATTCTTGTTGAATGCATGAAATTCGCACAAAGCGATACTGAATTTGACACAACT
AAACCACGTGTACGTGGTGCGCCTACCAACGTGTGTTTAACGTATGTACACTTTCCTCCTGCCGGTTTTAGGTAATGCTC
TGCTGCGTCGTCTCGTACGTATCGGAGTGTTGGACGAGTCTCGCATGAAGCTCGATTACGTTCTCGGTCTGCGTATTGAG
GATTTCCTGGAGCGTCGCCTGCAGACCCAGGTCTTCAA
>32f_4b 
---------------------GTTGGCCAAGATCCGCAAAGCTGCCCGTGAGCTGCTGACGCTGGAGGAAAAGGACGAGA
AACGTCTGTTCCAAGGTAAGATAGCGTATCGCATAGTTGTTACATTAGGTTTCTTGTAGAATTCCAAATGATGAATGTTC
TTTATCTGACACCTCTTGTCAGAATAATTCTTGTTGAATGCATGAAATTCGCACAAAGCGATACTGAATTTGACACAACT
AAACCACGTGTACGTGGTGCGCCTACCAACGTGTGTTTAACGTATTTACACTTTCCTCCTGCCGGTTTTAGGTAATGCTC
TGCTGCGTCGTCTCGTACGTATCGGAGTGTTGGACGAGTCTCGCATGAAGCTCGATTACGTTCTCGGTCTGCGTATTGAG
GATTTCCTGGAGCGTCGCCTGCAGACCCAGGTCTTCAA
>32f_5a 
---------------------GTTGGCCAAGATCCGCAAAGCTGCCCGTGAGCTGCTGACGCTGGAGGAAAAGGACGAGA
AACGTCTGTTCCAAGGTAAGATAGCGTATCGCATAGTTGTTACATTAGGTTTCTTGTAGAATTCCAAATGATGAATGTTC
TTTATCTGACACCTCTTGTCAGAATAATTCTTGTTGAATGCATGAAATTCGCACAAAGCGATACTGAATTTGACACAACT
AAACCACGTGTACGTGGTGCGCCTACCAACGTGTGTTTAACGTATTTACACTTTCCTCCTGCCGGTTTTAGGTAATGCTC
TGCTGCGTCGTCTCGTACGTATCGGAGTGTTGGACGAGTCTCGCATGAAGCTCGATTACGTTCTCGGTCTGCGTATTGAG
GATTTCCTGGAGCGTCGCCTGCAGACCCAGGTCTTCAA
>32f_5b 
---------------------GTTGGCCAAGATCCGCAAAGCTGCCCGTGAGCTGCTGACGCTGGAGGAAAAGGACGAGA
AACGTCTGTTCCAAGGTAAGATAGCGTATCGCATAGTTGTTACATTAGGTTTCTTGTAGAATTCCAAATGATGAATGTTC
TTTATCTGACACCTCTTGTCAGAATAATTCTTGTTGAATGCATGAAATTCGCACAAAGCGATACTGAATTTGACACAACT
AAACCACGTGTACGTGGTGCGCCTGCCAACGTGTGTTTAACGTATTTACACTTTCCTCCTGCCGGTTTTAGGTAATGCTC
TGCTGCGTCGTCTCGTACGTATCGGAGTGTTGGACGAGTCTCGCATGAAGCTCGATTACGTTCTCGGTCTGCGTATTGAG
GATTTCCTGGAGCGTCGCCTGCAGACCCAGGTCTTCAA
>32f_6a 
---------------------GTTGGCCAAGATCCGCAAAGCTGCCCGTGAGCTGCTGACGCTGGAGGAAAAGGACGAGA
AACGTCTGTTCCAAGGTAAGATAGCGTATCGCATAGTTGTTACATTAGGTTTCTTGTAGAATTCCAAATGATGAATGTTC
TTTATCTGACACCTCTTGTCAGAATAATTCTTGTTGAATGCATGAAATTCGCACAAAGCGATACTGAATTTGACACAACT
AAACCACGTGTACGTGGTGCGCCTACCAACGTGTGTTTAACGTATGTACACTTTCCTCCTGCCGGTTTTAGGTAATGCTC
TGCTGCGTCGTCTCGTACGTATCGGAGTGTTGGACGAGTCTCGCATGAAGCTCGATTACGTTCTCGGTCTGCGTATTGAG
GATTTCCTGGAGCGTCGCCTGCAGACCCAGGTCTTCAA
>32f_6b 
---------------------GTTGGCCAAGATCCGCAAAGCTGCCCGTGAGCTGCTGACGCTGGAGGAAAAGGACGAGA
AACGTCTGTTCCAAGGTAAGATAGCGTATCGCATAGTTGTTACATTAGGTTTCTTGTAGAATTCCAAATGATGAATGTTC
TTTATCTGACACCTCTTGTCAGAATTATTCTTGTTGAATGCATGAAATTCGCACAAAGCGATACTGAATTTGACACAACT
ATACCACGTGTACGTGGTGCGCCTACCAACGTGTGTTTAACGTATTTACACTTTCCTCCTGCCGGTTTTAGGTAATGCTC
TGCTGCGTCGTCTCGTACGTATCGGAGTGTTGGACGAGTCTCGCATGAAGCTCGATTACGTTCTCGGTCTGCGTATTGAG
GATTTCCTGGAGCGTCGCCTGCAGACCCAGGTCTTCAA
>32f_7a 
---------------------GTTGGCCAAGATCCGCAAAGCTGCCCGTGAGCTGCTGACGCTGGAGGAAAAGGACGAGA
AACGTCTGTTCCAAGGTAAGATAGCGTATCGCATAGTTGTTACATTAGGTTTCTTGTAGAATTCCAAATGATGAATGTTC
TTTATCTGACACCTCTTGTCAGAATAATTCTTGTTGAATGCATGAAATTCGCACAAAGCGATACTGAATTTGACACAACT
AAACCACGTGTACGTGGTGCGCCTACCAACGTGTGTTTAACGTATGTACACTTTCCTCCTGCCGGTTTTAGGTAATGCTC
TGCTGCGTCGTCTCGTACGTATCGGAGTGTTGGACGAGTCTCGCATGAAGCTCGATTACGTTCTCGGTCTGCGTATTGAG
GATTTCCTGGAGCGTCGCCTGCAGACCCAGGTCTTCAA
>32f_7b 
---------------------GTTGGCCAAGATCCGCAAAGCTGCCCGTGAGCTGCTGACGCTGGAGGAAAAGGACGAGA
AACGTCTGTTCCAAGGTAAGATAGCGTATCGCATAGTTGTTACATTAGGTTTCTTGTAGAATTCCAAATGATGAATGTTC
TTTATCTGACACCTCTTGTCAGAATAATTCTTGTTGAATGCATGAAATTCGCACAAAGCGATACTGAATTTGACACAACT
AAACCACGTGTACGTGGTGCGCCTACCAACGTGTGTTTAACGTATTTACACTTTCCTCCTGCCGGTTTTAGGTAATGCTC
TGCTGCGTCGTCTCGTACGTATCGGAGTGTTGGACGAGTCTCGCATGAAGCTCGATTACGTTCTCGGTCTGCGTATTGAG
GATTTCCTGGAGCGTCGCCTGCAGACCCAGGTCTTCAA
>32f_8a 
---------------------GTTGGCCAAGATCCGCAAAGCTGCCCGTGAGCTGCTGACGCTGGAGGAAAAGGACGAGA
AACGTCTGTTCCAAGGTAAGATAGCGTATCGCATAGTTGTTACATTAGGTTTCTTGTAGAATTCCAAATGATGAATGTTC
TTTATCTGACACCTCTTGTCAGAATAATTCTTGTTGAATGCATGAAATTCGCACAAAGCGATACTGAATTTGACACAACT
AAACCACGTGTACGTGGTGCGCCTACCAACGTGTGTTTAACGTATGTACACTTTCCTCCTGCCGGTTTTAGGTAATGCTC
TGCTGCGTCGTCTCGTACGTATCGGAGTGTTGGACGAGTCTCGCATGAAGCTCGATTACGTTCTCGGTCTGCGTATTGAG
GATTTCCTGGAGCGTCGCCTGCAGACCCAGGTCTTCAA
>32f_8b 
---------------------GTTGGCCAAGATCCGCAAAGCTGCCCGTGAGCTGCTGACGCTGGAGGAAAAGGACGAGA
AACGTCTGTTCCAAGGTAAGATAGCGTATCGCATAGTTGTTACATTAGGTTTCTTGTAGAATTCCAAATGATGAATGTTC
TTTATCTGACACCTCTTGTCAGAATAATTCTTGTTGAATGCATGAAATTCGCACAAAGCGATACTGAATTTGACACAACT
AAACCACGTGTACGTGGTGCGCCTACCAACGTGTGTTTAACGTATTTACACTTTCCTCCTGCCGGTTTTAGGTAATGCTC
TGCTGCGTCGTCTCGTACGTATCGGAGTGTTGGACGAGTCTCGCATGAAGCTCGATTACGTTCTCGGTCTGCGTATTGAG
GATTTCCTGGAGCGTCGCCTGCAGACCCAGGTCTTCAA
>32f_9a 
---------------------GTTGGCCAAGATCCGCAAAGCTGCCCGTGAGCTGCTGACGCTGGAGGAAAAGGACGAGA
AACGTCTGTTCCAAGGTAAGATAGCGTATCGCATAGTTGTTACATTAGGTTTCTTGTAGAATTCCAAATGATGAATGTTC
TTTATCTGACACCTCTTGTCAGAATTATTCTTGTTGAATGCATGAAATTCGCACAAAGCGATACTGAATTTGACACAACT
AAACCACGTGTACGTGGTGCGCCTACCAACGTGTGTTTAACGTATGTACACTTTCCTCCTGCCGGTTTTAGGTAATGCTC
TGCTGCGTCGTCTCGTACGTATCGGAGTGTTGGACGAGTCTCGCATGAAGCTCGATTACGTTCTCGGTCTGCGTATTGAG
GATTTCCTGGAGCGTCGCCTGCAGACCCAGGTCTTCAA
>32f_9b 
---------------------GTTGGCCAAGATCCGCAAAGCTGCCCGTGAGCTGCTGACGCTGGAGGAAAAGGACGAGA
AACGTCTGTTCCAAGGTAAGATAGCGTATCGCATAGTTGTTACATTAGGTTTCTTGTAGAATTCCAAATGATGAATGTTC
TTTATCTGACACCTCTTGTCAGAATTATTCTTGTTGAATGCATGAAATTCGCACAAAGCGATACTGAATTTGACACAACT
AAACCACGTGTACGTGGTGCGCCTACCAACGTGTGTTTAACGTATTTACACTTTCCTCCTGCCGGTTTTAGGTAATGCTC
TGCTGCGTCGTCTCGTACGTATCGGAGTGTTGGACGAGTCTCGCATGAAGCTCGATTACGTTCTCGGTCTGCGTATTGAG
GATTTCCTGGAGCGTCGCCTGCAGACCCAGGTCTTCAA
>32f_10a 
---------------------GTTGGCCAAGATCCGCAAAGCTGCCCGTGAGCTGCTGACGCTGGAGGAAAAGGACGAGA
AACGTCTGTTCCAAGGTAAGATAGCGTATCGCATAGTTGTTACATTAGGTTTCTTGTAGAATTCCAAATGATGAATGTTC
TTTATCTGACACCTCTTGTCAGAATAATTCTTGTTGAATGCATGAAATTCGCACAAAGCGATACTGAATTTGACACAACT
AAACCACGTGTACGTGGTGCGCCTACCAACGTGTGTTTAACGTATTTACACTTTCCTCCTGCCGGTTTTAGGTAATGCTC
TGCTGCGTCGTCTCGTACGTATCGGAGTGTTGGACGAGTCTCGCATGAAGCTCGATTACGTTCTCGGTCTGCGTATTGAG
GATTTCCTGGAGCGTCGCCTGCAGACCCAGGTCTTCAA
>32f_10b 
---------------------GTTGGCCAAGATCCGCAAAGCTGCCCGTGAGCTGCTGACGCTGGAGGAAAAGGACGAGA
AACGTCTGTTCCAAGGTAAGATAGCGTATCGCATAGTTGTTACATTAGGTTTCTTGTAGAATTCCAAATGATGAATGTTC
TTTATCTGACACCTCTTGTCAGAATAATTCTTGTTGAATGCATGAAATTCGCACAAAGCGATACTGAATTTGACACAACT
AAACCACGTGTACGTGGTGCGCCTACCAACGTGTGTTTAACGTATTTACACTTTCCTCCTGCCGGTTTTAGGTAATGCTC
TGCTGCGTCGTCTCGTACGTATCGGAGTGTTGGACGAGTCTCGCATGAAGCTCGATTACGTTCTCGGTCTGCGTATTGAG
GATTTCCTGGAGCGTCGCCTGCAGACCCAGGTCTTCAA
>33f_6a 
---------------------GTTGGCCAAGATCCGCAAAGCTGCCCGTGAGCTGCTGACGCTGGAGGAAAAGGACGAGA
AACGTCTGTTCCAAGGTAAGATAGCGTATCGCATAGTTGTTACATTAGGTTTCTTGTAGAATTCCAAATGATGAATGTTC
TTTATCTGACACCTCTTGTCAGAATAATTCTTGTTGAATGCATGAAATTCGCACAAAGCGATACTGAATTTGACACAACT
AAACCACGTGTACGTGGTGCGCCTACCAACGTGTGTTTAACGTATTTACACTTTCCTCCTGCCGGTTTTAGGTAATGCTC
TGCTGCGTCGTCTCGTACGTATCGGAGTGTTGGACGAGTCTCGCATGAAGCTCGATTACGTTCTCGGTCTGCGTATTGAG
GATTTCCTGGAGCGTCGCCTGCAGACCCAGGTCTTCAA
>33f_6b 
---------------------GTTGGCCAAGATCCGCAAAGCTGCCCGTGAGCTGCTGACGCTGGAGGAAAAGGACGAGA
AACGTCTGTTCCAAGGTAAGATAGCGTATCGCATAGTTGTTACATTAGGTTTCTTGTAGAATTCCAAATGATGAATGTTC
TTTATCTGACACCTCTTGTCAGAATAATTCTTGTTGAATGCATGAAATTCGCACAAAGCGATACTGAATTTGACACAACT
AAACCACGTGTACGTGGTGCGCCTACCAACGTGTGTTTAACGTATTTACACTTTCCTCCTGCCGGTTTTAGGTAATGCTC
TGCTGCGTCGTCTCGTACGTATCGGAGTGTTGGACGAGTCTCGCATGAAGCTCGATTACGTTCTCGGTCTGCGTATTGAG
GATTTCCTGGAGCGTCGCCTGCAGACCCAGGTCTTCAA
>33f_7a 
---------------------GTTGGCCAAGATCCGCAAAGCTGCCCGTGAGCTGCTGACGCTGGAGGAAAAGGACGAGA
AACGTCTGTTCCAAGGTAAGATAGCGTATCGCATAGTTGTTACATTAGGTTTCTTGTAGAATTCCAAATGATGAATGTTC
TTTATCTGACACCTCTTGTCAGAATAATTCTTGTTGAATGCATGAAATTCGCACAAAGCGATACTGAATTTGACACAACT
AAACCACGTGTACGTGGTGCGCCTACCAACGTGTGTTTAACGTATTTACACTTTCCTCCTGCCGGTTTTAGGTAATGCTC
TGCTGCGTCGTCTCGTACGTATCGGAGTGTTGGACGAGTCTCGCATGAAGCTCGATTACGTTCTCGGTCTGCGTATTGAG
GATTTCCTGGAGCGTCGCCTGCAGACCCAGGTCTTCAA
>33f_7b 
---------------------GTTGGCCAAGATCCGCAAAGCTGCCCGTGAGCTGCTGACGCTGGAGGAAAAGGACGAGA
AACGTCTGTTCCAAGGTAAGATAGCGTATCGCATAGTTGTTACATTAGGTTTCTTGTAGAATTCCAAATGATGAATGTTC
TTTATCTGACACCTCTTGTCAGAATAATTCTTGTTGAATGCATGAAATTCGCACAAAGCGATACTGAATTTGACACAACT
AAACCACGTGTACGTGGTGCGCCTACCAACGTGTGTTTAACGTATTTACACTTTCCTCCTGCCGGTTTTAGGTAATGCTC
TGCTGCGTCGTCTCGTACGTATCGGAGTGTTGGACGAGTCTCGCATGAAGCTCGATTACGTTCTCGGTCTGCGTATTGAG
GATTTCCTGGAGCGTCGCCTGCAGACCCAGGTCTTCAA
>33f_8a 
---------------------GTTGGCCAAGATCCGCAAAGCTGCCCGTGAGCTGCTGACGCTGGAGGAAAAGGACGAGA
AACGTCTGTTCCAAGGTAAGATAGCGTATCGCATAGTTGTTACATTAGGTTTCTTGTAGAATTCCAAATGATGAATGTTC
TTTATCTGACACCTCTTGTCAGAATAATTCTTGTTGAATGCATGAAATTCGCACAAAGCGATACTGAATTTGACACAACT
AAACCACGTGTACGTGGTGCGCCTACCAACGTGTGTTTAACGTATTTACACTTTCCTCCTGCCGGTTTTAGGTAATGCTC
TGCTGCGTCGTCTCGTACGTATCGGAGTGTTGGACGAGTCTCGCATGAAGCTCGATTACGTTCTCGGTCTGCGTATTGAG
GATTTCCTGGAGCGTCGCCTGCAGACCCAGGTCTTCAA
>33f_8b 
---------------------GTTGGCCAAGATCCGCAAAGCTGCCCGTGAGCTGCTGACGCTGGAGGAAAAGGACGAGA
AACGTCTGTTCCAAGGTAAGATAGCGTATCGCATAGTTGTTACATTAGGTTTCTTGTAGAATTCCAAATGATGAATGTTC
TTTATCTGACACCTCTTGTCAGAATAATTCTTGTTGAATGCATGAAATTCGCACAAAGCGATACTGAATTTGACACAACT
AAACCACGTGTACGTGGTGCGCCTACCAACGTGTGTTTAACGTATTTACACTTTCCTCCTGCCGGTTTTAGGTAATGCTC
TGCTGCGTCGTCTCGTACGTATCGGAGTGTTGGACGAGTCTCGCATGAAGCTCGATTACGTTCTCGGTCTGCGTATTGAG
GATTTCCTGGAGCGTCGCCTGCAGACCCAGGTCTTCAA
>33f_9a 
---------------------GTTGGCCAAGATCCGCAAAGCTGCCCGTGAGCTGCTGACGCTGGAGGAAAAGGACGAGA
AACGTCTGTTCCAAGGTAAGATAGCGTATCGCATAGTTGTTACATTAGGTTTCTTGTAGAATTCCAAATGATGAATGTTC
TTTATCTGACACCTCTTGTCAGAATAATTCTTGTTGAATGCATGAAATTCGCACAAAGCGATACTGAATTTGACACAACT
AAACCACGTGTACGTGGTGCGCCTACCAACGTGTGTTTAACGTATTTACACTTTCCTCCTGCCGGTTTTAGGTAATGCTC
TGCTGCGTCGTCTCGTACGTATCGGAGTGTTGGACGAGTCTCGCATGAAGCTCGATTACGTTCTCGGTCTGCGTATTGAG
GATTTCCTGGAGCGTCGCCTGCAGACCCAGGTCTTCAA
>33f_9b 
---------------------GTTGGCCAAGATCCGCAAAGCTGCCCGTGAGCTGCTGACGCTGGAGGAAAAGGACGAGA
AACGTCTGTTCCAAGGTAAGATAGCGTATCGCATAGTTGTTACATTAGGTTTCTTGTAGAATTCCAAATGATGAATGTTC
TTTATCTGACACCTCTTGTCAGAATAATTCTTGTTGAATGCATGAAATTCGCACAAAGCGATACTGAATTTGACACAACT
AAACCACGTGTACGTGGTGCGCCTACCAACGTGTGTTTAACGTATTTACACTTTCCTCCTGCCGGTTTTAGGTAATGCTC
TGCTGCGTCGTCTCGTACGTATCGGAGTGTTGGACGAGTCTCGCATGAAGCTCGATTACGTTCTCGGTCTGCGTATTGAG
GATTTCCTGGAGCGTCGCCTGCAGACCCAGGTCTTCAA
>33f_10a 
---------------------GTTGGCCAAGATCCGCAAAGCTGCCCGTGAGCTGCTGACGCTGGAGGAAAAGGACGAGA
AACGTCTGTTCCAAGGTAAGATAGCGTATCGCATAGTTGTTACATTAGGTTTCTTGTAGAATTCCAAATGATGAATGTTC
TTTATCTGACACCTCTTGTCAGAATAATTCTTGTTGAATGCATGAAATTCGCACAAAGCGATACTGAATTTGACACAACT
AAACCACGTGTACGTGGTGCGCCTACCAACGTGTGTTTAACGTATTTACACTTTCCTCCTGCCGGTTTTAGGTAATGCTC
TGCTGCGTCGTCTCGTACGTATCGGAGTGTTGGACGAGTCTCGCATGAAGCTCGATTACGTTCTCGGTCTGCGTATTGAG
GATTTCCTGGAGCGTCGCCTGCAGACCCAGGTCTTCAA
>33f_10b 
---------------------GTTGGCCAAGATCCGCAAAGCTGCCCGTGAGCTGCTGACGCTGGAGGAAAAGGACGAGA
AACGTCTGTTCCAAGGTAAGATAGCGTATCGCATAGTTGTTACATTAGGTTTCTTGTAGAATTCCAAATGATGAATGTTC
TTTATCTGACACCTCTTGTCAGAATAATTCTTGTTGAATGCATGAAATTCGCACAAAGCGATACTGAATTTGACACAACT
AAACCACGTGTACGTGGTGCGCCTACCAACGTGTGTTTAACGTATTTACACTTTCCTCCTGCCGGTTTTAGGTAATGCTC
TGCTGCGTCGTCTCGTACGTATCGGAGTGTTGGACGAGTCTCGCATGAAGCTCGATTACGTTCTCGGTCTGCGTATTGAG
GATTTCCTGGAGCGTCGCCTGCAGACCCAGGTCTTCAA
>36f_11a 
---------------------GTTGGCCAAGATCCGCAAAGCTGCCCGTGAGCTGCTGACGCTGGAGGAAAAGGACGAGA
AACGTCTGTTCCAAGGTAAGATAGCGTATCGCATAGTTGTTACATTAGGTTTCTTGTAGAATTCCAAATGATGAATGTTC
TTTATCTGACACCTCTTGTCAGAATAATTCTTGTTGAATGCATGAAATTCGCACAAAGCGATACTGAATTTGACACAACT
AAACCACGTGTACGTGGTGCGCCTACCAACGTGTGTTTAACGTATTTACACTTTCCTCCTGCCGGTTTTAGGTAATGCTC
TGCTGCGTCGTCTCGTACGTATCGGAGTGTTGGACGAGTCTCGCATGAAGCTCGATTACGTTCTCGGTCTGCGTATTGAG
GATTTCCTGGAGCGTCGCCTGCAGACCCAGGTCTTCAA
>36f_11b 
---------------------GTTGGCCAAGATCCGCAAAGCTGCCCGTGAGCTGCTGACGCTGGAGGAAAAGGACGAGA
AACGTCTGTTCCAAGGTAAGATAGCGTATCGCATAGTTGTTACATTAGGTTTCTTGTAGAATTCCAAATGATGAATGTTC
TTTATCTGACACCTCTTGTCAGAATAATTCTTGTTGAATGCATGAAATTCGCACAAAGCGATACTGAATTTGACACAACT
AAACCACGTGTACGTGGTGCGCCTACCAACGTGTGTTTAACGTATTTACACTTTCCTCCTGCCGGTTTTAGGTAATGCTC
TGCTGCGTCGTCTCGTACGTATCGGAGTGTTGGACGAGTCTCGCATGAAGCTCGATTACGTTCTCGGTCTGCGTATTGAG
GATTTCCTGGAGCGTCGCCTGCAGACCCAGGTCTTCAA
>36f_12a 
---------------------GTTGGCCAAGATCCGCAAAGCTGCCCGTGAGCTGCTGACGCTGGAGGAAAAGGACGAGA
AACGTCTGTTCCAAGGTAAGATAGCGTATCGCATAGTTGTTACATTAGGTTTCTTGTAGAATTCCAAATGATGAATGTTC
TTTATCTGACACCTCTTGTCAGAATAATTCTTGTTGAATGCATGAAATTCGCACAAAGCGATACTGAATTTGACACAACT
AAACCACGTGTACGTGGTGCGCCTACCAACGTGTGTTTAACGTATTTACACTTTCCTCCTGCCGGTTTTAGGTAATGCTC
TGCTGCGTCGTCTCGTACGTATCGGAGTGTTGGACGAGTCTCGCATGAAGCTCGATTACGTTCTCGGTCTGCGTATTGAG
GATTTCCTGGAGCGTCGCCTGCAGACCCAGGTCTTCAA
>36f_12b 
---------------------GTTGGCCAAGATCCGCAAAGCTGCCCGTGAGCTGCTGACGCTGGAGGAAAAGGACGAGA
AACGTCTGTTCCAAGGTAAGATAGCGTATCGCATAGTTGTTACATTAGGTTTCTTGTAGAATTCCAAATGATGAATGTTC
TTTATCTGACACCTCTTGTCAGAATAATTCTTGTTGAATGCATGAAATTCGCACAAAGCGATACTGAATTTGACACAACT
AAACCACGTGTACGTGGTGCGCCTACCAACGTGTGTTTAACGTATTTACACTTTCCTCCTGCCGGTTTTAGGTAATGCTC
TGCTGCGTCGTCTCGTACGTATCGGAGTGTTGGACGAGTCTCGCATGAAGCTCGATTACGTTCTCGGTCTGCGTATTGAG
GATTTCCTGGAGCGTCGCCTGCAGACCCAGGTCTTCAA
>36f_13a 
---------------------GTTGGCCAAGATCCGCAAAGCTGCCCGTGAGCTGCTGACGCTGGAGGAAAAGGACGAGA
AACGTCTGTTCCAAGGTAAGATAGCGTATCGCATAGTTGTTACATTAGGTTTCTTGTAGAATTCCAAATGATGAATGTTC
TTTATCTGACACCTCTTGTCAGAATAATTCTTGTTGAATGCATGAAATTCGCACAAAGCGATACTGAATTTGACACAACT
AAACCACGTGTACGTGGTGCGCCTACCAACGTGTGTTTAACGTATTTACACTTTCCTCCTGCCGGTTTTAGGTAATGCTC
TGCTGCGTCGTCTCGTACGTATCGGAGTGTTGGACGAGTCTCGCATGAAGCTCGATTACGTTCTCGGTCTGCGTATTGAG
GATTTCCTGGAGCGTCGCCTGCAGACCCAGGTCTTCAA
>36f_13b 
---------------------GTTGGCCAAGATCCGCAAAGCTGCCCGTGAGCTGCTGACGCTGGAGGAAAAGGACGAGA
AACGTCTGTTCCAAGGTAAGATAGCGTATCGCATAGTTGTTACATTAGGTTTCTTGTAGAATTCCATATGATGAATGTTC
TTTATCTGACACCTCTTGTCAGAATAATTCTTGTTGAATGCATGAAATTCGCACAAAGCGATACTGAATTTGACACAACT
AAACCACGTGTACGTGGTGCGCCTACCAACGTGTGTTTAACGTATTTACACTTTCCTCCTGCCGGTTTTAGGTAATGCTC
TGCTGCGTCGTCTCGTACGTATCGGAGTGTTGGACGAGTCTCGCATGAAGCTCGATTACGTTCTCGGTCTGCGTATTGAG
GATTTCCTGGAGCGTCGCCTGCAGACCCAGGTCTTCAA
>36f_14a 
---------------------GTTGGCCAAGATCCGCAAAGCTGCCCGTGAGCTGCTGACGCTGGAGGAAAAGGACGAGA
AACGTCTGTTCCAAGGTAAGATAGCGTATCGCATAGTTGTTACATTAGGTTTCTTGTAGAATTCCAAATGATGAATGTTC
TTTATCTGACACCTCTTGTCAGAATAATTCTTGTTGAATGCATGAAATTCGCACAAAGCGATACTGAATTTGACACAACT
AAACCACGTGTACGTGGTGCGCCTACCAACGTGTGTTTAACGTATTTACACTTTCCTCCTGCCGGTTTTAGGTAATGCTC
TGCTGCGTCGTCTCGTACGTATCGGAGTGTTGGACGAGTCTCGCATGAAGCTCGATTACGTTCTCGGTCTGCGTATTGAG
GATTTCCTGGAGCGTCGCCTGCAGACCCAGGTCTTCAA
>36f_14b 
---------------------GTTGGCCAAGATCCGCAAAGCTGCCCGTGAGCTGCTGACGCTGGAGGAAAAGGACGAGA
AACGTCTGTTCCAAGGTAAGATAGCGTATCGCATAGTTGTTACATTAGGTTTCTTGTAGAATTCCATATGATGAATGTTC
TTTATCTGACACCTCTTGTCAGAATAATTCTTGTTGAATGCATGAAATTCGCACAAAGCGATACTGAATTTGACACAACT
AAACCACGTGTACGTGGTGCGCCTACCAACGTGTGTTTAACGTATTTACACTTTCCTCCTGCCGGTTTTAGGTAATGCTC
TGCTGCGTCGTCTCGTACGTATCGGAGTGTTGGACGAGTCTCGCATGAAGCTCGATTACGTTCTCGGTCTGCGTATTGAG
GATTTCCTGGAGCGTCGCCTGCAGACCCAGGTCTTCAA
>36f_15a 
---------------------GTTGGCCAAGATCCGCAAAGCTGCCCGTGAGCTGCTGACGCTGGAGGAAAAGGACGAGA
AACGTCTGTTCCAAGGTAAGATAGCGTATCGCATAGTTGTTACATTAGGTTTCTTGTAGAATTCCAAATGATGAATGTTC
TTTATCTGACACCTCTTGTCAGAATAATTCTTGTTGAATGCATGAAATTCGCACAAAGCGATACTGAATTTGACACAACT
AAACCACGTGTACGTGGTGCGCCTACCAACGTGTGTTTAACGTATTTACACTTTCCTCCTGCCGGTTTTAGGTAATGCTC
TGCTGCGTCGTCTCGTACGTATCGGAGTGTTGGACGAGTCTCGCATGAAGCTCGATTACGTTCTCGGTCTGCGTATTGAG
GATTTCCTGGAGCGTCGCCTGCAGACCCAGGTCTTCAA
>36f_15b 
---------------------GTTGGCCAAGATCCGCAAAGCTGCCCGTGAGCTGCTGACGCTGGAGGAAAAGGACGAGA
AACGTCTGTTCCAAGGTAAGATAGCGTATCGCATAGTTGTTACATTAGGTTTCTTGTAGAATTCCAAATGATGAATGTTC
TTTATCTGACACCTCTTGTCAGAATAATTCTTGTTGAATGCATGAAATTCGCACAAAGCGATACTGAATTTGACACAACT
AAACCACGTGTACGTGGTGCGCCTACCAACGTGTGTTTAACGTATTTACACTTTCCTCCTGCCGGTTTTAGGTAATGCTC
TGCTGCGTCGTCTCGTACGTATCGGAGTGTTGGACGAGTCTCGCATGAAGCTCGATTACGTTCTCGGTCTGCGTATTGAG
GATTTCCTGGAGCGTCGCCTGCAGACCCAGGTCTTCAA
>36f_16a 
---------------------GTTGGCCAAGATCCGCAAAGCTGCCCGTGAGCTGCTGACGCTGGAGGAAAAGGACGAGA
AACGTCTGTTCCAAGGTAAGATAGCGTATCGCATAGTTGTTACATTAGGTTTCTTGTAGAATTCCAAATGATGAATGTTC
TTTATCTGACACCTCTTGTCAGAATAATTCTTGTTGAATGCATGAAATTCGCACAAAGCGATACTGAATTTGACACAACT
AAACCACGTGTACGTGGTGCGCCTACCAACGTGTGTTTAACGTATTTACACTTTCCTCCTGCCGGTTTTAGGTAATGCTC
TGCTGCGTCGTCTCGTACGTATCGGAGTGTTGGACGAGTCTCGCATGAAGCTCGATTACGTTCTCGGTCTGCGTATTGAG
GATTTCCTGGAGCGTCGCCTGCAGACCCAGGTCTTCAA
>36f_16b 
---------------------GTTGGCCAAGATCCGCAAAGCTGCCCGTGAGCTGCTGACGCTGGAGGAAAAGGACGAGA
AACGTCTGTTCCAAGGTAAGATAGCGTATCGCATAGTTGTTACATTAGGTTTCTTGTAGAATTCCAAATGATGAATGTTC
TTTATCTGACACCTCTTGTCAGAATAATTCTTGTTGAATGCATGAAATTCGCACAAAGCGATACTGAATTTGACACAACT
AAACCACGTATACGTGGTGCGCCTACCAACGTGTGTTTAACGTATTTACACTTTCCTCCTGCCGGTTTTAGGTAATGCTC
TGCTGCGTCGTCTCGTACGTATCGGAGTGTTGGACGAGTCTCGCATGAAGCTCGATTACGTTCTCGGTCTGCGTATTGAG
GATTTCCTGGAGCGTCGCCTGCAGACCCAGGTCTTCAA
>36f_17a 
---------------------GTTGGCCAAGATCCGCAAAGCTGCCCGTGAGCTGCTGACGCTGGAGGAAAAGGACGAGA
AACGTCTGTTCCAAGGTAAGATAGCGTATCGCATAGTTGTTACATTAGGTTTCTTGTAGAATTCCAAATGATGAATGTTC
TTTATCTGACACCTCTTGTCAGAATAATTCTTGTTGAATGCATGAAATTCGCACAAAGCGATACTGAATTTGACACAACT
AAACCACGTGTACGTGGTGCGCCTACCAACGTGTGTTTAACGTATTTACACTTTCCTCCTGCCGGTTTTAGGTAATGCTC
TGCTGCGTCGTCTCGTACGTATCGGAGTGTTGGACGAGTCTCGCATGAAGCTCGATTACGTTCTCGGTCTGCGTATTGAG
GATTTCCTGGAGCGTCGCCTGCAGACCCAGGTCTTCAA
>36f_17b 
---------------------GTTGGCCAAGATCCGCAAAGCTGCCCGTGAGCTGCTGACGCTGGAGGAAAAGGACGAGA
AACGTCTGTTCCAAGGTAAGATAGCGTATCGCATAGTTGTTACATTAGGTTTCTTGTAGAATTCCAAATGATGAATGTTC
TTTATCTGACACCTCTTGTCAGAATAATTCTTGTTGAATGCATGAAATTCGCACAAAGCGATACTGAATTTGACACAACT
AAACCACGTGTACGTGGTGCGCCTACCAACGTGTGTTTAACGTATTTACACTTTCCTCCTGCCGGTTTTAGGTAATGCTC
TGCTGCGTCGTCTCGTACGTATCGGAGTGTTGGACGAGTCTCGCATGAAGCTCGATTACGTTCTCGGTCTGCGTATTGAG
GATTTCCTGGAGCGTCGCCTGCAGACCCAGGTCTTCAA
>36f_18a 
---------------------GTTGGCCAAGATCCGCAAAGCTGCCCGTGAGCTGCTGACGCTGGAGGAAAAGGACGAGA
AACGTCTGTTCCAAGGTAAGATAGCGTATCGCATAGTTGTTACATTAGGTTTCTTGTAGAATTCCAAATGATGAATGTTC
TTTATCTGACACCTCTTGTCAGAATAATTCTTGTTGAATGCATGAAATTCGCACAAAGCGATACTGAATTTGACACAACT
AAACCACGTGTACGTGGTGCGCCTACCAACGTGTGTTTAACGTATTTACACTTTCCTCCTGCCGGTTTTAGGTAATGCTC
TGCTGCGTCGTCTCGTACGTATCGGAGTGTTGGACGAGTCTCGCATGAAGCTCGATTACGTTCTCGGTCTGCGTATTGAG
GATTTCCTGGAGCGTCGCCTGCAGACCCAGGTCTTCAA
>36f_18b 
---------------------GTTGGCCAAGATCCGCAAAGCTGCCCGTGAGCTGCTGACGCTGGAGGAAAAGGACGAGA
AACGTCTGTTCCAAGGTAAGATAGCGTATCGCATAGTTGTTACATTAGGTTTCTTGTAGAATTCCAAATGATGAATGTTC
TTTATCTGACACCTCTTGTCAGAATAATTCTTGTTGAATGCATGAAATTCGCACAAAGCGATACTGAATTTGACACAACT
AAACCACGTGTACGTGGTGCGCCTACCAACGTGTGTTTAACGTATTTACACTTTCCTCCTGCCGGTTTTAGGTAATGCTC
TGCTGCGTCGTCTCGTACGTATCGGAGTGTTGGACGAGTCTCGCATGAAGCTCGATTACGTTCTCGGTCTGCGTATTGAG
GATTTCCTGGAGCGTCGCCTGCAGACCCAGGTCTTCAA
>36f_19a 
---------------------GTTGGCCAAGATCCGCAAAGCTGCCCGTGAGCTGCTGACGCTGGAGGAAAAGGACGAGA
AACGTCTGTTCCAAGGTAAGATAGCGTATCGCATAGTTGTTACATTAGGTTTCTTGTAGAATTCCAAATGATGAATGTTC
TTTATCTGACACCTCTTGTCAGAATAATTCTTGTTGAATGCATGAAATTCGCACAAAGCGATACTGAATTTGACACAACT
AAACCACGTGTACGTGGTGCGCCTACCAACGTGTGTTTAACGTATTTACACTTTCCTCCTGCCGGTTTTAGGTAATGCTC
TGCTGCGTCGTCTCGTACGTATCGGAGTGTTGGACGAGTCTCGCATGAAGCTCGATTACGTTCTCGGTCTGCGTATTGAG
GATTTCCTGGAGCGTCGCCTGCAGACCCAGG-------
>36f_19b 
---------------------GTTGGCCAAGATCCGCAAAGCTGCCCGTGAGCTGCTGACGCTGGAGGAAAAGGACGAGA
AACGTCTGTTCCAAGGTAAGATAGCGTATCGCATAGTTGTTACATTAGGTTTCTTGTAGAATTCCAAATGATGAATGTTC
TTTATCTGACACCTCTTGTCAGAATAATTCTTGTTGAATGCATGAAATTCGCACAAAGCGATACTGAATTTGACACAACT
AAACCACGTGTACGTGGTGCGCCTACCAACGTGTGTTTAACGTATTTACACTTTCCTCCTGCCGGTTTTAGGTAATGCTC
TGCTGCGTCGTCTCGTACGTATCGGAGTGTTGGACGAGTCTCGCATGAAGCTCGATTACGTTCTCGGTCTGCGTATTGAG
GATTTCCTGGAGCGTCGCCTGCAGACCCAGG-------
>36f_22a 
---------------------GTTGGCCAAGATCCGCAAAGCTGCCCGTGAGCTGCTGACGCTGGAGGAAAAGGACGAGA
AACGTCTGTTCCAAGGTAAGATAGCGTATCGCATAGTTGTTACATTAGGTTTCTTGTAGAATTCCAAATGATGAATGTTC
TTTATCTGACACCTCTTGTCAGAATAATTCTTGTTGAATGCATGAAATTCGCACAAAGCGATACTGAATTTGACACAACT
AAACCACGTGTACGTGGTGCGCCTACCAACGTGTGTTTAACGTATTTACACTTTCCTCCTGCCGGTTTTAGGTAATGCTC
TGCTGCGTCGTCTCGTACGTATCGGAGTGTTGGACGAGTCTCGCATGAAGCTCGATTACGTTCTCGGTCTGCGTATTGAG
GATTTCCTGGAGCGTCGCCTGCAGACCCAGG-------
>36f_22b 
---------------------GTTGGCCAAGATCCGCAAAGCTGCCCGTGAGCTGCTGACGCTGGAGGAAAAGGACGAGA
AACGTCTGTTCCAAGGTAAGATAGCGTATCGCATAGTTGTTACATTAGGTTTCTTGTAGAATTCCAAATGATGAATGTTC
TTTATCTGACACCTCTTGTCAGAATAATTCTTGTTGAATGCATGAAATTCGCACAAAGCGATACTGAATTTGACACAACT
AAACCACGTGTACGTGGTGCGCCTACCAACGTGTGTTTAACGTATTTACACTTTCCTCCTGCCGGTTTTAGGTAATGCTC
TGCTGCGTCGTCTCGTACGTATCGGAGTGTTGGACGAGTCTCGCATGAAGCTCGATTACGTTCTCGGTCTGCGTATTGAG
GATTTCCTGGAGCGTCGCCTGCAGACCCAGG-------
>37f_1a 
---------------------GTTGGCCAAGATCCGCAAAGCTGCCCGTGAGCTGCTGACGCTGGAGGAAAAGGACGAGA
AACGTCTGTTCCAAGGTAAGATAGCGTATCGCATAGTTGTTACATTAGGTTTCTTGTAGAATTCCAAATGATGAATGTTC
TTTATCTGACACCTCTTGTCAGAATAATTCTTGTTGAATGCATGAAATTCGCACAAAGCGATACTGAATTTGACACAACT
AAACCACGTGTACGTGGTGCGCCTACCAACGTGTGTTTAACGTATTTACACTTTCCTCCTGCCGGTTTTAGGTAATGCTC
TGCTGCGTCGTCTCGTACGTATCGGAGTGTTGGACGAGTCTCGCATGAAGCTCGATTACGTTCTCGGTCTGCGTATTGAG
GATTTCCTGGAGCGTCGCCTGCAGACCCAGGTCTTCAA
>37f_1b 
---------------------GTTGGCCAAGATCCGCAAAGCTGCCCGTGAGCTGCTGACGCTGGAGGAAAAGGACGAGA
AACGTCTGTTCCAAGGTAAGATAGCGTATCGCATAGTTGTTACATTAGGTTTCTTGTAGAATTCCAAATGATGAATGTTC
TTTATCTGACACCTCTTGTCAGAATAATTCTTGTTGAATGCATGAAATTCGCACAAAGCGATACTGAATTTGACACAACT
AAACCACGTATACGTGGTGCGCCTACCAACGTGTGTTTAACGTATTTACACTTTCCTCCTGCCGGTTTTAGGTAATGCTC
TGCTGCGTCGTCTCGTACGTATCGGAGTGTTGGACGAGTCTCGCATGAAGCTCGATTACGTTCTCGGTCTGCGTATTGAG
GATTTCCTGGAGCGTCGCCTGCAGACCCAGGTCTTCAA
>37f_3a 
---------------------GTTGGCCAAGATCCGCAAAGCTGCCCGTGAGCTGCTGACGCTGGAGGAAAAGGACGAGA
AACGTCTGTTCCAAGGTAAGATAGCGTATCGCATAGTTGTTACATTAGGTTTCTTGTAGAATTCCAAATGATGAATGTTC
TTTATCTGACACCTCTTGTCAGAATAATTCTTGTTGAATGCATGAAATTCGCACAAAGCGATACTGAATTTGACACAACT
AAACCACGTGTACGTGGTGCGCCTACCAACGTGTGTTTAACGTATTTACACTTTCCTCCTGCCGGTTTTAGGTAATGCTC
TGCTGCGTCGTCTCGTACGTATCGGAGTGTTGGACGAGTCTCGCATGAAGCTCGATTACGTTCTCGGTCTGCGTATTGAG
GATTTCCTGGAGCGTCGCCTGCAGACCCAGGTCTTCAA
>37f_3b 
---------------------GTTGGCCAAGATCCGCAAAGCTGCCCGTGAGCTGCTGACGCTGGAGGAAAAGGACGAGA
AACGTCTGTTCCAAGGTAAGATAGCGTATCGCATAGTTGTTACATTAGGTTTCTTGTAGAATTCCAAATGATGAATGTTC
TTTATCTGACACCTCTTGTCAGAATAATTCTTGTTGAATGCATGAAATTCGCACAAAGCGATACTGAATTTGACACAACT
AAACCACGTGTACGTGGTGCGCCTACCAACGTGTGTTTAACGTATTTACACTTTCCTCCTGCCGGTTTTAGGTAATGCTC
TGCTGCGTCGTCTCGTACGTATCGGAGTGTTGGACGAGTCTCGCATGAAGCTCGATTACGTTCTCGGTCTGCGTATTGAG
GATTTCCTGGAGCGTCGCCTGCAGACCCAGGTCTTCAA
>37f_4a 
---------------------GTTGGCCAAGATCCGCAAAGCTGCCCGTGAGCTGCTGACGCTGGAGGAAAAGGACGAGA
AACGTCTGTTCCAAGGTAAGATAGCGTATCGCATAGTTGTTACATTAGGTTTCTTGTAGAATTCCAAATGATGAATGTTC
TTTATCTGACACCTCTTGTCAGAATAATTCTTGTTGAATGCATGAAATTCGCACAAAGCGATACTGAATTTGACACAACT
AAACCACGTGTACGTGGTGCGCCTACCAACGTGTGTTTAACGTATTTACACTTTCCTCCTGCCGGTTTTAGGTAATGCTC
TGCTGCGTCGTCTCGTACGTATCGGAGTGTTGGACGAGTCTCGCATGAAGCTCGATTACGTTCTCGGTCTGCGTATTGAG
GATTTCCTGGAGCGTCGCCTGCAGACCCAGGTCTTCAA
>37f_4b 
---------------------GTTGGCCAAGATCCGCAAAGCTGCCCGTGAGCTGCTGACGCTGGAGGAAAAGGACGAGA
AACGTCTGTTCCAAGGTAAGATAGCGTATCGCATAGTTGTTACATTAGGTTTCTTGTAGAATTCCAAATGATGAATGTTC
TTTATCTGACACCTCTTGTCAGAATAATTCTTGTTGAATGCATGAAATTCGCACAAAGCGATACTGAATTTGACACAACT
AAACCACGTGTACGTGGTGCGCCTACCAACGTGTGTTTAACGTATTTACACTTTCCTCCTGCCGGTTTTAGGTAATGCTC
TGCTGCGTCGTCTCGTACGTATCGGAGTGTTGGACGAGTCTCGCATGAAGCTCGATTACGTTCTCGGTCTGCGTATTGAG
GATTTCCTGGAGCGTCGCCTGCAGACCCAGGTCTTCAA
>37f_5a 
---------------------GTTGGCCAAGATCCGCAAAGCTGCCCGTGAGCTGCTGACGCTGGAGGAAAAGGACGAGA
AACGTCTGTTCCAAGGTAAGATAGCGTATCGCATAGTTGTTACATTAGGTTTCTTGTAGAATTCCAAATGATGAATGTTC
TTTATCTGACACCTCTTGTCAGAATAATTCTTGTTGAATGCATGAAATTCGCACAAAGCGATACTGAATTTGACACAACT
AAACCACGTGTACGTGGTGCGCCTACCAACGTGTGTTTAACGTATTTACACTTTCCTCCTGCCGGTTTTAGGTAATGCTC
TGCTGCGTCGTCTCGTACGTATCGGAGTGTTGGACGAGTCTCGCATGAAGCTCGATTACGTTCTCGGTCTGCGTATTGAG
GATTTCCTGGAGCGTCGCCTGCAGACCCAGGTCTTCAA
>37f_5b 
---------------------GTTGGCCAAGATCCGCAAAGCTGCCCGTGAGCTGCTGACGCTGGAGGAAAAGGACGAGA
AACGTCTGTTCCAAGGTAAGATAGCGTATCGCATAGTTGTTACATTAGGTTTCTTGTAGAATTCCATATGATGAATGTTC
TTTATCTGACACCTCTTGTCAGAATAATTCTTGTTGAATGCATGAAATTCGCACAAAGCGATACTGAATTTGACACAACT
AAACCACGTGTACGTGGTGCGCCTACCAACGTGTGTTTAACGTATTTACACTTTCCTCCTGCCGGTTTTAGGTAATGCTC
TGCTGCGTCGTCTCGTACGTATCGGAGTGTTGGACGAGTCTCGCATGAAGCTCGATTACGTTCTCGGTCTGCGTATTGAG
GATTTCCTGGAGCGTCGCCTGCAGACCCAGGTCTTCAA
>38f_1a 
---------------------GTTGGCCAAGATCCGCAAAGCTGCCCGTGAGCTGCTGACGCTGGAGGAAAAGGACGAGA
AACGTCTGTTCCAAGGTAAGATAGCGTATCGCATAGTTGTTACATTAGGTTTCTTGTAGAATTCCAAATGATGAATGTTC
TTTATCTGACACCTCTTGTCAGAATAATTCTTGTTGAATGCATGAAATTCGCACAAAGCGATACTGAATTTGACACAACT
AAACCACGTGTACGTGGTGCGCCTACCAACGTGTGTTTAACGTATTTACACTTTCCTCCTGCCGGTTTTAGGTAATGCTC
TGCTGCGTCGTCTCGTACGTATCGGAGTGTTGGACGAGTCTCGCATGAAGCTCGATTACGTTCTCGGTCTGCGTATTGAG
GATTTCCTGGAGCGTCGCCTGCAGACCCAGGTCTTCAA
>38f_1b 
---------------------GTTGGCCAAGATCCGCAAAGCTGCCCGTGAGCTGCTGACGCTGGAGGAAAAGGATGAGA
AACGTCTGTTCCAAGGTAAGATAGCGTATCGCATAGTTGTTACATTAGGTTTCTTGTAGAATTCCAAATGATGAATGTTC
TTTATCTGACACCTCTTGTCAGAATAATTCTTGTTGAATGCATGAAATTCGCACAAAGCGATACTGAATTTGACACAACT
AAACCACGTGTACGTGGTGCGCCTACCAACGTGTGTTTAACGTATTTACACTTTCCTCCTGCCGGTTTTAGGTAATGCTC
TGCTGCGTCGTCTCGTACGTATCGGAGTGTTGGACGAGTCTCGCATGAAGCTCGATTACGTTCTCGGTCTGCGTATTGAG
GATTTCCTGGAGCGTCGCCTGCAGACCCAGGTGTTCAA
>38f_2a 
---------------------GTTGGCCAAGATCCGCAAAGCTGCCCGTGAGCTGCTGACGCTGGAGGAAAAGGACGAGA
AACGTCTGTTCCAAGGTAAGATAGCGTATCGCATAGTTGTTACATTAGGTTTCTTGTAGAATTCCAAATGATGAATGTTC
TTTATCTGACACCTCTTGTCAGAATAATTCTTGTTGAATGCATGAAATTCGCACAAAGCGATACTGAATTTGACACAACT
AAACCACGTGTACGTGGTGCGCCTACCAACGTGTGTTTAACGTATTTACACTTTCCTCCTGCCGGTTTTAGGTAATGCTC
TGCTGCGTCGTCTCGTACGTATCGGAGTGTTGGACGAGTCTCGCATGAAGCTCGATTACGTTCTCGGTCTGCGTATTGAG
GATTTCCTGGAGCGTCGCCTGCAGACCCAGGTCTTCAA
>38f_2b 
---------------------GTTGGCCAAGATCCGCAAAGCTGCCCGTGAGCTGCTGACGCTGGAGGAAAAGGACGAGA
AACGTCTGTTCCAAGGTAAGATAGCGTATCGCATAGTTGTTACATTAGGTTTCTTGTAGAATTCCAAATGATGAATGTTC
TTTATCTGACACCTCTTGTCAGAATAATTCTTGTTGAATGCATGAAATTCGCACAAAGCGATACTGAATTTGACACAACT
AAACCACGTGTACGTGGTGCGCCTACCAACGTGTGTTTAACGTATTTACACTTTCCTCCTGCCGGTTTTAGGTAATGCTC
TGCTGCGTCGTCTCGTACGTATCGGAGTGTTGGACGAGTCTCGCATGAAGCTCGATTACGTTCTCGGTCTGCGTATTGAG
GATTTCCTGGAGCGTCGCCTGCAGACCCAGGTGTTCAA
>38f_3a 
---------------------GTTGGCCAAGATCCGCAAAGCTGCCCGTGAGCTGCTGACGCTGGAGGAAAAGGACGAGA
AACGTCTGTTCCAAGGTAAGATAGCGTATCGCATAGTTGTTACATTAGGTTTCTTGTAGAATTCCAAATGATGAATGTTC
TTTATCTGACACCTCTTGTCAGAATAATTCTTGTTGAATGCATGAAATTCGCACAAAGCGATACTGAATTTGACACAACT
AAACCACGTGTACGTGGTGCGCCTACCAACGTGTGTTTAACGTATTTACACTTTCCTCCTGCCGGTTTTAGGTAATGCTC
TGCTGCGTCGTCTCGTACGTATCGGAGTGTTGGACGAGTCTCGCATGAAGCTCGATTACGTTCTCGGTCTGCGTATTGAG
GATTTCCTGGAGCGTCGCCTGCAGACCCAGGTCTTCAA
>38f_3b 
---------------------GTTGGCCAAGATCCGCAAAGCTGCCCGTGAGCTGCTGACGCTGGAGGAAAAGGACGAGA
AACGTCTGTTCCAAGGTAAGATAGCGTATCGCATAGTTGTTACATTAGGTTTCTTGTAGAATTCCAAATGATGAATGTTC
TTTATCTGACACCTCTTGTCAGAATAATTCTTGTTGAATGCATGAAATTCGCACAAAGCGATACTGAATTTGACACAACT
AAACCACGTGTACGTGGTGCGCCTACCAACGTGTGTTTAACGTATTTACACTTTCCTCCTGCCGGTTTTAGGTAATGCTC
TGCTGCGTCGTCTCGTACGTATCGGAGTGTTGGACGAGTCTCGCATGAAGCTCGATTACGTTCTCGGTCTGCGTATTGAG
GATTTCCTGGAGCGTCGCCTGCAGACCCAGGTGTTCAA
>38f_4a 
---------------------GTTGGCCAAGATCCGCAAAGCTGCCCGTGAGCTGCTGACGCTGGAGGAAAAGGACGAGA
AACGTCTGTTCCAAGGTAAGATAGCGTATCGCATAGTTGTTACATTAGGTTTCTTGTAGAATTCCAAATGATGAATGTTC
TTTATCTGACACCTCTTGTCAGAATAATTCTTGTTGAATGCATGAAATTCGCACAAAGCGATACTGAATTTGACACAACT
AAACCACGTGTACGTGGTGCGCCTACCAACGTGTGTTTAACGTATTTACACTTTCCTCCTGCCGGTTTTAGGTAATGCTC
TGCTGCGTCGTCTCGTACGTATCGGAGTGTTGGACGAGTCTCGCATGAAGCTCGATTACGTTCTCGGTCTGCGTATTGAG
GATTTCCTGGAGCGTCGCCTGCAGACCCAGGTCTTCAA
>38f_4b 
---------------------GTTGGCCAAGATCCGCAAAGCTGCCCGTGAGCTGCTGACGCTGGAGGAAAAGGACGAGA
AACGTCTGTTCCAAGGTAAGATAGCGTATCGCATAGTTGTTACATTAGGTTTCTTGTAGAATTCCAAATGATGAATGTTC
TTTATCTGACACCTCTTGTCAGAATAATTCTTGTTGAATGCATGAAATTCGCACAAAGCGATACTGAATTTGACACAACT
AAACCACGTGTACGTGGTGCGCCTACCAACGTGTGTTTAACGTATTTACACTTTCCTCCTGCCGGTTTTAGGTAATGCTC
TGCTGCGTCGTCTCGTACGTATCGGAGTGTTGGACGAGTCTCGCATGAAGCTCGATTACGTTCTCGGTCTGCGTATTGAG
GATTTCCTGGAGCGTCGCCTGCAGACCCAGGTGTTCAA
>38f_5a 
---------------------GTTGGCCAAGATCCGCAAAGCTGCCCGTGAGCTGCTGACGCTGGAGGAAAAGGACGAGA
AACGTCTGTTCCAAGGTAAGATAGCGTATCGCATAGTTGTTACATTAGGTTTCTTGTAGAATTCCAAATGATGAATGTTC
TTTATCTGACACCTCTTGTCAGAATAATTCTTGTTGAATGCATGAAATTCGCACAAAGCGATACTGAATTTGACACAACT
AAACCACGTGTACGTGGTGCGCCTACCAACGTGTGTTTAACGTATTTACACTTTCCTCCTGCCGGTTTTAGGTAATGCTC
TGCTGCGTCGTCTCGTACGTATCGGAGTGTTGGACGAGTCTCGCATGAAGCTCGATTACGTTCTCGGTCTGCGTATTGAG
GATTTCCTGGAGCGTCGCCTGCAGACCCAGGTCTTCAA
>38f_5b 
---------------------GTTGGCCAAGATCCGCAAAGCTGCCCGTGAGCTGCTGACGCTGGAGGAAAAGGACGAGA
AACGTCTGTTCCAAGGTAAGATAGCGTATCGCATAGTTGTTACATTAGGTTTCTTGTAGAATTCCAAATGATGAATGTTC
TTTATCTGACACCTCTTGTCAGAATAATTCTTGTTGAATGCATGAAATTCGCACAAAGCGATACTGAATTTGACACAACT
AAACCACGTGTACGTGGTGCGCCTACCAACGTGTGTTTAACGTATTTACACTTTCCTCCTGCCGGTTTTAGGTAATGCTC
TGCTGCGTCGTCTCGTACGTATCGGAGTGTTGGACGAGTCTCGCATGAAGCTCGATTACGTTCTCGGTCTGCGTATTGAG
GATTTCCTGGAGCGTCGCCTGCAGACCCAGGTGTTCAA
>38f_6a 
---------------------GTTGGCCAAGATCCGCAAAGCTGCCCGTGAGCTGCTGACGCTGGAGGAAAAGGACGAGA
AACGTCTGTTCCAAGGTAAGATAGCGTATCGCATAGTTGTTACATTAGGTTTCTTGTAGAATTCCAAATGATGAATGTTC
TTTATCTGACACCTCTTGTCAGAATAATTCTTGTTGAATGCATGAAATTCGCACAAAGCGATACTGAATTTGACACAACT
AAACCACGTGTACGTGGTGCGCCTACCAACGTGTGTTTAACGTATTTACACTTTCCTCCTGCCGGTTTTAGGTAATGCTC
TGCTGCGTCGTCTCGTACGTATCGGAGTGTTGGACGAGTCTCGCATGAAGCTCGATTACGTTCTCGGTCTGCGTATTGAG
GATTTCCTGGAGCGTCGCCTGCAGACCCAGGTCTTCAA
>38f_6b 
---------------------GTTGGCCAAGATCCGCAAAGCTGCCCGTGAGCTGCTGACGCTGGAGGAAAAGGACGAGA
AACGTCTGTTCCAAGGTAAGATAGCGTATCGCATAGTTGTTACATTAGGTTTCTTGTAGAATTCCAAATGATGAATGTTC
TTTATCTGACACCTCTTGTCAGAATAATTCTTGTTGAATGCATGAAATTCGCACAAAGCGATACTGAATTTGACACAACT
AAACCACGTGTACGTGGTGCGCCTACCAACGTGTGTTTAACGTATTTACACTTTCCTCCTGTCGGTTTTAGGTAATGCTC
TGCTGCGTCGTCTCGTACGTATCGGAGTGTTGGACGAGTCTCGCATGAAGCTCGATTACGTTCTCGGTCTGCGTATTGAG
GATTTCCTGGAGCGTCGCCTGCAGACCCAGGTGTTCAA
>38f_7a 
---------------------GTTGGCCAAGATCCGCAAAGCTGCCCGTGAGCTGCTGACGCTGGAGGAAAAGGACGAGA
AACGTCTGTTCCAAGGTAAGATAGCGTATCGCATAGTTGTTACATTAGGTTTCTTGTAGAATTCCATATGATGAATGTTC
TTTATCTGACACCTCTTGTCAGAATAATTCTTGTTGAATGCATGAAATTCGCACAAAGCGATACTGAATTTGACACAACT
AAACCACGTGTACGTGGTGCGCCTACCAACGTGTGTTTAACGTATTTACACTTTCCTCCTGCCGGTTTTAGGTAATGCTC
TGCTGCGTCGTCTCGTACGTATCGGAGTGTTGGACGAGTCTCGCATGAAGCTCGATTACGTTCTCGGTCTGCGTATTGAG
GATTTCCTGGAGCGTCGCCTGCAGACCCAGGTCTTCAA
>38f_7b 
---------------------GTTGGCCAAGATCCGCAAAGCTGCCCGTGAGCTGCTGACGCTGGAGGAAAAGGACGAGA
AACGTCTGTTCCAAGGTAAGATAGCGTATCGCATAGTTGTTACATTAGGTTTCTTGTAGAATTCCATATGATGAATGTTC
TTTATCTGACACCTCTTGTCAGAATAATTCTTGTTGAATGCATGAAATTCGCACAAAGCGATACTGAATTTGACACAACT
AAACCACGTGTACGTGGTGCGCCTACCAACGTGTGTTTAACGTATTTACACTTTCCTCCTGCCGGTTTTAGGTAATGCTC
TGCTGCGTCGTCTCGTACGTATCGGAGTGTTGGACGAGTCTCGCATGAAGCTCGATTACGTTCTCGGTCTGCGTATTGAG
GATTTCCTGGAGCGTCGCCTGCAGACCCAGGTGTTCAA
>38f_8a 
---------------------GTTGGCCAAGATCCGCAAAGCTGCCCGTGAGCTGCTGACGCTGGAGGAAAAGGACGAGA
AACGTCTGTTCCAAGGTAAGATAGCGTATCGCATAGTTGTTACATTAGGTTTCTTGTAGAATTCCAAATGATGAATGTTC
TTTATCTGACACCTCTTGTCAGAATAATTCTTGTTGAATGCATGAAATTCGCACAAAGCGATACTGAATTTGACACAACT
AAACCACGTGTACGTGGTGCGCCTACCAACGTGTGTTTAACGTATTTACACTTTCCTCCTGCCGGTTTTAGGTAATGCTC
TGCTGCGTCGTCTCGTACGTATCGGAGTGTTGGACGAGTCTCGCATGAAGCTCGATTACGTTCTCGGTCTGCGTATTGAG
GATTTCCTGGAGCGTCGCCTGCAGACCCAGGTCTTCAA
>38f_8b 
---------------------GTTGGCCAAGATCCGCAAAGCTGCCCGTGAGCTGCTGACGCTGGAGGAAAAGGACGAGA
AACGTCTGTTCCAAGGTAAGATAGCGTATCGCATAGTTGTTACATTAGGTTTCTTGTAGAATTCCAGATGATGAATGTTC
TTTATCTGACACCTCTTGTCAGAATAATTCTTGTTGAATGCATGAAATTCGCACAAAGCGATACTGAATTTGACACAACT
AAACCACGTGTACGTGGTGCGCCTACCAACGTGTGTTTAACGTATTTACACTTTCCTCCTGCCGGTTTTAGGTAATGCTC
TGCTGCGTCGTCTCGTACGTATCGGAGTGTTGGACGAGTCTCGCATGAAGCTCGATTACGTTCTCGGTCTGCGTATTGAG
GATTTCCTGGAGCGTCGCCTGCAGACCCAGGTGTTCAA
>38f_9a 
---------------------GTTGGCCAAGATCCGCAAAGCTGCCCGTGAGCTGCTGACGCTGGAGGAAAAGGACGAGA
AACGTCTGTTCCAAGGTAAGATAGCGTATCGCATAGTTGTTACATTAGGTTTCTTGTAGAATTCCAAATGATGAATGTTC
TTTATCTGACACCTCTTGTCAGAATAATTCTTGTTGAATGCATGAAATTCGCACAAAGCGATACTGAATTTGACACAACT
AAACCACGTGTACGTGGTGCGCCTACCAACGTGTGTTTAACGTATTTACACTTTCCTCCTGCCGGTTTTAGGTAATGCTC
TGCTGCGTCGTCTCGTACGTATCGGAGTGTTGGACGAGTCTCGCATGAAGCTCGATTACGTTCTCGGTCTGCGTATTGAG
GATTTCCTGGAGCGTCGCCTGCAGACCCAGGTCTTCAA
>38f_9b 
---------------------GTTGGCCAAGATCCGCAAAGCTGCCCGTGAGCTGCTGACGCTGGAGGAAAAGGACGAGA
AACGTCTGTTCCAAGGTAAGATAGCGTATCGCATAGTTGTTACATTAGGTTTCTTGTAGAATTCCAAATGATGAATGTTC
TTTATCTGACACCTCTTGTCAGAATAATTCTTGTTGAATGCATGAAATTCGCACAAAGCGATACTGAATTTGACACAACT
AAACCACGTGTACGTGGTGCGCCTACCAACGTGTGTTTAACGTATTTACACTTTCCTCCTGCCGGTTTTAGGTAATGCTC
TGCTGCGTCGTCTCGTACGTATCGGAGTGTTGGACGAGTCTCGCATGAAGCTCGATTACGTTCTCGGTCTGCGTATTGAG
GATTTCCTGGAGCGTCGCCTGCAGACCCAGGTGTTCAA
>38f_10a 
---------------------GTTGGCCAAGATCCGCAAAGCTGCCCGTGAGCTGCTGACGCTGGAGGAAAAGGACGAGA
AACGTCTGTTCCAAGGTAAGATAGCGTATCGCATAGTTGTTACATTAGGTTTCTTGTAGAATTCCAAATGATGAATGTTC
TTTATCTGACACCTCTTGTCAGAATAATTCTTGTTGAATGCATGAAATTCGCACAAAGCGATACTGAATTTGACACAACT
AAACCACGTGTACGTGGTGCGCCTACCAACGTGTGTTTAACGTATTTACACTTTCCTCCTGCCGGTTTTAGGTAATGCTC
TGCTGCGTCGTCTCGTACGTATCGGAGTGTTGGACGAGTCTCGCATGAAGCTCGATTACGTTCTCGGTCTGCGTATTGAG
GATTTCCTGGAGCGTCGCCTGCAGACCCAGGTCTTCAA
>38f_10b 
---------------------GTTGGCCAAGATCCGCAAAGCTGCCCGTGAGCTGCTGACGCTGGAGGAAAAGGACGAGA
AACGTCTGTTCCAAGGTAAGATAGCGTATCGCATAGTTGTTACATTAGGTTTCTTGTAGAATTCCAAATGATGAATGTTC
TTTATCTGACACCTCTTGTCAGAATAATTCTTGTTGAATGCATGAAATTCGCACAAAGCGATACTGAATTTGACACAACT
AAACCACGTGTACGTGGTGCGCCTACCAACGTGTGTTTAACGTATTTACACTTTCCTCCTGCCGGTTTTAGGTAATGCTC
TGCTGCGTCGTCTCGTACGTATCGGAGTGTTGGACGAGTCTCGCATGAAGCTCGATTACGTTCTCGGTCTGCGTATTGAG
GATTTCCTGGAGCGTCGCCTGCAGACCCAGGTGTTCAA
>38f_11a 
---------------------GTTGGCCAAGATCCGCAAAGCTGCCCGTGAGCTGCTGACGCTGGAGGAAAAGGACGAGA
AACGTCTGTTCCAAGGTAAGATAGCGTATCGCATAGTTGTTACATTAGGTTTCTTGTAGAATTCCAAATGATGAATGTTC
TTTATCTGACACCTCTTGTCAGAATAATTCTTGTTGAATGCATGAAATTCGCACAAAGCGATACTGAATTTGACACAACT
AAACCACGTGTACGTGGTGCGCCTACCAACGTGTGTTTAACGTATTTACACTTTCCTCCTGCCGGTTTTAGGTAATGCTC
TGCTGCGTCGTCTCGTACGTATCGGAGTGTTGGACGAGTCTCGCATGAAGCTCGATTACGTTCTCGGTCTGCGTATTGAG
GATTTCCTGGAGCGTCGCCTGCAGACCCAGGTCTTCAA
>38f_11b 
---------------------GTTGGCCAAGATCCGCAAAGCTGCCCGTGAGCTGCTGACGCTGGAGGAAAAGGACGAGA
AACGTCTGTTCCAAGGTAAGATAGCGTATCGCATAGTTGTTACATTAGGTTTCTTGTAGAATTCCAAATGATGAATGTTC
TTTATCTGACACCTCTTGTCAGAATAATTCTTGTTGAATGCATGAAATTCGCACAAAGCGATACTGAATTTGACACAACT
AAACCACGTGTACGTGGTGCGCCTACCAACGTGTGTTTAACGTATTTACACTTTCCTCCTGCCGGTTTTAGGTAATGCTC
TGCTGCGTCGTCTCGTACGTATCGGAGTGTTGGACGAGTCTCGCATGAAGCTCGATTACGTTCTCGGTCTGCGTATTGAG
GATTTCCTGGAGCGTCGCCTGCAGACCCAGGTGTTCAA
>38f_12a 
---------------------GTTGGCCAAGATCCGCAAAGCTGCCCGTGAGCTGCTGACGCTGGAGGAAAAGGACGAGA
AACGTCTGTTCCAAGGTAAGATAGCGTATCGCATAGTTGTTACATTAGGTTTCTTGTAGAATTCCAAATGATGAATGTTC
TTTATCTGACACCTCTTGTCAGAATAATTCTTGTTGAATGCATGAAATTCGCACAAAGCGATACTGAATTTGACACAACT
AAACCACGTGTACGTGGTGCGCCTACCAACGTGTGTTTAACGTATTTACACTTTCCTCCTGCCGGTTTTAGGTAATGCTC
TGCTGCGTCGTCTCGTACGTATCGGAGTGTTGGACGAGTCTCGCATGAAGCTCGATTACGTTCTCGGTCTGCGTATTGAG
GATTTCCTGGAGCGTCGCCTGCAGACCCAGGTCTTCAA
>38f_12b 
---------------------GTTGGCCAAGATCCGCAAAGCTGCCCGTGAGCTGCTGACGCTGGAGGAAAAGGACGAGA
AACGTCTGTTCCAAGGTAAGATAGCGTATCGCATAGTTGTTACATTAGGTTTCTTGTAGAATTCCAAATGATGAATGTTC
TTTATCTGACACCTCTTGTCAGAATAATTCTTGTTGAATGCATGAAATTCGCACAAAGCGATACTGAATTTGACACAATT
AAACCACGTGTACGTGGTGCGCCTACCAACGTGTGTTTAACGTATTTACACTTTCCTCCTGCCGGTTTTAGGTAATGCTC
TGCTGCGTCGTCTCGTACGTATCGGAGTGTTGGACGAGTCTCGCATGAAGCTCGATTACGTTCTCGGTCTGCGTATTGAG
GATTTCCTGGAGCGTCGCCTGCAGACCCAGGTGTTCAA
>38f_13a 
---------------------GTTGGCCAAGATCCGCAAAGCTGCCCGTGAGCTGCTGACGCTGGAGGAAAAGGACGAGA
AACGTCTGTTCCAAGGTAAGATAGCGTATCGCATAGTTGTTACATTAGGTTTCTTGTAGAATTCCAAATGATGAATGTTC
TTTATCTGACACCTCTTGTCAGAATAATTCTTGTTGAATGCATGAAATTCGCACAAAGCGATACTGAATTTGACACAACT
AAACCACGTGTACGTGGTGCGCCTACCAACGTGTGTTTAACGTATTTACACTTTCCTCCTGCCGGTTTTAGGTAATGCTC
TGCTGCGTCGTCTCGTACGTATCGGAGTGTTGGACGAGTCTCGCATGAAGCTCGATTACGTTCTCGGTCTGCGTATTGAG
GATTTCCTGGAGCGTCGCCTGCAGACCCAGGTCTTCAA
>38f_13b 
---------------------GTTGGCCAAGATCCGCAAAGCTGCCCGTGAGCTGCTGACGCTGGAGGAAAAGGATGAGA
AACGTCTGTTCCAAGGTAAGATAGCGTATCGCATAGTTGTTACATTAGGTTTCTTGTAGAATTCCAAATGATGAATGTTC
TTTATCTGACACCTCTTGTCAGAATAATTCTTGTTGAATGCATGAAATTCGCACAAAGCGATACTGAATTTGACACAACT
AAACCACGTGTACGTGGTGCGCCTACCAACGTGTGTTTAACGTATTTACACTTTCCTCCTGCCGGTTTTAGGTAATGCTC
TGCTGCGTCGTCTCGTACGTATCGGAGTGTTGGACGAGTCTCGCATGAAGCTCGATTACGTTCTCGGTCTGCGTATTGAG
GATTTCCTGGAGCGTCGCCTGCAGACCCAGGTGTTCAA
>38f_14a 
---------------------GTTGGCCAAGATCCGCAAAGCTGCCCGTGAGCTGCTGACGCTGGAGGAAAAGGACGAGA
AACGTCTGTTCCAAGGTAAGATAGCGTATCGCATAGTTGTTACATTAGGTTTCTTGTAGAATTCCAAATGATGAATGTTC
TTTATCTGACACCTCTTGTCAGAATAATTCTTGTTGAATGCATGAAATTCGCACAAAGCGATACTGAATTTGACACAACT
AAACCACGTGTACGTGGTGCGCCTACCAACGTGTGTTTAACGTATTTACACTTTCCTCCTGCCGGTTTTAGGTAATGCTC
TGCTGCGTCGTCTCGTACGTATCGGAGTGTTGGACGAGTCTCGCATGAAGCTCGATTACGTTCTCGGTCTGCGTATTGAG
GATTTCCTGGAGCGTCGCCTGCAGACCCAGGTCTTCAA
>38f_14b 
---------------------GTTGGCCAAGATCCGCAAAGCTGCCCGTGAGCTGCTGACGCTGGAGGAAAAGGACGAGA
AACGTCTGTTCCAAGGTAAGATAGCGTATCGCATAGTTGTTACATTAGGTTTCTTGTAGAATTCCAAATGATGAATGTTC
TTTATCTGACACCTCTTGTCAGAATAATTCTTGTTGAATGCATGAAATTCGCACAAAGCGATACTGAATTTGACACAACT
AAACCACGTGTACGTGGTGCGCCTACCAACGTGTGTTTAACGTATTTACACTTTCCTCCTGCCGGTTTTAGGTAATGCTC
TGCTGCGTCGTCTCGTACGTATCGGAGTGTTGGACGAGTCTCGCATGAAGCTCGATTACGTTCTCGGTCTGCGTATTGAG
GATTTCCTGGAGCGTCGCCTGCAGACCCAGGTGTTCAA
>38f_15a 
---------------------GTTGGCCAAGATCCGCAAAGCTGCCCGTGAGCTGCTGACGCTGGAGGAAAAGGACGAGA
AACGTCTGTTCCAAGGTAAGATAGCGTATCGCATAGTTGTTACATTAGGTTTCTTGTAGAATTCCAAATGATGAATGTTC
TTTATCTGACACCTCTTGTCAGAATAATTCTTGTTGAATGCATGAAATTCGCACAAAGCGATACTGAATTTGACACAACT
AAACCACGTGTACGTGGTGCGCCTACCAACGTGTGTTTAACGTATTTACACTTTCCTCCTGCCGGTTTTAGGTAATGCTC
TGCTGCGTCGTCTCGTACGTATCGGAGTGTTGGACGAGTCTCGCATGAAGCTCGATTACGTTCTCGGTCTGCGTATTGAG
GATTTCCTGGAGCGTCGCCTGCAGACCCAGGTCTTCAA
>38f_15b 
---------------------GTTGGCCAAGATCCGCAAAGCTGCCCGTGAGCTGCTGACGCTGGAGGAAAAGGACGAGA
AACGTCTGTTCCAAGGTAAGATAGCGTATCGCATAGTTGTTACATTAGGTTTCTTGTAGAATTCCAAATGATGAATGTTC
TTTATCTGACACCTCTTGTCAGAATAATTCTTGTTGAATGCATGAAATTCGCACAAAGCGATACTGAATTTGACACAACT
AAACCACGTGTACGTGGTGCGCCTACCAACGTGTGTTTAACGTATTTACACTTTCCTCCTGCCGGTTTTAGGTAATGCTC
TGCTGCGTCGTCTCGTACGTATCGGAGTGTTGGACGAGTCTCGCATGAAGCTCGATTACGTTCTCGGTCTGCGTATTGAG
GATTTCCTGGAGCGTCGCCTGCAGACCCAGGTGTTCAA
>38f_16a 
---------------------GTTGGCCAAGATCCGCAAAGCTGCCCGTGAGCTGCTGACGCTGGAGGAAAAGGACGAGA
AACGTCTGTTCCAAGGTAAGATAGCGTATCGCATAGTTGTTACATTAGGTTTCTTGTAGAATTCCAAATGATGAATGTTC
TTTATCTGACACCTCTTGTCAGAATAATTCTTGTTGAATGCATGAAATTCGCACAAAGCGATACTGAATTTGACACAACT
AAACCACGTGTACGTGGTGCGCCTACCAACGTGTGTTTAACGTATTTACACTTTCCTCCTGCCGGTTTTAGGTAATGCTC
TGCTGCGTCGTCTCGTACGTATCGGAGTGTTGGACGAGTCTCGCATGAAGCTCGATTACGTTCTCGGTCTGCGTATTGAG
GATTTCCTGGAGCGTCGCCTGCAGACCCAGGTCTTCAA
>38f_16b 
---------------------GTTGGCCAAGATCCGCAAAGCTGCCCGTGAGCTGCTGACGCTGGAGGAAAAGGACGAGA
AACGTCTGTTCCAAGGTAAGATAGCGTATCGCATAGTTGTTACATTAGGTTTCTTGTAGAATTCCAAATGATGAATGTTC
TTTATCTGACACCTCTTGTCAGAATAATTCTTGTTGAATGCATGAAATTCGCACAAAGCGATACTGAATTTGACACAACT
AAACCACGTGTACGTGGTGCGCCTACCAACGTGTGTTTAACGTATTTACACTTTCCTCCTGCCGGTTTTAGGTAATGCTC
TGCTGCGTCGTCTCGTACGTATCGGAGTGTTGGACGAGTCTCGCATGAAGCTCGATTACGTTCTCGGTCTGCGTATTGAG
GATTTCCTGGAGCGTCGCCTGCAGACCCAGGTGTTCAA
>38f_17a 
---------------------GTTGGCCAAGATCCGCAAAGCTGCCCGTGAGCTGCTGACGCTGGAGGAAAAGGACGAGA
AACGTCTGTTCCAAGGTAAGATAGCGTATCGCATAGTTGTTACATTAGGTTTCTTGTAGAATTCCAAATGATGAATGTTC
TTTATCTGACACCTCTTGTCAGAATAATTCTTGTTGAATGCATGAAATTCGCACAAAGCGATACTGAATTTGACACAACT
AAACCACGTGTACGTGGTGCGCCTACCAACGTGTGTTTAACGTATTTACACTTTCCTCCTGCCGGTTTTAGGTAATGCTC
TGCTGCGTCGTCTCGTACGTATCGGAGTGTTGGACGAGTCTCGCATGAAGCTCGATTACGTTCTCGGTCTGCGTATTGAG
GATTTCCTGGAGCGTCGCCTGCAGACCCAGGTCTTCAA
>38f_17b 
---------------------GTTGGCCAAGATCCGCAAAGCTGCCCGTGAGCTGCTGACGCTGGAGGAAAAGGACGAGA
AACGTCTGTTCCAAGGTAAGATAGCGTATCGCATAGTTGTTACATTAGGTTTCTTGTAGAATTCCAAATGATGAATGTTC
TTTATCTGACACCTCTTGTCAGAATAATTCTTGTTGAATGCATGAAATTCGCACAAAGCGATACTGAATTTGACACAACT
AAACCACGTGTACGTGGTGCGCCTACCAACGTGTGTTTAACGTATTTACACTTTCCTCCTGCCGGTTTTAGGTAATGCTC
TGCTGCGTCGTCTCGTACGTATCGGAGTGTTGGACGAGTCTCGCATGAAGCTCGATTACGTTCTCGGTCTGCGTATTGAG
GATTTCCTGGAGCGTCGCCTGCAGACCCAGGTGTTCAA
>38f_18a 
---------------------GTTGGCCAAGATCCGCAAAGCTGCCCGTGAGCTGCTGACGCTGGAGGAAAAGGACGAGA
AACGTCTGTTCCAAGGTAAGATAGCGTATCGCATAGTTGTTACATTAGGTTTCTTGTAGAATTCCAAATGATGAATGTTC
TTTATCTGACACCTCTTGTCAGAATAATTCTTGTTGAATGCATGAAATTCGCACAAAGCGATACTGAATTTGACACAACT
AAACCACGTGTACGTGGTGCGCCTACCAACGTGTGTTTAACGTATTTACACTTTCCTCCTGCCGGTTTTAGGTAATGCTC
TGCTGCGTCGTCTCGTACGTATCGGAGTGTTGGACGAGTCTCGCATGAAGCTCGATTACGTTCTCGGTCTGCGTATTGAG
GATTTCCTGGAGCGTCGCCTGCAGACCCAGGTCTTCAA
>38f_18b 
---------------------GTTGGCCAAGATCCGCAAAGCTGCCCGTGAGCTGCTGACGCTGGAGGAAAAGGATGAGA
AACGTCTGTTCCAAGGTAAGATAGCGTATCGCATAGTTGTTACATTAGGTTTCTTGTAGAATTCCAAATGATGAATGTTC
TTTATCTGACACCTCTTGTCAGAATAATTCTTGTTGAATGCATGAAATTCGCACAAAGCGATACTGAATTTGACACAACT
AAACCACGTGTACGTGGTGCGCCTACCAACGTGTGTTTAACGTATTTACACTTTCCTCCTGCCGGTTTTAGGTAATGCTC
TGCTGCGTCGTCTCGTACGTATCGGAGTGTTGGACGAGTCTCGCATGAAGCTCGATTACGTTCTCGGTCTGCGTATTGAG
GATTTCCTGGAGCGTCGCCTGCAGACCCAGGTGTTCAA
>38f_19a 
---------------------GTTGGCCAAGATCCGCAAAGCTGCCCGTGAGCTGCTGACGCTGGAGGAAAAGGACGAGA
AACGTCTGTTCCAAGGTAAGATAGCGTATCGCATAGTTGTTACATTAGGTTTCTTGTAGAATTCCAAATGATGAATGTTC
TTTATCTGACACCTCTTGTCAGAATAATTCTTGTTGAATGCATGAAATTCGCACAAAGCGATACTGAATTTGACACAACT
AAACCACGTGTACGTGGTGCGCCTACCAACGTGTGTTTAACGTATTTACACTTTCCTCCTGCCGGTTTTAGGTAATGCTC
TGCTGCGTCGTCTCGTACGTATCGGAGTGTTGGACGAGTCTCGCATGAAGCTCGATTACGTTCTCGGTCTGCGTATTGAG
GATTTCCTGGAGCGTCGCCTGCAGACCCAGGTCTTCAA
>38f_19b 
---------------------GTTGGCCAAGATCCGCAAAGCTGCCCGTGAGCTGCTGACGCTGGAGGAAAAGGACGAGA
AACGTCTGTTCCAAGGTAAGATAGCGTATCGCATAGTTGTTACATTAGGTTTCTTGTAGAATTCCAAATGATGAATGTTC
TTTATCTGACACCTCTTGTCAGAATAATTCTTGTTGAATGCATGAAATTCGCACAAAGCGATACTGAATTTGACACAACT
AAACCACGTGTACGTGGTGCGCCTACCAACGTGTGTTTAACGTATTTACACTTTCCTCCTGCCGGTTTTAGGTAATGCTC
TGCTGCGTCGTCTCGTACGTATCGGAGTGTTGGACGAGTCTCGCATGAAGCTCGATTACGTTCTCGGTCTGCGTATTGAG
GATTTCCTGGAGCGTCGCCTGCAGACCCAGGTGTTCAA
>38f_20a 
---------------------GTTGGCCAAGATCCGCAAAGCTGCCCGTGAGCTGCTGACGCTGGAGGAAAAGGACGAGA
AACGTCTGTTCCAAGGTAAGATAGCGTATCGCATAGTTGTTACATTAGGTTTCTTGTAGAATTCCAAATGATGAATGTTC
TTTATCTGACACCTCTTGTCAGAATAATTCTTGTTGAATGCATGAAATTCGCACAAAGCGATACTGAATTTGACACAACT
AAACCACGTGTACGTGGTGCGCCTACCAACGTGTGTTTAACGTATTTACACTTTCCTCCTGCCGGTTTTAGGTAATGCTC
TGCTGCGTCGTCTCGTACGTATCGGAGTGTTGGACGAGTCTCGCATGAAGCTCGATTACGTTCTCGGTCTGCGTATTGAG
GATTTCCTGGAGCGTCGCCTGCAGACCCAGGTCTTCAA
>38f_20b 
---------------------GTTGGCCAAGATCCGCAAAGCTGCCCGTGAGCTGCTGACGCTGGAGGAAAAGGACGAGA
AACGTCTGTTCCAAGGTAAGATAGCGTATCGCATAGTTGTTACATTAGGTTTCTTGTAGAATTCCAAATGATGAATGTTC
TTTATCTGACACCTCTTGTCAGAATAATTCTTGTTGAATGCATGAAATTCGCACAAAGCGATACTGAATTTGACACAACT
AAACCACGTGTACGTGGTGCGCCTACCAACGTGTGTTTAACGTATTTACACTTTCCTCCTGCCGGTTTTAGGTAATGCTC
TGCTGCGTCGTCTCGTACGTATCGGAGTGTTGGACGAGTCTCGCATGAAGCTCGATTACGTTCTCGGTCTGCGTATTGAG
GATTTCCTGGAGCGTCGCCTGCAGACCCAGGTGTTCAA
>40f_1a 
---------------------GTTGGCCAAGATCCGCAAAGCTGCCCGTGAGCTGCTGACGCTGGAGGAAAAGGACGAGA
AACGTCTGTTCCAAGGTAAGATAGCGTATCGCATAGTTGTTACATTAGGTTTCTTGTAGAATTCCAAATGATGAATGTTC
TTTATCTGACACCTCTTGTCAGAATAATTCTTGTTGAATGCATGAAATTCGCACAAAGCGATACTGAATTTGACACAACT
AAACCACGTGTACGTGGTGCGCCTACCAACGTGTGTTTAACGTATTTACACTTTCCTCCTGCCGGTTTTAGGTAATGCTC
TGCTGCGTCGTCTCGTACGTATCGGAGTGTTGGACGAGTCTCGCATGAAGCTCGATTACGTTCTCGGTCTGCGTATTGAG
GATTTCCTGGAGCGTCGCCTGCAGACCCAGGTCTTCAA
>40f_1b 
---------------------GTTGGCCAAGATCCGCAAAGCTGCCCGTGAGCTGCTGACGCTGGAGGAAAAGGACGAGA
AACGTCTGTTCCAAGGTAAGATAGCGTATCGCATAGTTGTTACATTAGGTTTCTTGTAGAATTCCAAATGATGAATGTTC
TTTATCTGACACCTCTTGTCAGAATAATTCTTGTTGAATGCATGAAATTCGCACAAAGCGATACTGAATTTGACACAACT
AAACCACGTGTACGTGGTGCGCCTACCAACGTGTGTTTAACGTATTTACACTTTCCTCCTGCCGGTTTTAGGTAATGCTC
TGCTGCGTCGTCTCGTACGTATCGGAGTGTTGGACGAGTCTCGCATGAAGCTCGATTACGTTCTCGGTCTGCGTATTGAG
GATTTCCTGGAGCGTCGCCTGCAGACCCAGGTCTTCAA
>40f_2a 
---------------------GTTGGCCAAGATCCGCAAAGCTGCCCGTGAGCTGCTGACGCTGGAGGAAAAGGACGAGA
AACGTCTGTTCCAAGGTAAGATAGCGTATCGCATAGTTGTTACATTAGGTTTCTTGTAGAATTCCAAATGATGAATGTTC
TTTATCTGACACCTCTTGTCAGAATAATTCTTGTTGAATGCATGAAATTCGCACAAAGCGATACTGAATTTGACACAACT
AAACCACGTGTACGTGGTGCGCCTACCAACGTGTGTTTAACGTATTTACACTTTCCTCCTGCCGGTTTTAGGTAATGCTC
TGCTGCGTCGTCTCGTACGTATCGGAGTGTTGGACGAGTCTCGCATGAAGCTCGATTACGTTCTCGGTCTGCGTATTGAG
GATTTCCTGGAGCGTCGCCTGCAGACCCAGGTCTTCAA
>40f_2b 
---------------------GTTGGCCAAGATCCGCAAAGCTGCCCGTGAGCTGCTGACGCTGGAGGAAAAGGACGAGA
AACGTCTGTTCCAAGGTAAGATAGCGTATCGCATAGTTGTTACATTAGGTTTCTTGTAGAATTCCAAATGATGAATGTTC
TTTATCTGACACCTCTTGTCAGAATAATTCTTGTTGAATGCATGAAATTCGCACAAAGCGATACTGAATTTGACACAACT
AAACCACGTGTACGTGGTGCGCCTACCAACGTGTGTTTAACGTATTTACACTTTCCTCCTGCCGGTTTTAGGTAATGCTC
TGCTGCGTCGTCTCGTACGTATCGGAGTGTTGGACGAGTCTCGCATGAAGCTCGATTACGTTCTCGGTCTGCGTATTGAG
GATTTCCTGGAGCGTCGCCTGCAGACCCAGGTCTTCAA
>40f_3a 
---------------------GTTGGCCAAGATCCGCAAAGCTGCCCGTGAGCTGCTGACGCTGGAGGAAAAGGACGAGA
AACGTCTGTTCCAAGGTAAGATAGCGTATCGCATAGTTGTTACATTAGGTTTCTTGTAGAATTCCAAATGATGAATGTTC
TTTATCTGACACCTCTTGTCAGAATAATTCTTGTTGAATGCATGAAATTCGCACAAAGCGATACTGAATTTGACACAACT
AAACCACGTGTACGTAGTGCGCCTACCAACGTGTGTTTAACGTATTTACACTTTCCTCCTGCCGGTTTTAGGTAATGCTC
TGCTGCGTCGTCTCGTACGTATCGGAGTGTTGGACGAGTCTCGCATGAAGCTCGATTACGTTCTCGGTCTGCGTATTGAG
GATTTCCTGGAGCGTCGCCTGCAGACCCAGGTCTTCAA
>40f_3b 
---------------------GTTGGCCAAGATCCGCAAAGCTGCCCGTGAGCTGCTGACGCTGGAGGAAAAGGACGAGA
AACGTCTGTTCCAAGGTAAGATAGCGTATCGCATAGTTGTTACATTAGGTTTCTTGTAGAATTCCAAATGATGAATGTTC
TTTATCTGACACCTCTTGTCAGAATAATTCTTGTTGAATGCATGAAATTCGCACAAAGCGATACTGAATTTGACACAACT
AAACCACGTGTACGTGGTGCGCCTACCAACGTGTGTTTAACGTATTTACACTTTCCTCCTGCCGGTTTTAGGTAATGCTC
TGCTGCGTCGTCTCGTACGTATCGGAGTGTTGGACGAGTCTCGCATGAAGCTCGATTACGTTCTCGGTCTGCGTATTGAG
GATTTCCTGGAGCGTCGCCTGCAGACCCAGGTCTTCAA
>40f_4a 
---------------------GTTGGCCAAGATCCGCAAAGCTGCCCGTGAGCTGCTGACGCTGGAGGAAAAGGACGAGA
AACGTCTGTTCCAAGGTAAGATAGCGTATCGCATAGTTGTTACATTAGGTTTCTTGTAGAATTCCAAATGATGAATGTTC
TTTATCTGACACCTCTTGTCAGAATAATTCTTGTTGAATGCATGAAATTCGCACAAAGCGATACTGAATTTGACACAACT
AAACCACGTGTACGTAGTGCGCCTACCAACGTGTGTTTAACGTATTTACACTTTCCTCCTGCCGGTTTTAGGTAATGCTC
TGCTGCGTCGTCTCGTACGTATCGGAGTGTTGGACGAGTCTCGCATGAAGCTCGATTACGTTCTCGGTCTGCGTATTGAG
GATTTCCTGGAGCGTCGCCTGCAGACCCAGGTCTTCAA
>40f_4b 
---------------------GTTGGCCAAGATCCGCAAAGCTGCCCGTGAGCTGCTGACGCTGGAGGAAAAGGACGAGA
AACGTCTGTTCCAAGGTAAGATAGCGTATCGCATAGTTGTTACATTAGGTTTCTTGTAGAATTCCAAATGATGAATGTTC
TTTATCTGACACCTCTTGTCAGAATAATTCTTGTTGAATGCATGAAATTCGCACAAAGCGATACTGAATTTGACACAACT
AAACCACGTGTACGTGGTGCGCCTACCAACGTGTGTTTAACGTATTTACACTTTCCTCCTGCCGGTTTTAGGTAATGCTC
TGCTGCGTCGTCTCGTACGTATCGGAGTGTTGGACGAGTCTCGCATGAAGCTCGATTACGTTCTCGGTCTGCGTATTGAG
GATTTCCTGGAGCGTCGCCTGCAGACCCAGGTCTTCAA
>40f_5a 
---------------------GTTGGCCAAGATCCGCAAAGCTGCCCGTGAGCTGCTGACGCTGGAGGAAAAGGACGAGA
AACGTCTGTTCCAAGGTAAGATAGCGTATCGCATAGTTGTTACATTAGGTTTCTTGTAGAATTCCAAATGATGAATGTTC
TTTATCTGACACCTCTTGTCAGAATAATTCTTGTTGAATGCATGAAATTCGCACAAAGCGATACTGAATTTGACACAACT
AAACCACGTGTACGTAGTGCGCCTACCAACGTGTGTTTAACGTATTTACACTTTCCTCCTGCCGGTTTTAGGTAATGCTC
TGCTGCGTCGTCTCGTACGTATCGGAGTGTTGGACGAGTCTCGCATGAAGCTCGATTACGTTCTCGGTCTGCGTATTGAG
GATTTCCTGGAGCGTCGCCTGCAGACCCAGGTCTTCAA
>40f_5b 
---------------------GTTGGCCAAGATCCGCAAAGCTGCCCGTGAGCTGCTGACGCTGGAGGAAAAGGACGAGA
AACGTCTGTTCCAAGGTAAGATAGCGTATCGCATAGTTGTTACATTAGGTTTCTTGTAGAATTCCAAATGATGAATGTTC
TTTATCTGACACCTCTTGTCAGAATAATTCTTGTTGAATGCATGAAATTCGCACAAAGCGATACTGAATTTGACACAACT
AAACCACGTGTACGTGGTGCGCCTACCAACGTGTGTTTAACGTATTTACACTTTCCTCCTGCCGGTTTTAGGTAATGCTC
TGCTGCGTCGTCTCGTACGTATCGGAGTGTTGGACGAGTCTCGCATGAAGCTCGATTACGTTCTCGGTCTGCGTATTGAG
GATTTCCTGGAGCGTCGCCTGCAGACCCAGGTCTTCAA
>k93_66_3f_G05_1 
--------------------------------------------------------------TGGAGGAAAAGGACGAGA
AGCGTCTGTTCCAAGGTAAGATAGCGTATCGCATTGCTGTTTCATTGAGTTTCGTGTAGAATTCCAAATGATGAATTTTC
TTTATCTGACACCTCTTGTCAGAATAATTCTTGTTGAATACATGAAATTCGCACAAAGCGATACTGAATTTGACACGACT
AAACCACGTGTACGTGGTGCGCCTATCAACGTGTGTTTAACGTATGTACACTTTCTTCCCGCCGGCTTTAGGTAATGCTC
TGCTGCGTCGTCTCGTACGAATCGGAGTGTTGGACGAGTCTCGCATGAAGCTCGATTACGTTCTCGGTCTGCGTATTGAG
GATTTCCTGGAGCGTCGCCTGCAGACCCAGGTCTTCA-
>k93_66_1f_G06_1 
--------------------------------------------------------------TGGAGGAAAAGGACGAGA
AGCGTCTGTTCCAAGGTAAGATAGCGTATCGCATTGCTGTTTCATTGAGTTTCGTGTAAAATTCCAAATGATGAATTTTC
TTTATCTGACACCTCTTGTCAGAATAATTCTTGTTGAATACATGAAATTCGCACAAAGCGATACTGAATTTGACACGACT
AAACCACGTGTACGTGGTGCGCCTATCAACGTGTGTTTAACGTATGTTCACTTTCCTCCCGCTGGCTTTAGGTAATGCTC
TGCTGCGTCGTCTCGTACGTATCGGAGTGTTGGACGAGTCTCGCATGAAGCTCGATTACGTTCTCGGTCTGCGGATTGAG
GATTTCCTGGAGCGTCGCCTGCAGACCCAGGTCTTCA-
>k95_137_5f_G08_2 
--------------------------------------------------------------TGGAGGAAAAGGACGAGA
AGCGTCTGTTCCAAGGTAAGATAGCGTATCGCATTGCTGTTTCATTGAGTTTCGTGTAGAATTCCAAATGATGAATTTTC
TTTATCTGACACCTCTTGTCAGAATAATTCTTGTTGAATACATGAAATTCGCACAAAGCGATACTGAATTTGACACGACT
AAACCACGTGTACGTGGTGCGCCTATCAACGTGTGTTTAACGTATGTTCACTCTCCTCCCGCTGGCTTTAGGTAATGCTC
TGCTGCGTCGTCTCGTACGTATCGGAGTGTTGGACGAGTCTCGCATGAAGCTCGATTACGTTCTCGGTCTGCGTATTGAG
GATTTCCTGGAGCGTCGCCTGCAGACCCAGGTCTTCA-
>k95_137_7f_G09_2 
--------------------------------------------------------------TGGAGGAAAAGGACAAGA
AGCGTCTGTTCCAAGGTAAGATAGCGTATCGCATTGCTGTTTCATTGAGTTTCGTGTAGAATTCCAAATGATGAATTTTC
TTTATCTGACACCTCTTGTCAGAATAATTCTTGTTGAATACATGAAATTCGCACAAAGCGATACTGAATTTGACACGACT
AAACCACGTGTACGTGGTGCGCCTATCAACGTGTGTTTAACGTATGTTCACTTTCCTCCCGCTGGCTTTAGGTAATGCTC
TGCTGCGTCGTCTCGTACGTATCGGAGTGTTGGACGAGTCTCGCATGAAGCTCGATTACGTTCTCGGTCTGCGTATTGAG
GATTTCCTGGAGCGTCGCCTGCAGACCCAGGTCTTCA-
>k93_66_9f_H02_3 
--------------------------------------------------------------TGGAGGAAAAGGACGAGA
AGCGTCTGTTCCAAGGTAAGATAGCGTATCGCATTGCTGTTTCATTGAGTTTCGTGTAGAATTCCAAATGATGAATTTTC
TTTATCTGACACCTCTTGTCAGAATAATTCTTGTTGAATACATGAAATTCGCACAAAGCGATACTGAATTTGACACGACT
AAACCACGTGTACGTGGTGCGCCTATGAACGTGTGTTTAAAGTATGTACACTTTCTTCCCGCCGGCTTTAGGTAATGCTC
TGCTGCGTCGTCTCGTACGTATCGGAGTGTTGGACGAGTCTCGCATGAAGCTCGATTACGTTCTCGGTCTGCGTATTGAG
GATTTCCTGGAGCGTCGCCTGCAGACCCAGGTCTTCA-
>SFK5_E01 
--------------------------------------------------------------TGGAGGAAAAGGACGAGA
AGCGTCTGTTCCAAGGTAAGATAGCGTATCGCATTGCTGTTTCATTGAGTTTCGTGTAGAATTCCAAATGATGAATTTTC
TTTATCTGACACCTCTTGTCAGAATAATTCTTGTTGAATACATGAAATTCGCACAAAGCGATACTGAATTTGACACGACT
AAACCACGTGTACGTGGTGCGCCTATGAACGTGTGTTTAACGTATGTACACTTTCTTCCCGCCGGCTTTAGGTAATGCTC
TGCTGCGTCGTCTCGTACGTATCGGAGTGTTGGACGAGTCTCGCATGAAGCTCGATTACGTTCTCGGTCTGCGTATTGAG
GATTTCCTGGAGCGTCGCCTGCAGACCCAGGTCTTCA-
>SF9694_E03 
--------------------------------------------------------------TGGAGGAAAAGGACGAGA
AGCGTCTGTTCCAAGGTAAGATAGCGTATCGCATTGCTGTTTCATTGAGTTTCGTGTAGAATTCCAAATGATGAATTTTC
TTTATCTGACACCTCTTGTCAGAATAATTCTTGTTGAATACATGAAATTCGCACAAAGCGATACTGAATTTGACACGACT
AAACCACGTGTACGTGGTGCGCCTATTAACGTGTGTTTAACGTATGTTCACTTTCTTCCCGCTGGCTTTAGGTAATGCTC
TGCTGCGTCGTCTCGTACGTATCGGAGTGTTGGACGAGTCTCGCATGAAGCTCGATTACGTTCTCGGTCTGCGTATTGAG
GATTTCCTGGAGCGTCGCCTGCAGACCCAGGTCTTCA-
>SF9695_E04 
--------------------------------------------------------------TGGAGGAAAAGGACGAGA
AGCGTCTGTTCCAAGGTAAGATAGCGTATCGCATTGCTGTTTCATTGAGTTTCGTGTAGAATTCCAAATGATGAATTTTC
TTTATCTGACACCTCTTGTCAGAATAATTCTTGTTGAATACATGAAATTCGCACAAAGCGATACTGAATTTGACACGACT
AAACCACGTGTACGTGGTGCGCCTATCAACGTGTGTTTAACGTATGTTCACTTTCCTCCCGCTGGCTTTAGGTAATGCTC
TGCTGCGTCGTCTCGTACGTATCGGAGTGTTGGACGAGTCTCGCATGAAGCTCGATTACGTTCTCGGTCTGCGTATTGAG
GATTTCCTGGAGCGTCGCCTGCAGACCCAGGTCTTCA-
